# Supplementary material for: Genome Analysis of a Transmissible Lineage of Pseudomonas aeruginosa Reveals Pathoadaptive Mutations and Distinct Evolutionary Paths of Hypermutators
Source: PLoS Genet. 2013 Sep 5;9(9):e1003741. doi: 10.1371/journal.pgen.1003741 (PMC3764201; doi:10.1371/journal.pgen.1003741)
Supplement: Table S2 — Full list of pathoadaptive genes (n = 65). (XLSX) [file pgen.1003741.s006.xlsx]

## Sheet: Table S2
	Table S2: Full list of pathoadaptive genes (n=65).
	Gene-category	Gene	PAO1 ortholog	Gene start	Gene end	Strand	Name	Product	COG: Cluster of Orthologous Group	Total number of independent mutations within the gene	Number of mutations in genotypes A1-2, B1-2 and C1-2
											A1	A2	B1	B2	C1	C2
	Antibiotic resistance	PADK2_00020	PA0004	4275	6695	first	gyrB	DNA gyrase subunit B	COG0187 Type IIA topoisomerase (DNA gyrase/topo II, topoisomerase IV), B subunit	7	0	0	1	1	0	0
	Gene regulation	PADK2_01590	PA0319	352204	353136	first		putatitve transcriptional regulator	COG3204 Uncharacterized protein conserved in bacteria	8	0	0	1	1	0	0
	Antibiotic resistance	PADK2_02150	PA0426	467199	470156	first	mexB	RND multidrug efflux transporter MexB	COG0841 Cation/multidrug efflux pump	8	0	0	0	0	0	0
	Gene regulation	PADK2_02905	PA0576	624928	626781	complement	rpoD	RNA polymerase sigma factor RpoD	COG0568 DNA-directed RNA polymerase, sigma subunit (sigma70/sigma32)	8	0	0	0	0	1	1
	Gene regulation	PADK2_03025	PA0600	650890	653283	first		two-component sensor	COG0834 ABC-type amino acid transport/signal transduction systems, periplasmic component/domain	7	0	0	0	0	0	0
	Gene regulation; Antibiotic resistance	PADK2_03320	PA4270	712297	716370	first	rpoB	DNA-directed RNA polymerase subunit beta	COG0085 DNA-directed RNA polymerase, beta subunit/140 kD subunit	10	1	1	2	2	1	1
	Gene regulation; Antibiotic resistance	PADK2_03325	PA4269	716436	720635	first	rpoC	DNA-directed RNA polymerase subunit beta'	COG0086 DNA-directed RNA polymerase, beta' subunit/160 kD subunit	7	0	0	0	0	0	0
	Antibiotic resistance	PADK2_03340	PA4266	721759	723879	first	fusA	elongation factor G	COG0480 Translation elongation factors (GTPases)	12	0	0	1	1	0	0
	Cell envelope	PADK2_03565	PA4221	766132	768276	first	fptA	Fe(III)-pyochelin outer membrane receptor precursor	COG4773 Outer membrane receptor for ferric coprogen and ferric-rhodotorulic acid	8	0	0	0	0	0	0
	Other	PADK2_03755	PA4112	812372	816625	first		sensor/response regulator hybrid	COG2202 FOG: PAS/PAC domain	7	0	0	0	0	0	0
	Antibiotic resistance	PADK2_03765	PA4110	817252	818442	complement	ampC	beta-lactamase/D-alanine carboxypeptidase	COG1680 Beta-lactamase class C and other penicillin binding proteins	17	0	0	0	0	1	1
	Gene regulation	PADK2_03770	PA4109	818591	819481	first	ampR	LysR family transcriptional regulator	COG0583 Transcriptional regulator	7	0	0	0	0	0	0
	Cell envelope	PADK2_03915	PA4082	847767	850823	first	cupB5	adhesive protein CupB5	COG3210 Large exoproteins involved in heme utilization or adhesion	8	0	0	0	0	0	0
	Other	PADK2_03970	PA4071	862854	863432	first		hypothetical protein		7	0	0	0	0	0	0
	Gene regulation	PADK2_04945	PA3878	1063992	1065860	complement	narX	two-component sensor NarX	COG3850 Signal transduction histidine kinase, nitrate/nitrite-specific	8	0	0	0	0	0	0
	Cell envelope	PADK2_05490	PA5238	1179854	1181704	first		putative lipopolysaccharide modification acyltransferase	COG1835 Predicted acyltransferases	8	0	0	0	0	0	0
	Other	PADK2_05890	PA3690	1273584	1275722	complement		putative metal-transporting P-type ATPase	COG2217 Cation transport ATPase	8	0	0	0	0	0	0
	Cell envelope	PADK2_06100	PA3648	1319881	1322268	first	yaeT/opr86	putative outer membrane protein precursor	COG4775 Outer membrane protein/protective antigen OMA87	11	0	1	1	1	0	0
	Other	PADK2_06240	PA3620	1350238	1352805	complement	mutS	DNA mismatch repair protein MutS	COG0249 Mismatch repair ATPase (MutS family)	7	0	0	0	0	0	0
	Gene regulation	PADK2_07540	PA3346	1626972	1628687	first		putative two-component response regulator	COG0784 FOG: CheY-like receiver	7	0	0	0	0	0	0
	Gene regulation	PADK2_07945	PA3271	1722844	1726323	complement		two-component sensor	COG0591 Na+/proline symporter	9	0	0	0	0	0	0
	Antibiotic resistance	PADK2_08495	PA3168	1831901	1834666	first	gyrA	DNA gyrase subunit A	COG0188 Type IIA topoisomerase (DNA gyrase/topo II, topoisomerase IV), A subunit	9	0	0	0	0	1	1
	Other	PADK2_09015	PA3064	1955358	1958204	first	pelA	hypothetical protein	COG3868 Uncharacterized conserved protein	8	0	0	0	0	0	0
	Other	PADK2_10585	PA2771	2264716	2265741	complement		hypothetical protein	COG2203 FOG: GAF domain	7	1	1	1	1	1	1
	Other	PADK2_11225	PA2684	2381189	2385142	first	rhs	hypothetical protein	COG3209 Rhs family protein	9	0	0	0	0	0	0
	Cell envelope	PADK2_11970		2536451	2539345	complement		type IV secretory pathway, VirB4 component	COG3451 Type IV secretory pathway, VirB4 components	7	0	0	0	0	0	0
	Cell envelope	PADK2_12520	PA2543	2642646	2644366	first	ytfM	putative outer membrane protein	COG0729 Outer membrane protein	8	0	0	0	0	0	0
	Cell envelope	PADK2_13275		2853520	2855946	complement	fpvAII	ferrichrome-iron receptor	COG1629 Outer membrane receptor proteins, mostly Fe transport	21	0	0	0	0	2	3
	Cell envelope	PADK2_13465	PA2361	2900192	2903800	first	impL	type VI secretion system protein ImpL	COG3523 Uncharacterized protein conserved in bacteria	8	0	0	0	0	0	0
	Antibiotic resistance	PADK2_14310		3089186	3090436	complement		chromate resistance protein	COG2059 Chromate transport protein ChrA	10	0	0	0	0	0	0
	Other	PADK2_14845	PA2164	3199583	3201334	first		putative glycosyl hydrolase	COG0296 1,4-alpha-glucan branching enzyme	7	0	0	0	0	0	0
	Other	PADK2_15360	PA2057	3325239	3328196	complement		hypothetical protein	COG1629 Outer membrane receptor proteins, mostly Fe transport	11	0	0	0	0	0	0
	Antibiotic resistance	PADK2_15555	PA2018	3367880	3371017	first	mexY	multidrug efflux protein	COG0841 Cation/multidrug efflux pump	10	0	0	0	0	1	1
	Cell envelope	PADK2_15630	PA2004	3386905	3388296	first		putative H+/gluconate symporter	COG2610 H+/gluconate symporter and related permeases	7	0	0	0	0	0	0
	Gene regulation	PADK2_15775	PA1976	3416176	3418782	complement	ercS'	putative two-component sensor	COG0642 Signal transduction histidine kinase	7	0	0	0	0	0	0
	Cell envelope	PADK2_16025	PA1922	3473901	3475862	complement	cirA	putative TonB-dependent receptor	COG4771 Outer membrane receptor for ferrienterochelin and colicins	10	0	0	0	0	1	1
	Other	PADK2_16050	PA1918	3480103	3481503	first		hypothetical protein	COG0665 Glycine/D-amino acid oxidases (deaminating)	7	0	0	0	0	0	0
	Other	PADK2_16440	PA1843	3566801	3570505	first	metH	B12-dependent methionine synthase	COG0646 Methionine synthase I (cobalamin-dependent), methyltransferase domain	7	0	0	0	0	0	0
	Other	PADK2_16725	PA1791	3628784	3630121	first		hypothetical protein	COG0330 Membrane protease subunits, stomatin/prohibitin homologs	7	0	0	0	0	0	0
	Other	PADK2_16785	PA1779	3644607	3647333	first	nasC	assimilatory nitrate reductase	COG0243 Anaerobic dehydrogenases, typically selenocysteine-containing	9	0	0	0	0	0	0
	Other	PADK2_17805	PA1580	3850089	3851375	first	gltA	type II citrate synthase	COG0372 Citrate synthase	7	1	1	1	1	1	1
	Other	PADK2_17880	PA1567	3861074	3862471	first		hypothetical protein	COG0665 Glycine/D-amino acid oxidases (deaminating)	7	0	0	0	0	0	0
	Other	PADK2_18090	PA1527	3905640	3909128	complement		chromosome segregation protein SMC	COG1196 Chromosome segregation ATPases	7	0	0	0	0	0	0
	Other	PADK2_19355	PA1259	4173983	4175725	first		hypothetical protein	COG1786 Uncharacterized conserved protein	7	0	0	0	0	0	0
	Other	PADK2_19700	PA1188	4248552	4249733	complement		hypothetical protein	COG1804 Predicted acyl-CoA transferases/carnitine dehydratase	7	1	1	1	1	0	0
	Other	PADK2_19800	PA1169	4269955	4271880	complement		putative lipoxygenase		7	1	1	1	1	1	1
	Other	PADK2_20095	PA1115	4331707	4334031	first		hypothetical protein	COG1368 Phosphoglycerol transferase and related proteins, alkaline phosphatase superfamily	8	0	0	0	0	0	0
	Cell envelope; Antibiotic resistance	PADK2_20900	PA0958	4494291	4495583	first	oprD	Basic amino acid, basic peptide and imipenem outer membrane porin OprD precursor		19	0	1	1	1	1	1
	Cell envelope	PADK2_21020	PA0936	4512387	4513325	first	lpxO2	lipopolysaccharide biosynthetic protein LpxO2	COG3555 Aspartyl/asparaginyl beta-hydroxylase and related dioxygenases	7	0	1	1	1	0	0
	Other	PADK2_21035	PA0934	4514304	4516547	complement	relA	GTP pyrophosphokinase	COG0317 Guanosine polyphosphate pyrophosphohydrolases/synthetases	8	0	0	0	0	0	0
	Cell envelope	PADK2_21050	PA0931	4519142	4521370	complement	fepA	outer membrane receptor FepA	COG4771 Outer membrane receptor for ferrienterochelin and colicins	7	0	0	0	0	0	0
	Other	PADK2_21180	PA0904	4548772	4550010	complement	lysC	aspartate kinase	COG0527 Aspartokinases	7	0	0	0	0	1	1
	Cell envelope	PADK2_21270	PA0886	4570113	4571396	complement	dctM	putative C4-dicarboxylate transporter	COG1593 TRAP-type C4-dicarboxylate transport system, large permease component	9	0	0	0	0	0	0
	Other	PADK2_21400	PA0861	4597042	4599498	complement		hypothetical protein	COG2202 FOG: PAS/PAC domain	10	0	0	0	0	0	0
	Gene regulation	PADK2_21885	PA0762	4704199	4704780	complement	algU	RNA polymerase sigma factor AlgU	COG1595 DNA-directed RNA polymerase specialized sigma subunit, sigma24 homolog	10	1	1	1	1	1	1
	Cell envelope	PADK2_22110	PA0705	4744464	4745240	first	migA	glycosyl transferase		11	0	0	1	1	0	0
	Gene regulation; Antibiotic resistance	PADK2_22370	PA4293	4825081	4827852	complement	pprA	two-component sensor PprA	COG2202 FOG: PAS/PAC domain	10	0	0	0	0	0	0
	Other	PADK2_22880	PA4391	4929816	4930208	complement		hypothetical protein		9	0	0	0	0	0	0
	Antibiotic resistance	PADK2_23020	PA4418	4961437	4963176	complement	ftsI	penicillin-binding protein 3	COG0768 Cell division protein FtsI/penicillin-binding protein 2	11	1	1	2	2	2	2
	Cell envelope	PADK2_23655	PA4541	5093446	5097519	first	lepA	Large exoprotein	COG3210 Large exoproteins involved in heme utilization or adhesion	8	0	0	0	0	0	0
	Cell envelope	PADK2_24400	PA4594	5247124	5247810	complement		putative ATP-binding component of ABC transporter	COG1136 ABC-type antimicrobial peptide transport system, ATPase component	8	0	0	0	0	0	0
	Cell envelope	PADK2_24905	PA4689	5361776	5364082	complement		mce-related protein	COG3008 Paraquat-inducible protein B	9	0	0	0	0	0	0
	Antibiotic resistance / Gene regulation	PADK2_25355	PA4777	5466092	5467525	first	pmrB	PmrB: two-component regulator system signal sensor kinase PmrB	COG0642 Signal transduction histidine kinase	7	1	1	1	1	3	3
	Other	PADK2_26080	PA4918	5617908	5618567	first		nicotinamidase	COG1335 Amidases related to nicotinamidase	7	0	1	0	1	0	0
	Antibiotic resistance	PADK2_27305	PA5160	5908145	5909674	first	emrB	drug efflux transporter	COG0477 Permeases of the major facilitator superfamily	8	0	0	0	0	1	1
											8	12	17	18	20	21	Sum
