# Supplementary material for: Genome Analysis of a Transmissible Lineage of Pseudomonas aeruginosa Reveals Pathoadaptive Mutations and Distinct Evolutionary Paths of Hypermutators
Source: PLoS Genet. 2013 Sep 5;9(9):e1003741. doi: 10.1371/journal.pgen.1003741 (PMC3764201; doi:10.1371/journal.pgen.1003741)
Supplement: Table S4 — List of sequenced samples and corresponding Sequence Read Archive (SRA) accession numbers. (XLSX) [file pgen.1003741.s008.xlsx]

## Sheet: Table S4
	Table S4: List of sequenced samples and corresponding Sequence Read Archive (SRA) accession numbers.
	Sample name	Sample alias	Accession number
	CF333-2003b	r1	ERS217030
	CF66-1973	r2p1t1	ERS217031
	CF114-1973	r2p1t2	ERS217032
	CF43-1973	r2p1t3	ERS217033
	CF30-1979	r2p1t4	ERS217034
	CF173-1984a	r2p2t1	ERS217035
	CF173-1997	r2p2t2	ERS217036
	CF333-1997	r2p2t3	ERS217037
	CF173-2005	r2p2t4	ERS217038
	CF66-2008	r3p3t1	ERS217039
	CF333-2007b	r3p3t3	ERS217040
	CF66-2002	r3p3t4	ERS217041
	CF173-1984b	r3p4t1	ERS217042
	CF333-2007a	r3p4t3	ERS217043
	CF105-1973	r3p4t4	ERS217044
	CF173-1999	r3p5t1	ERS217045
	CF333-1992a	r3p5t3	ERS217046
	CF173-1991	r3p5t4	ERS217047
	CF66-1992	r3p6t1	ERS217048
	CF333-2004a	r3p6t3	ERS217049
	CF333-2004b	r3p6t4	ERS217050
	CF333-1992b	r3p7t1	ERS217051
	CF173-1984c	r3p7t3	ERS217052
	CF333-2005	r3p7t4	ERS217053
	CF173-1992	r3p8t3	ERS217054
	CF173-2002	r3p8t4	ERS217055
	CF333-1994	r3p9t1	ERS217056
	CF173-1994	r3p9t3	ERS217057
	CF333-2003c	r3p9t4	ERS217058
	CF223-2002	r5p13t6	ERS217059
	CF333-2004c	r5p14t1	ERS217060
	CF224-2002a	r5p14t5	ERS217061
	CF180-2002a	r5p14t6	ERS217062
	CF222-2001	r5p15t5	ERS217063
	CF248-2002	r5p15t6	ERS217064
	CF206-2002	r5p16t5	ERS217065
	CF333-2007c	r5p16t6	ERS217066
	CF173-1995	r5p17t3	ERS217067
	CF333-2003a	r5p17t4	ERS217068
	CF240-2002	r5p17t5	ERS217069
	CF311-2002	r5p17t6	ERS217070
	CF243-1986	r6p18t14	ERS217071
	CF243-2002	r6p18t15	ERS217072
	CF211-1997a	r7p19t1	ERS217073
	CF119-1979	r7p19t11	ERS217074
	CF84-1972	r7p19t12	ERS217075
	CF510-2006	r7p19t25	ERS217076
	CF333-1991	r7p19t26	ERS217077
	CF211-2006a	r7p19t3	ERS217078
	CF224-1987	r7p19t31	ERS217079
	CF211-1997b	r7p19t34	ERS217080
	CF211-2006b	r7p19t4	ERS217081
	CF180-2002b	r7p19t5	ERS217082
	CF177-2002	r7p19t6	ERS217083
	CF224-2002b	r7p19t7	ERS217084
