# Supplementary material for: Genome Analysis of a Transmissible Lineage of Pseudomonas aeruginosa Reveals Pathoadaptive Mutations and Distinct Evolutionary Paths of Hypermutators
Source: PLoS Genet. 2013 Sep 5;9(9):e1003741. doi: 10.1371/journal.pgen.1003741 (PMC3764201; doi:10.1371/journal.pgen.1003741)
Supplement: Table S5 — Full list of SNPs. (XLSX) [file pgen.1003741.s009.xlsx]

## Sheet: Table S5
Branch	Genome position	Reference allele	Variant allele	Nucleotide change	Amino acid change	Mutation type	Gene	Gene name	Product	Class (Custers of Orthologous Groups)
plistAA	6153061	G	A	G943A	E315K	Missense	PADK2_28465		SadB	COG2606 Uncharacterized conserved protein
plistAA	3040676	C	T	C->T		Intergenic	PADK2_14060//PADK2_14065	//	9 upstream putative FAD-binding dehydrogenase//178 downstream hypothetical protein	COG1053 Succinate dehydrogenase/fumarate reductase, flavoprotein subunit//
plistAB	1286024	G	T	G1080T	W360C	Missense	PADK2_05945		hypothetical protein	COG2124 Cytochrome P450
plistAB	2113050	C	A	C65A	A22E	Missense	PADK2_09770		putative chemotaxis transducer	COG0840 Methyl-accepting chemotaxis protein
plistAB	2144935	C	T	G780A	P260P	Silent	PADK2_09920		enoyl-CoA hydratase	COG1024 Enoyl-CoA hydratase/carnithine racemase
plistAB	5725721	T	A	A754T	S252C	Missense	PADK2_26525		hypothetical protein	COG0515 Serine/threonine protein kinase
plistAB	3255073	G	C	G->C		Intergenic	PADK2_15075//PADK2_15080	//	111 downstream transcriptional regulator//37 upstream hypothetical protein	COG0583 Transcriptional regulator//
plistAB	3255074	G	C	G->C		Intergenic	PADK2_15075//PADK2_15080	//	112 downstream transcriptional regulator//36 upstream hypothetical protein	COG0583 Transcriptional regulator//
plistBA	953721	A	G	T455C	L152P	Missense	PADK2_04440	thiE	thiamine-phosphate pyrophosphorylase	COG0352 Thiamine monophosphate synthase
plistBA	6332983	G	C	G598C	D200H	Missense	PADK2_29255	metN	DL-methionine transporter ATP-binding subunit	COG1135 ABC-type metal ion transport system, ATPase component
plistBB	723292	C	T	C1534T	R512C	Missense	PADK2_03340		elongation factor G	COG0480 Translation elongation factors (GTPases)
plistBB	1587355	C	T	G85A	A29T	Missense	PADK2_07305		NosD protein	COG3420 Nitrous oxidase accessory protein
plistBB	1609803	G	A	G334A	A112T	Missense	PADK2_07445		chaperone	COG0542 ATPases with chaperone activity, ATP-binding subunit
plistBB	3878942	A	G	A1134G	Q378Q	Silent	PADK2_17945		cbb3-type cytochrome c oxidase subunit I	COG3278 Cbb3-type cytochrome oxidase, subunit 1
plistBB	4230855	G	A	C774T	F258F	Silent	PADK2_19600		hypothetical protein	COG2072 Predicted flavoprotein involved in K+ transport
plistBB	2056364	G	C	G->C		Intergenic	PADK2_09475//PADK2_09480	//	28 upstream ribonuclease E//558 upstream ribosomal large subunit pseudouridine synthase C	COG1530 Ribonucleases G and E//COG0564 Pseudouridylate synthases, 23S RNA-specific
plistBC	482980	C	T	C426T	V142V	Silent	PADK2_02200		TetR family transcriptional regulator	COG1309 Transcriptional regulator
plistBC	2443954	G	T	C172A	R58S	Missense	PADK2_11510		hypothetical protein	COG2850 Uncharacterized conserved protein
plistBC	3615195	G	A	C381T	T127T	Silent	PADK2_16655	clpX	ATP-dependent protease ATP-binding subunit ClpX	COG1219 ATP-dependent protease Clp, ATPase subunit
plistBC	4704726	C	T	G55A	E19K	Missense	PADK2_21885	algU	RNA polymerase sigma factor AlgU	COG1595 DNA-directed RNA polymerase specialized sigma subunit, sigma24 homolog
plistBC	4962653	C	T	G524A	R175H	Missense	PADK2_23020		penicillin-binding protein 3	COG0768 Cell division protein FtsI/penicillin-binding protein 2
plistBC	5465416	T	C	T14C	L5P	Missense	PADK2_25350		two-component response regulator	COG0745 Response regulators consisting of a CheY-like receiver domain and a winged-helix DNA-binding domain
plistBG	4457221	G	A	C462T	A154A	Silent	PADK2_20705		hypothetical protein	COG0628 Predicted permease
plistBH	63889	G	C	C702G	N234K	Missense	PADK2_00265		hypothetical protein
plistBH	2755347	C	T	C991T	R331C	Missense	PADK2_12990		glycine dehydrogenase	COG0403 Glycine cleavage system protein P (pyridoxal-binding), N-terminal domain
plistBH	5377735	G	A	G21A	P7P	Silent	PADK2_24950		hypothetical protein
plistBH	6320514	C	T	C->T		Intergenic	PADK2_29200//PADK2_29205	engB//	28 downstream GTP-binding protein YsxC//236 downstream DNA polymerase I	COG0218 Predicted GTPase//COG0258 5'-3' exonuclease (including N-terminal domain of PolI)
plistBI	2500710	G	T	C402A	V134V	Silent	PADK2_11760		heavy metal RND efflux outer membrane protein, CzcC family	COG1538 Outer membrane protein
plistBI	3201317	G	T	G1735T	E579_	Nonsense	PADK2_14845		putative glycosyl hydrolase	COG0296 1,4-alpha-glucan branching enzyme
plistBI	4957825	C	T	G781A	A261T	Missense	PADK2_23005	mraY	phospho-N-acetylmuramoyl-pentapeptide-transferase	COG0472 UDP-N-acetylmuramyl pentapeptide phosphotransferase/UDP-N-acetylglucosamine-1-phosphate transferase
plistC	1476779	C	T	C363T	R121R	Silent	PADK2_06775		hypothetical protein	COG0304 3-oxoacyl-(acyl-carrier-protein) synthase
plistC	1724550	C	T	G1774A	E592K	Missense	PADK2_07945		two-component sensor	COG0591 Na+/proline symporter
plistC	2662114	C	T	G535A	D179N	Missense	PADK2_12595		putative protease	COG0312 Predicted Zn-dependent proteases and their inactivated homologs
plistC	3455556	A	G	A248G	D83G	Missense	PADK2_15955		hypothetical protein	COG0753 Catalase
plistC	3455557	T	C	T249C	D83D	Silent	PADK2_15955		hypothetical protein	COG0753 Catalase
plistC	5721301	C	A	G721T	G241C	Missense	PADK2_26510		hypothetical protein
plistC	6330913	A	G	A353G	D118G	Missense	PADK2_29245		permease of ABC zinc transporter ZnuB	COG1108 ABC-type Mn2+/Zn2+ transport systems, permease components
plistC	6381886	G	T	C1326A	R442R	Silent	PADK2_29485		glucosamine--fructose-6-phosphate aminotransferase	COG0449 Glucosamine 6-phosphate synthetase, contains amidotransferase and phosphosugar isomerase domains
plistDA	596729	C	G	G272C	C91S	Missense	PADK2_02755		S-adenosylmethionine synthetase	COG0192 S-adenosylmethionine synthetase
plistDA	736342	C	A	C277A	R93S	Missense	PADK2_03465	rpsM	30S ribosomal protein S13	COG0099 Ribosomal protein S13
plistDA	1185868	C	G	C325G	P109A	Missense	PADK2_05510		hypothetical protein	COG3644 Uncharacterized protein conserved in bacteria
plistDA	1251020	G	A	C137T	T46I	Missense	PADK2_05785		putative transcriptional regulator	COG0583 Transcriptional regulator
plistDA	1576114	G	A	G373A	G125R	Missense	PADK2_07245		outer membrane protein HasF	COG1538 Outer membrane protein
plistDA	2016848	C	T	C314T	A105V	Missense	PADK2_09290		DNA topoisomerase I subunit omega	COG0550 Topoisomerase IA
plistDA	3078127	C	T	C196T	L66F	Missense	PADK2_14260		tail protein	COG3778 Uncharacterized protein conserved in bacteria
plistDA	5018054	G	A	C884T	A295V	Missense	PADK2_23315		ribonuclease G	COG1530 Ribonucleases G and E
plistDA	5636402	G	A	C716T	A239V	Missense	PADK2_26155		hypothetical protein
plistDA	4028518	G	A	G->A		Intergenic	PADK2_18645//PADK2_18650	//	34 upstream LysR family transcriptional regulator//71 upstream hypothetical protein	COG0583 Transcriptional regulator//COG0477 Permeases of the major facilitator superfamily
plistEA	6115528	G	A	G762A	P254P	Silent	PADK2_28280		putative oxidoreductase	COG0665 Glycine/D-amino acid oxidases (deaminating)
plistEB	1802341	G	A	G514A	D172N	Missense	PADK2_08345		hypothetical protein
plistEB	2301555	C	A	C486A	Y162_	Nonsense	PADK2_10855		hypothetical protein
plistEB	4107054	G	A	C2062T	Q688_	Nonsense	PADK2_19030		putative TonB-dependent receptor	COG4774 Outer membrane receptor for monomeric catechols
plistEB	5466701	G	A	G610A	A204T	Missense	PADK2_25355		PmrB: two-component regulator system signal sensor kinase PmrB	COG0642 Signal transduction histidine kinase
plistHA	5671	C	T	C1397T	S466F	Missense	PADK2_00020	gyrB	DNA gyrase subunit B	COG0187 Type IIA topoisomerase (DNA gyrase/topo II, topoisomerase IV), B subunit
plistHA	13223	G	A	C201T	P67P	Silent	PADK2_00045	glyQ	glycyl-tRNA synthetase subunit alpha	COG0752 Glycyl-tRNA synthetase, alpha subunit
plistHA	352459	A	C	A256C	T86P	Missense	PADK2_01590		putatitve transcriptional regulator	COG3204 Uncharacterized protein conserved in bacteria
plistHA	570552	G	A	C1656T	I552I	Silent	PADK2_02610		nitrite reductase precursor	COG2010 Cytochrome c, mono- and diheme variants
plistHA	641414	G	A	C525T	P175P	Silent	PADK2_02985	ksgA	16S ribosomal RNA methyltransferase KsgA/Dim1 family protein	COG0030 Dimethyladenosine transferase (rRNA methylation)
plistHA	713887	C	A	C1591A	H531N	Missense	PADK2_03320	rpoB	DNA-directed RNA polymerase subunit beta	COG0085 DNA-directed RNA polymerase, beta subunit/140 kD subunit
plistHA	722201	G	A	G443A	G148D	Missense	PADK2_03340		elongation factor G	COG0480 Translation elongation factors (GTPases)
plistHA	1087822	C	T	C82T	L28F	Missense	PADK2_05030		phosphatidylcholine synthase	COG1183 Phosphatidylserine synthase
plistHA	1321688	A	C	A1808C	Y603S	Missense	PADK2_06100		putative outer membrane protein precursor	COG4775 Outer membrane protein/protective antigen OMA87
plistHA	2647333	C	T	C2971T	Q991_	Nonsense	PADK2_12530		hypothetical protein	COG2911 Uncharacterized protein conserved in bacteria
plistHA	2997359	G	A	C24T	V8V	Silent	PADK2_13855		hypothetical protein
plistHA	3294882	G	T	G898T	G300C	Missense	PADK2_15260		hypothetical protein
plistHA	3516453	G	T	C127A	R43R	Silent	PADK2_16225		hypothetical protein	COG0454 Histone acetyltransferase HPA2 and related acetyltransferases
plistHA	4000778	G	A	G376A	E126K	Missense	PADK2_18525		hypothetical protein
plistHA	4257938	G	A	C1946T	A649V	Missense	PADK2_19735		putative sensor protein	COG3447 Predicted integral membrane sensor domain
plistHA	4744969	C	T	C506T	P169L	Missense	PADK2_22110		glycosyl transferase
plistHA	4905935	C	T	G323A	R108H	Missense	PADK2_22760		hypothetical protein
plistHA	5411370	C	T	C616T	R206W	Missense	PADK2_25105		poly(A) polymerase	COG0617 tRNA nucleotidyltransferase/poly(A) polymerase
plistHA	5488178	G	A	C390T	R130R	Silent	PADK2_25490		Putative methyltransferase	COG0500 SAM-dependent methyltransferases
plistHA	5676757	C	T	G1255A	D419N	Missense	PADK2_26325		DNA topoisomerase IV subunit B	COG0187 Type IIA topoisomerase (DNA gyrase/topo II, topoisomerase IV), B subunit
plistHA	5968667	C	T	G2173A	V725I	Missense	PADK2_27585		glycine dehydrogenase	COG0403 Glycine cleavage system protein P (pyridoxal-binding), N-terminal domain
plistHA	5977300	C	A	C855A	G285G	Silent	PADK2_27615		hypothetical protein	COG0477 Permeases of the major facilitator superfamily
plistHA	3914907	G	C	G->C		Intergenic	PADK2_18105//PADK2_18110	//	2105 downstream xanthine dehydrogenase//312 upstream putative xanthine dehydrogenase accessory factor X	COG4630 Xanthine dehydrogenase, iron-sulfur cluster and FAD-binding subunit A//COG1975 Xanthine and CO dehydrogenases maturation factor, XdhC/CoxF family
plistHC	620189	A	T	T254A	L85Q	Missense	PADK2_02890		hypothetical protein	COG3177 Uncharacterized conserved protein
plistHC	3049804	T	G	A400C	T134P	Missense	PADK2_14090		hypothetical protein	COG3206 Uncharacterized protein involved in exopolysaccharide biosynthesis
plistHC	5618281	A	G	A374G	H125R	Missense	PADK2_26080		nicotinamidase	COG1335 Amidases related to nicotinamidase
plistHD	1895114	G	T	G344T	R115L	Missense	PADK2_08770		N-(5'-phosphoribosyl)anthranilate isomerase	COG0135 Phosphoribosylanthranilate isomerase
plistHD	3086539	G	A	G406A	A136T	Missense	PADK2_14295		hypothetical protein	COG5361 Uncharacterized conserved protein
plistHD	5648555	C	A	G184T	V62L	Missense	PADK2_26210	hfq	RNA-binding protein Hfq	COG1923 Uncharacterized host factor I protein
plistHD	1803756	T	C	T->C		Intergenic	PADK2_08355//PADK2_08360	//	90 upstream glyceraldehyde-3-phosphate dehydrogenase//40 upstream phosphogluconate dehydratase	COG0057 Glyceraldehyde-3-phosphate dehydrogenase/erythrose-4-phosphate dehydrogenase//COG0129 Dihydroxyacid dehydratase/phosphogluconate dehydratase
plistHE	152664	C	G	C->G		Intergenic	PADK2_00685//PADK2_00690	//	289 upstream guanine deaminase//894 upstream putative ATP-binding component of ABC transporter	COG0402 Cytosine deaminase and related metal-dependent hydrolases//COG3845 ABC-type uncharacterized transport systems, ATPase components
plistHF	834031	A	G	T80C	F27S	Missense	PADK2_03845		major facilitator superfamily (MFS) transporter	COG0477 Permeases of the major facilitator superfamily
plistHF	4523947	C	T	C100T	Q34_	Nonsense	PADK2_21065		sensor/response regulator hybrid	COG0642 Signal transduction histidine kinase
plistHF	5020977	C	T	G178A	A60T	Missense	PADK2_23330		rod shape-determining protein MreC	COG1792 Cell shape-determining protein
plistHF	5741383	G	A	G279A	Q93Q	Silent	PADK2_26580		hypothetical protein	COG2203 FOG: GAF domain
plistHF	6074490	T	C	T49C	S17P	Missense	PADK2_28120		protein tyrosine phosphatase	COG0394 Protein-tyrosine-phosphatase
plistHG	818123	C	T	G320A	G107D	Missense	PADK2_03765	ampC	beta-lactamase/D-alanine carboxypeptidase	COG1680 Beta-lactamase class C and other penicillin binding proteins
plistHG	2904033	G	T	G237T	K79N	Missense	PADK2_13470		hypothetical protein	COG3515 Uncharacterized protein conserved in bacteria
plistHG	818540	C	T	C->T		Intergenic	PADK2_03765//PADK2_03770	ampC//	98 upstream beta-lactamase/D-alanine carboxypeptidase//51 upstream LysR family transcriptional regulator	COG1680 Beta-lactamase class C and other penicillin binding proteins//COG0583 Transcriptional regulator
plistHH	317831	A	G	A->G		Intergenic	PADK2_01430//PADK2_01435	//	43 downstream 3-guanidinopropionase//22 upstream transcriptional activator GpuR	COG0010 Arginase/agmatinase/formimionoglutamate hydrolase, arginase family//COG0583 Transcriptional regulator
plistHI	146183	T	C	A351G	E117E	Silent	PADK2_00660		gamma-aminobutyrate permease	COG1113 Gamma-aminobutyrate permease and related permeases
plistHI	6292465	C	T	C229T	L77L	Silent	PADK2_29075		putative permease	COG0679 Predicted permeases
plistIA	352895	C	T	C692T	T231I	Missense	PADK2_01590		putatitve transcriptional regulator	COG3204 Uncharacterized protein conserved in bacteria
plistIA	386778	C	T	C595T	L199L	Silent	PADK2_01750		hypothetical protein
plistIA	558457	A	G	A1568G	Y523C	Missense	PADK2_02545		acyl-CoA dehydrogenase domain-containing protein	COG1960 Acyl-CoA dehydrogenases
plistIA	713888	A	T	A1592T	H531L	Missense	PADK2_03320	rpoB	DNA-directed RNA polymerase subunit beta	COG0085 DNA-directed RNA polymerase, beta subunit/140 kD subunit
plistIA	1202539	G	A	G457A	A153T	Missense	PADK2_05570		putative acetyltransferase	COG0663 Carbonic anhydrases/acetyltransferases, isoleucine patch superfamily
plistIA	1240061	G	A	G244A	A82T	Missense	PADK2_05730		hypothetical protein
plistIA	1321412	G	A	G1532A	G511D	Missense	PADK2_06100		putative outer membrane protein precursor	COG4775 Outer membrane protein/protective antigen OMA87
plistIA	1551745	C	T	G837A	Q279Q	Silent	PADK2_07140		putative Glycine/D-amino acid oxidases	COG0665 Glycine/D-amino acid oxidases (deaminating)
plistIA	1605336	G	A	G113A	C38Y	Missense	PADK2_07410	phnP	carbon-phosphorus lyase complex accessory protein	COG1235 Metal-dependent hydrolases of the beta-lactamase superfamily I
plistIA	1833041	C	T	C1141T	L381L	Silent	PADK2_08495		DNA gyrase subunit A	COG0188 Type IIA topoisomerase (DNA gyrase/topo II, topoisomerase IV), A subunit
plistIA	1860361	G	A	G127A	D43N	Missense	PADK2_08610		putative aminotransferase
plistIA	2113001	G	A	G16A	A6T	Missense	PADK2_09770		putative chemotaxis transducer	COG0840 Methyl-accepting chemotaxis protein
plistIA	2336973	C	A	G1440T	L480L	Silent	PADK2_11015		hypothetical protein	COG0515 Serine/threonine protein kinase
plistIA	2854019	T	C	A1928G	N643S	Missense	PADK2_13275		ferrichrome-iron receptor	COG1629 Outer membrane receptor proteins, mostly Fe transport
plistIA	3010535	G	T	G918T	V306V	Silent	PADK2_13930		hypothetical protein	COG0477 Permeases of the major facilitator superfamily
plistIA	3154293	G	A	C18T	D6D	Silent	PADK2_14585		putative major facilitator superfamily (MFS) transporter	COG0477 Permeases of the major facilitator superfamily
plistIA	3239224	C	T	G168A	P56P	Silent	PADK2_15010		putative EAL domain protein	COG2200 FOG: EAL domain
plistIA	3384468	C	G	C692G	A231G	Missense	PADK2_15620		putative major facilitator superfamily (MFS) transporter	COG0477 Permeases of the major facilitator superfamily
plistIA	4504676	T	C	A886G	K296E	Missense	PADK2_20965		hypothetical protein	COG3249 Uncharacterized protein conserved in bacteria
plistIA	4517479	G	T	C506A	A169D	Missense	PADK2_21040	rumA	23S rRNA m(5)U1939 methyltransferase	COG2265 SAM-dependent methyltransferases related to tRNA (uracil-5-)-methyltransferase
plistIA	4609572	A	G	A433G	I145V	Missense	PADK2_21450		hypothetical protein	COG1171 Threonine dehydratase
plistIA	4961816	G	T	C1361A	A454D	Missense	PADK2_23020		penicillin-binding protein 3	COG0768 Cell division protein FtsI/penicillin-binding protein 2
plistIA	5007122	G	T	C228A	C76_	Nonsense	PADK2_23275		hypothetical protein
plistIA	5308836	G	A	C207T	T69T	Silent	PADK2_24650		putative lipoprotein
plistIA	5360839	G	T	G708T	S236S	Silent	PADK2_24900		binding-protein-dependent transport systems inner membrane component	COG1178 ABC-type Fe3+ transport system, permease component
plistIA	5365167	A	G	T94C	C32R	Missense	PADK2_24915		paraquat-inducible protein A	COG2995 Uncharacterized paraquat-inducible protein A
plistIA	5912487	T	C	T470C	I157T	Missense	PADK2_27320		glucose-1-phosphate thymidylyltransferase	COG1209 dTDP-glucose pyrophosphorylase
plistIA	5982508	G	A	C288T	D96D	Silent	PADK2_27640		aminopeptidase P	COG0006 Xaa-Pro aminopeptidase
plistIA	1954892	A	G	A->G		Intergenic	PADK2_09010//PADK2_09015	//	16 downstream hypothetical protein//466 upstream hypothetical protein	//COG3868 Uncharacterized conserved protein
plistIA	5481885	G	A	G->A		Intergenic	PADK2_25435//PADK2_25440	//	105 upstream putative glycerolphosphodiesterase//27 upstream putative lipoprotein	COG0584 Glycerophosphoryl diester phosphodiesterase//
plistIA	5529803	A	T	A->T		Intergenic	PADK2_25670//PADK2_25675	//	23 upstream putative outer membrane protein precursor//131 upstream hypothetical protein	COG1629 Outer membrane receptor proteins, mostly Fe transport//COG3503 Predicted membrane protein
plistIA	5648762	T	C	T->C		Intergenic	PADK2_26210//PADK2_26215	hfq//miaA	24 upstream RNA-binding protein Hfq//82 downstream tRNA delta(2)-isopentenylpyrophosphate transferase	COG1923 Uncharacterized host factor I protein//COG0324 tRNA delta(2)-isopentenylpyrophosphate transferase
plistIA	6282087	T	G	T->G		Intergenic	PADK2_29015//PADK2_29020	//	130 upstream oxidoreductase Rmd//278 upstream hypothetical protein	COG0451 Nucleoside-diphosphate-sugar epimerases//COG0438 Glycosyltransferase
plistIA	6726	C	T	C->T		Intergenic	PADK2_00020//PADK2_00025	gyrB//	31 downstream DNA gyrase subunit B//281 downstream phospholipid/glycerol acyltransferase	COG0187 Type IIA topoisomerase (DNA gyrase/topo II, topoisomerase IV), B subunit//COG0204 1-acyl-sn-glycerol-3-phosphate acyltransferase
plistIB	659471	C	T	C436T	H146Y	Missense	PADK2_03055		ABC transporter permease	COG1177 ABC-type spermidine/putrescine transport system, permease component II
plistIB	723107	A	G	A1349G	D450G	Missense	PADK2_03340		elongation factor G	COG0480 Translation elongation factors (GTPases)
plistIB	1357301	G	T	C25A	L9I	Missense	PADK2_06265		putative lysine decarboxylase	COG1611 Predicted Rossmann fold nucleotide-binding protein
plistIB	1439318	T	C	A1295G	D432G	Missense	PADK2_06635		alginate biosynthesis protein AlgX
plistIB	1440758	G	T	C1499A	P500Q	Missense	PADK2_06640		alginate-c5-mannuronan-epimerase AlgG
plistIB	3409299	C	T	G421A	V141M	Missense	PADK2_15735		cytochrome c550	COG2010 Cytochrome c, mono- and diheme variants
plistIB	3845802	C	T	G439A	E147K	Missense	PADK2_17780	sucA	2-oxoglutarate dehydrogenase E1 component	COG0567 2-oxoglutarate dehydrogenase complex, dehydrogenase (E1) component, and related enzymes
plistIB	4962989	T	C	A188G	D63G	Missense	PADK2_23020		penicillin-binding protein 3	COG0768 Cell division protein FtsI/penicillin-binding protein 2
plistIB	6144610	A	C	A1402C	T468P	Missense	PADK2_28425		guanosine-3',5'-bis(diphosphate) 3'-pyrophosphohydrolase	COG0317 Guanosine polyphosphate pyrophosphohydrolases/synthetases
plistIB	6192279	G	C	C131G	T44S	Missense	PADK2_28620		glycine/betaine/L-proline ABC transporter, permease protein	COG4176 ABC-type proline/glycine betaine transport system, permease component
plistIB	3136715	A	G	A->G		Intergenic	PADK2_14505//PADK2_14510	//	404 downstream tyrosine-based site-specific recombinase CMGI-7//465 upstream phage integrase	COG0582 Integrase//COG0582 Integrase
plistIB	3944919	G	A	G->A		Intergenic	PADK2_18230//PADK2_18235	//	315 downstream pyruvate kinase//52 upstream putative transporter	COG0469 Pyruvate kinase//COG4413 Urea transporter
plistIB	4705139	G	A	G->A		Intergenic	PADK2_21885//PADK2_21890	algU//	359 upstream RNA polymerase sigma factor AlgU//50 upstream L-aspartate oxidase	COG1595 DNA-directed RNA polymerase specialized sigma subunit, sigma24 homolog//COG0029 Aspartate oxidase
plistIB	6398229	T	C	T->C		Intergenic	PADK2_29570//PADK2_29575	//trmE	68 upstream hypothetical protein//415 downstream tRNA modification GTPase TrmE	//COG0486 Predicted GTPase
plistIC	363250	C	T	G343A	G115S	Missense	PADK2_01635		hypothetical protein	COG2234 Predicted aminopeptidases
plistIC	443125	T	G	A266C	D89A	Missense	PADK2_02050		glutathione synthetase	COG0189 Glutathione synthase/Ribosomal protein S6 modification enzyme (glutaminyl transferase)
plistIC	469835	C	T	C2637T	N879N	Silent	PADK2_02150		RND multidrug efflux transporter MexB	COG0841 Cation/multidrug efflux pump
plistIC	567486	T	G	A145C	T49P	Missense	PADK2_02580		putative transcriptional regulator	COG1522 Transcriptional regulators
plistIC	571741	A	T	T467A	L156Q	Missense	PADK2_02610		nitrite reductase precursor	COG2010 Cytochrome c, mono- and diheme variants
plistIC	722872	G	A	G1114A	E372K	Missense	PADK2_03340		elongation factor G	COG0480 Translation elongation factors (GTPases)
plistIC	745408	T	G	T1037G	V346G	Missense	PADK2_03505		putative major facilitator superfamily (MFS) transporter	COG0477 Permeases of the major facilitator superfamily
plistIC	817916	A	C	T527G	L176R	Missense	PADK2_03765	ampC	beta-lactamase/D-alanine carboxypeptidase	COG1680 Beta-lactamase class C and other penicillin binding proteins
plistIC	820176	C	G	G1109C	G370A	Missense	PADK2_03780		putative HDIG domain protein	COG2206 HD-GYP domain
plistIC	867286	G	A	C472T	Q158_	Nonsense	PADK2_03995		outer membrane protein W	COG3047 Outer membrane protein W
plistIC	973649	C	T	C108T	A36A	Silent	PADK2_04540		short chain dehydrogenase	COG1028 Dehydrogenases with different specificities (related to short-chain alcohol dehydrogenases)
plistIC	1235534	C	T	C679T	L227L	Silent	PADK2_05715		single-stranded-DNA-specific exonuclease RecJ	COG0608 Single-stranded DNA-specific exonuclease
plistIC	1332746	T	C	T424C	C142R	Missense	PADK2_06145		acetyl-CoA carboxylase carboxyltransferase subunit alpha	COG0825 Acetyl-CoA carboxylase alpha subunit
plistIC	1522427	C	T	C268T	R90C	Missense	PADK2_06970		putative transcriptional regulator	COG1846 Transcriptional regulators
plistIC	1795095	C	T	G58A	A20T	Missense	PADK2_08295		putative two-component sensor	COG0642 Signal transduction histidine kinase
plistIC	1918476	A	G	A2033G	E678G	Missense	PADK2_08875		2,4-dienoyl-CoA reductase FadH1	COG1902 NADH:flavin oxidoreductases, Old Yellow Enzyme family
plistIC	2088196	C	T	C3331T	R1111C	Missense	PADK2_09640	cobN	cobaltochelatase subunit CobN	COG1429 Cobalamin biosynthesis protein CobN and related Mg-chelatases
plistIC	2088894	A	G	T842C	V281A	Missense	PADK2_09645		phospho-2-dehydro-3-deoxyheptonate aldolase	COG0722 3-deoxy-D-arabino-heptulosonate 7-phosphate (DAHP) synthase
plistIC	2383150	C	T	C1962T	T654T	Silent	PADK2_11225		hypothetical protein	COG3209 Rhs family protein
plistIC	2639448	T	A	A731T	Y244F	Missense	PADK2_12500		transcriptional regulator	COG0583 Transcriptional regulator
plistIC	3064103	G	C	C260G	T87S	Missense	PADK2_14165		hypothetical protein
plistIC	3402848	C	A	G1273T	G425C	Missense	PADK2_15700		putative peptidase	COG1506 Dipeptidyl aminopeptidases/acylaminoacyl-peptidases
plistIC	3603819	T	A	T1048A	Y350N	Missense	PADK2_16615		putative binding protein component of ABC transporter	COG4166 ABC-type oligopeptide transport system, periplasmic component
plistIC	3851308	G	A	G1220A	G407D	Missense	PADK2_17805	gltA	type II citrate synthase	COG0372 Citrate synthase
plistIC	4019751	C	A	C741A	I247I	Silent	PADK2_18605		guanidinobutyrase	COG0010 Arginase/agmatinase/formimionoglutamate hydrolase, arginase family
plistIC	4319086	G	A	G137A	R46Q	Missense	PADK2_20020		rhamnosyltransferase 2	COG1216 Predicted glycosyltransferases
plistIC	4484940	C	T	G100A	A34T	Missense	PADK2_20840		TolR protein	COG0848 Biopolymer transport protein
plistIC	4495086	A	T	A796T	K266_	Nonsense	PADK2_20900		Basic amino acid, basic peptide and imipenem outer membrane porin OprD precursor
plistIC	4807727	G	A	G3587A	R1196Q	Missense	PADK2_22315		putative exonuclease	COG0419 ATPase involved in DNA repair
plistIC	4853749	C	T	G458A	G153D	Missense	PADK2_22495	sbcB	exonuclease I	COG2925 Exonuclease I
plistIC	4866233	G	A	G775A	E259K	Missense	PADK2_22560		pyruvate kinase	COG0469 Pyruvate kinase
plistIC	4902898	G	T	G370T	G124C	Missense	PADK2_22750		superoxide dismutase	COG0605 Superoxide dismutase
plistIC	4962989	T	C	A188G	D63G	Missense	PADK2_23020		penicillin-binding protein 3	COG0768 Cell division protein FtsI/penicillin-binding protein 2
plistIC	5007267	A	G	T83C	L28P	Missense	PADK2_23275		hypothetical protein
plistIC	5018064	G	A	C874T	P292S	Missense	PADK2_23315		ribonuclease G	COG1530 Ribonucleases G and E
plistIC	5089868	G	A	G1096A	G366S	Missense	PADK2_23640		NADH dehydrogenase	COG1252 NADH dehydrogenase, FAD-containing subunit
plistIC	5196257	G	A	G1469A	G490D	Missense	PADK2_24160		two-component sensor PilS	COG0642 Signal transduction histidine kinase
plistIC	5923288	T	A	T1129A	Y377N	Missense	PADK2_27360		arginine deiminase	COG2235 Arginine deiminase
plistIC	6250934	C	T	C58T	P20S	Missense	PADK2_28895		putative acetyltransferase	COG0454 Histone acetyltransferase HPA2 and related acetyltransferases
plistIC	1117830	T	A	T->A		Intergenic	PADK2_05175//PADK2_05180	//	66 downstream putative hydrolase//126 upstream putative permease	COG1073 Hydrolases of the alpha/beta superfamily//COG0795 Predicted permeases
plistIC	2180591	C	G	C->G		Intergenic	PADK2_10095//PADK2_10100	//	50 downstream acyl-CoA thioesterase I precursor//6 upstream hypothetical protein	COG2755 Lysophospholipase L1 and related esterases//
plistIC	3358569	G	T	G->T		Intergenic	PADK2_15495//PADK2_15500	//	33 downstream hypothetical protein//42 downstream hypothetical protein	//COG4519 Uncharacterized protein conserved in bacteria
plistIC	4307973	G	A	G->A		Intergenic	PADK2_19955//PADK2_19960	//	20 upstream hypothetical protein//116 upstream hexapaptide repeat-containing transferase	//COG0110 Acetyltransferase (isoleucine patch superfamily)
plistIC	4610696	A	C	A->C		Intergenic	PADK2_21455//PADK2_21460	//	164 upstream hypothetical protein//90 downstream thioredoxin reductase	//COG0492 Thioredoxin reductase
plistIC	5390583	G	T	G->T		Intergenic	PADK2_25010//PADK2_25015	//	115 upstream putative hemin degrading factor//66 upstream Haem/Haemoglobin uptake outer membrane receptor PhuR precursor	COG3720 Putative heme degradation protein//COG1629 Outer membrane receptor proteins, mostly Fe transport
plistIC	5390628	G	A	G->A		Intergenic	PADK2_25010//PADK2_25015	//	160 upstream putative hemin degrading factor//21 upstream Haem/Haemoglobin uptake outer membrane receptor PhuR precursor	COG3720 Putative heme degradation protein//COG1629 Outer membrane receptor proteins, mostly Fe transport
plistIC	5529786	C	T	C->T		Intergenic	PADK2_25670//PADK2_25675	//	6 upstream putative outer membrane protein precursor//148 upstream hypothetical protein	COG1629 Outer membrane receptor proteins, mostly Fe transport//COG3503 Predicted membrane protein
plistIC	607591	G	T	G->T		Intergenic	PADK2_02810//PADK2_02815	//	110 upstream putative isomerase//120 upstream hypothetical protein	COG4319 Ketosteroid isomerase homolog//COG0500 SAM-dependent methyltransferases
plistID	1832148	C	T	C248T	T83I	Missense	PADK2_08495		DNA gyrase subunit A	COG0188 Type IIA topoisomerase (DNA gyrase/topo II, topoisomerase IV), A subunit
plistID	3229149	G	A	C417T	D139D	Silent	PADK2_14945		glycogen phosphorylase	COG0058 Glucan phosphorylase
plistIE	5217	G	A	G943A	D315N	Missense	PADK2_00020	gyrB	DNA gyrase subunit B	COG0187 Type IIA topoisomerase (DNA gyrase/topo II, topoisomerase IV), B subunit
plistIE	13269	C	G	G155C	G52A	Missense	PADK2_00045	glyQ	glycyl-tRNA synthetase subunit alpha	COG0752 Glycyl-tRNA synthetase, alpha subunit
plistIE	19102	A	G	T953C	L318P	Missense	PADK2_00085		16S rRNA methyltransferase B	COG0144 tRNA and rRNA cytosine-C5-methylases
plistIE	57479	A	G	T850C	F284L	Missense	PADK2_00235		hypothetical protein	COG3174 Predicted membrane protein
plistIE	91150	C	T	G3046A	A1016T	Missense	PADK2_00405		hypothetical protein	COG3523 Uncharacterized protein conserved in bacteria
plistIE	98432	T	C	A487G	T163A	Missense	PADK2_00425		hypothetical protein	COG3456 Uncharacterized conserved protein, contains FHA domain
plistIE	132518	T	C	T158C	L53P	Missense	PADK2_00575		hypothetical protein	COG1612 Uncharacterized protein required for cytochrome oxidase assembly
plistIE	145306	A	G	T1228C	W410R	Missense	PADK2_00660		gamma-aminobutyrate permease	COG1113 Gamma-aminobutyrate permease and related permeases
plistIE	145424	G	A	C1110T	T370T	Silent	PADK2_00660		gamma-aminobutyrate permease	COG1113 Gamma-aminobutyrate permease and related permeases
plistIE	248996	A	G	A518G	N173S	Missense	PADK2_01115		putative CoA transferase, subunit A	COG1788 Acyl CoA:acetate/3-ketoacid CoA transferase, alpha subunit
plistIE	264479	C	T	G55A	G19S	Missense	PADK2_01185		putative porin
plistIE	271247	G	A	C845T	A282V	Missense	PADK2_01220		putative MFS transporter	COG0477 Permeases of the major facilitator superfamily
plistIE	287383	A	G	T2684C	V895A	Missense	PADK2_01305		hypothetical protein	COG3501 Uncharacterized protein conserved in bacteria
plistIE	351953	C	T	C572T	T191I	Missense	PADK2_01585		putative fumarylacetoacetate hydrolase family protein	COG0179 2-keto-4-pentenoate hydratase/2-oxohepta-3-ene-1,7-dioic acid hydratase (catechol pathway)
plistIE	373090	C	T	C495T	G165G	Silent	PADK2_01690		phosphoenolpyruvate-protein phosphotransferase PtsP	COG3605 Signal transduction protein containing GAF and PtsI domains
plistIE	436225	T	C	T212C	V71A	Missense	PADK2_02015		putative cystathionine gamma-lyase	COG0626 Cystathionine beta-lyases/cystathionine gamma-synthases
plistIE	455747	A	G	A205G	S69G	Missense	PADK2_02085		methylesterase	COG2201 Chemotaxis response regulator containing a CheY-like receiver domain and a methylesterase domain
plistIE	466226	T	C	T179C	V60A	Missense	PADK2_02140		Resistance-Nodulation-Cell Division (RND) multidrug efflux membrane fusion protein MexA precursor	COG0845 Membrane-fusion protein
plistIE	469462	A	G	A2264G	E755G	Missense	PADK2_02150		RND multidrug efflux transporter MexB	COG0841 Cation/multidrug efflux pump
plistIE	473893	A	G	T1059C	R353R	Silent	PADK2_02165		hypothetical protein
plistIE	483485	C	T	G999A	T333T	Silent	PADK2_02205		cytosine deaminase	COG0402 Cytosine deaminase and related metal-dependent hydrolases
plistIE	514891	G	A	G265A	G89S	Missense	PADK2_02320		hypothetical protein	COG4067 Uncharacterized protein conserved in archaea
plistIE	632494	C	T	C521T//G1228A	A174V//A410T	Missense//Missense	PADK2_02940//PADK2_02945	//cca	2-amino-4-hydroxy-6-hydroxymethyldihydropteridine pyrophosphokinase//multifunctional tRNA nucleotidyl transferase/2'3'-cyclic phosphodiesterase/2'nucleotidase/phosphatase	COG0801 7,8-dihydro-6-hydroxymethylpterin-pyrophosphokinase//COG0617 tRNA nucleotidyltransferase/poly(A) polymerase
plistIE	652030	T	C	T1141C	L381L	Silent	PADK2_03025		two-component sensor	COG0834 ABC-type amino acid transport/signal transduction systems, periplasmic component/domain
plistIE	682015	C	T	C847T	R283W	Missense	PADK2_03175	trpD	anthranilate phosphoribosyltransferase	COG0547 Anthranilate phosphoribosyltransferase
plistIE	688992	C	T	G114A	A38A	Silent	PADK2_03215		short-chain dehydrogenase	COG0300 Short-chain dehydrogenases of various substrate specificities
plistIE	691034	A	G	T299C	V100A	Missense	PADK2_03225		2-nitropropane dioxygenase, NPD	COG2070 Dioxygenases related to 2-nitropropane dioxygenase
plistIE	713783	A	G	A1487G	D496G	Missense	PADK2_03320	rpoB	DNA-directed RNA polymerase subunit beta	COG0085 DNA-directed RNA polymerase, beta subunit/140 kD subunit
plistIE	718935	C	T	C2500T	P834S	Missense	PADK2_03325		DNA-directed RNA polymerase subunit beta'	COG0086 DNA-directed RNA polymerase, beta' subunit/160 kD subunit
plistIE	722747	T	C	T989C	V330A	Missense	PADK2_03340		elongation factor G	COG0480 Translation elongation factors (GTPases)
plistIE	734238	C	T	C212T	A71V	Missense	PADK2_03450	rplO	50S ribosomal protein L15	COG0200 Ribosomal protein L15
plistIE	751011	A	G	A292G	T98A	Missense	PADK2_03535		transcriptional regulator PchR	COG2207 AraC-type DNA-binding domain-containing proteins
plistIE	763596	C	T	C1008T	G336G	Silent	PADK2_03555		putative ATP-binding component of ABC transporter	COG1132 ABC-type multidrug transport system, ATPase and permease components
plistIE	767660	G	A	G1529A	S510N	Missense	PADK2_03565		Fe(III)-pyochelin outer membrane receptor precursor	COG4773 Outer membrane receptor for ferric coprogen and ferric-rhodotorulic acid
plistIE	772516	C	T	G99A	L33L	Silent	PADK2_03585		hypothetical protein	COG0654 2-polyprenyl-6-methoxyphenol hydroxylase and related FAD-dependent oxidoreductases
plistIE	779984	C	T	C136T	R46C	Missense	PADK2_03625		putative phenazine-specific methyltransferase	COG0500 SAM-dependent methyltransferases
plistIE	850316	C	T	C2550T	A850A	Silent	PADK2_03915		adhesive protein CupB5	COG3210 Large exoproteins involved in heme utilization or adhesion
plistIE	865205	C	T	C388T	R130C	Missense	PADK2_03980		dTDP-4-dehydrorhamnose reductase	COG1091 dTDP-4-dehydrorhamnose reductase
plistIE	891833	C	T	G212A	R71H	Missense	PADK2_04135		putative ABC transporter permease component	COG1277 ABC-type transport system involved in multi-copper enzyme maturation, permease component
plistIE	907726	C	T	G516A	M172I	Missense	PADK2_04210		putative transport protein	COG0531 Amino acid transporters
plistIE	928061	A	G	A1159G	T387A	Missense	PADK2_04310		penicillin-binding protein 2	COG0768 Cell division protein FtsI/penicillin-binding protein 2
plistIE	928551	A	G	A1649G	N550S	Missense	PADK2_04310		penicillin-binding protein 2	COG0768 Cell division protein FtsI/penicillin-binding protein 2
plistIE	951372	A	G	A256G	T86A	Missense	PADK2_04425		hypothetical protein	COG4517 Uncharacterized protein conserved in bacteria
plistIE	956748	C	T	C1555T	Q519_	Nonsense	PADK2_04450		Lost Adherence Sensor, LadS	COG0642 Signal transduction histidine kinase
plistIE	966383	C	T	C44T	A15V	Missense	PADK2_04505		hypothetical protein
plistIE	986377	C	T	C2359T	R787C	Missense	PADK2_04595		two-component sensor	COG0834 ABC-type amino acid transport/signal transduction systems, periplasmic component/domain
plistIE	994867	C	T	C807T	P269P	Silent	PADK2_04635		putative periplasmic taurine-binding protein precursor	COG4521 ABC-type taurine transport system, periplasmic component
plistIE	995943	C	T	C24T	L8L	Silent	PADK2_04645		putative permease of ABC taurine transporter	COG0600 ABC-type nitrate/sulfonate/bicarbonate transport system, permease component
plistIE	1007136	C	T	C144T	S48S	Silent	PADK2_04685		hypothetical protein
plistIE	1027520	C	T	C564T	N188N	Silent	PADK2_04760		putative protease	COG0826 Collagenase and related proteases
plistIE	1028106	A	G	A143G	N48S	Missense	PADK2_04765		putative protease	COG0826 Collagenase and related proteases
plistIE	1039947	C	T	G2087A	G696D	Missense	PADK2_04820		Fe(III) dicitrate transporter FecA	COG4772 Outer membrane receptor for Fe3+-dicitrate
plistIE	1098368	A	G	A77G	Y26C	Missense	PADK2_05095		hypothetical protein	COG0625 Glutathione S-transferase
plistIE	1148200	A	G	A333G	E111E	Silent	PADK2_05335		methionine aminotransferase	COG0436 Aspartate/tyrosine/aromatic aminotransferase
plistIE	1155519	C	T	C122T	A41V	Missense	PADK2_05375		Putative copper transport outer membrane porin OprC precursor	COG1629 Outer membrane receptor proteins, mostly Fe transport
plistIE	1158710	C	T	C1089T	N363N	Silent	PADK2_05380		putative iron-regulated membrane protein	COG3182 Uncharacterized iron-regulated membrane protein
plistIE	1182252	C	T	C389T	P130L	Missense	PADK2_05495		putative metallo-oxidoreductase	COG2132 Putative multicopper oxidases
plistIE	1194426	A	G	T68C	L23P	Missense	PADK2_05530		putative phosphotransferase system protein	COG1263 Phosphotransferase system IIC components, glucose/maltose/N-acetylglucosamine-specific
plistIE	1259473	C	T	C385T	R129C	Missense	PADK2_05820		chemotaxis sensor/effector fusion protein	COG0643 Chemotaxis protein histidine kinase and related kinases
plistIE	1321766	G	T	G1886T	G629V	Missense	PADK2_06100		putative outer membrane protein precursor	COG4775 Outer membrane protein/protective antigen OMA87
plistIE	1336101	C	T	C1260T	D420D	Silent	PADK2_06155	pyrG	CTP synthetase	COG0504 CTP synthase (UTP-ammonia lyase)
plistIE	1351239	C	T	G1567A	E523K	Missense	PADK2_06240		DNA mismatch repair protein MutS	COG0249 Mismatch repair ATPase (MutS family)
plistIE	1360803	C	T	C1813T	R605W	Missense	PADK2_06275		hypothetical protein	COG3957 Phosphoketolase
plistIE	1363169	A	G	T239C	V80A	Missense	PADK2_06290		polyamine transporter PotD	COG0687 Spermidine/putrescine-binding periplasmic protein
plistIE	1368072	T	C	A52G	I18V	Missense	PADK2_06315		putative transmembrane protein	COG0697 Permeases of the drug/metabolite transporter (DMT) superfamily
plistIE	1435119	C	T	G1144A	D382N	Missense	PADK2_06620		alginate o-acetyltransferase AlgJ	COG1156 Archaeal/vacuolar-type H+-ATPase subunit B
plistIE	1503477	A	G	A239G	D80G	Missense	PADK2_06905		malate dehydrogenase	COG0281 Malic enzyme
plistIE	1521113	C	T	G905A	R302H	Missense	PADK2_06965		asparagine synthase	COG0367 Asparagine synthase (glutamine-hydrolyzing)
plistIE	1542324	A	G	T538C	F180L	Missense	PADK2_07080		dihydromonapterin reductase	COG1028 Dehydrogenases with different specificities (related to short-chain alcohol dehydrogenases)
plistIE	1555240	C	T	C1541T	A514V	Missense	PADK2_07150		hypothetical protein
plistIE	1575607	C	T	C1194T	G398G	Silent	PADK2_07240		metalloprotease secretion protein	COG0845 Membrane-fusion protein
plistIE	1605291	C	T	C68T	A23V	Missense	PADK2_07410	phnP	carbon-phosphorus lyase complex accessory protein	COG1235 Metal-dependent hydrolases of the beta-lactamase superfamily I
plistIE	1616098	A	G	T662C	V221A	Missense	PADK2_07480		hypothetical protein	COG0697 Permeases of the drug/metabolite transporter (DMT) superfamily
plistIE	1631184	C	T	C1998T	L666L	Silent	PADK2_07550		ATP-dependent DNA helicase RecQ	COG0514 Superfamily II DNA helicase
plistIE	1654672	C	T	G1118A	G373E	Missense	PADK2_07635		putative non-ribosomal peptide synthetase	COG1020 Non-ribosomal peptide synthetase modules and related proteins
plistIE	1662043	C	T	G770A	R257Q	Missense	PADK2_07665		LysR family transcriptional activator	COG0583 Transcriptional regulator
plistIE	1723502	C	T	G2822A	G941D	Missense	PADK2_07945		two-component sensor	COG0591 Na+/proline symporter
plistIE	1724198	C	T	G2126A	R709H	Missense	PADK2_07945		two-component sensor	COG0591 Na+/proline symporter
plistIE	1764608	A	G	T1286C	L429P	Missense	PADK2_08135		lipoprotein
plistIE	1769164	A	G	A1231G	T411A	Missense	PADK2_08155	actP	acetate permease	COG4147 Predicted symporter
plistIE	1780014	C	T	G831A	S277S	Silent	PADK2_08215		putative permease	COG0697 Permeases of the drug/metabolite transporter (DMT) superfamily
plistIE	1781158	C	T	G32A	R11H	Missense	PADK2_08220		tRNA-binding protein	COG0073 EMAP domain
plistIE	1801656	C	T	C908T	A303V	Missense	PADK2_08340		segregation and condensation protein B	COG1386 Predicted transcriptional regulator containing the HTH domain
plistIE	1832288	C	T	C388T	L130L	Silent	PADK2_08495		DNA gyrase subunit A	COG0188 Type IIA topoisomerase (DNA gyrase/topo II, topoisomerase IV), A subunit
plistIE	1840934	A	G	A588G	K196K	Silent	PADK2_08520	cmk	cytidylate kinase	COG0283 Cytidylate kinase
plistIE	1870037	A	G	T226C	W76R	Missense	PADK2_08645		MFS family transporter	COG0477 Permeases of the major facilitator superfamily
plistIE	1902364	C	T	C301T	P101S	Missense	PADK2_08805		oxidoreductase	COG1028 Dehydrogenases with different specificities (related to short-chain alcohol dehydrogenases)
plistIE	2073754	A	G	A218G	Y73C	Missense	PADK2_09580		putative lipoprotein
plistIE	2346060	C	T	C708T	G236G	Silent	PADK2_11065		chloroperoxidase precursor	COG0596 Predicted hydrolases or acyltransferases (alpha/beta hydrolase superfamily)
plistIE	2381421	A	G	A233G	Y78C	Missense	PADK2_11225		hypothetical protein	COG3209 Rhs family protein
plistIE	2421751	A	G	T239C	V80A	Missense	PADK2_11415		NADH:ubiquinone oxidoreductase subunit N	COG1007 NADH:ubiquinone oxidoreductase subunit 2 (chain N)
plistIE	2444065	C	T	G61A	D21N	Missense	PADK2_11510		hypothetical protein	COG2850 Uncharacterized conserved protein
plistIE	2519692	A	G	A4G	S2G	Missense	PADK2_11875		arsenate reductase	COG1393 Arsenate reductase and related proteins, glutaredoxin family
plistIE	2529154	C	T	C97T	R33C	Missense	PADK2_11925		hypothetical protein
plistIE	2535213	A	G	T285C	R95R	Silent	PADK2_11960		DNA repair protein RadC 1	COG2003 DNA repair proteins
plistIE	2607857	T	C	A516G	A172A	Silent	PADK2_12355		putative nitroreductase	COG3560 Predicted oxidoreductase related to nitroreductase
plistIE	2612001	C	T	G940A	A314T	Missense	PADK2_12370		putative two-component response regulator	COG3437 Response regulator containing a CheY-like receiver domain and an HD-GYP domain
plistIE	2649749	G	A	G856A	A286T	Missense	PADK2_12540		putative lysophospholipas	COG2267 Lysophospholipase
plistIE	2671685	C	T	C1269T	R423R	Silent	PADK2_12615		putative outer membrane protein precursor	COG1538 Outer membrane protein
plistIE	2696400	A	G	A526G	S176G	Missense	PADK2_12725		hypothetical protein	COG4859 Uncharacterized protein conserved in bacteria
plistIE	2702541	C	T	C564T	V188V	Silent	PADK2_12760		lysR family transcriptional regulator	COG0583 Transcriptional regulator
plistIE	2703786	G	A	C1218T	R406R	Silent	PADK2_12770		Multidrug efflux outer membrane protein OprN precursor	COG1538 Outer membrane protein
plistIE	2715075	C	T	C204T	S68S	Silent	PADK2_12825		putative TetR-family transcriptional regulator	COG1309 Transcriptional regulator
plistIE	2718081	C	T	C679T	P227S	Missense	PADK2_12840		hypothetical protein	COG3258 Cytochrome c
plistIE	2726822	C	T	G147A	M49I	Missense	PADK2_12880		putative glutathione S-transferase	COG0625 Glutathione S-transferase
plistIE	2731701	G	A	G397A	A133T	Missense	PADK2_12905		RNA polymerase sigma factor	COG1595 DNA-directed RNA polymerase specialized sigma subunit, sigma24 homolog
plistIE	2756078	C	T	C1722T	A574A	Silent	PADK2_12990		glycine dehydrogenase	COG0403 Glycine cleavage system protein P (pyridoxal-binding), N-terminal domain
plistIE	2766722	G	A	G422A	R141H	Missense	PADK2_13030		hypothetical protein
plistIE	2790437	G	A	G11173A	A3725T	Missense	PADK2_13100		peptide synthase	COG1020 Non-ribosomal peptide synthetase modules and related proteins
plistIE	2800829	A	G	T1721C	V574A	Missense	PADK2_13135		CRISPR-associated helicase Cas3 family	COG1203 Predicted helicases
plistIE	2823321	T	C	A162G	E54E	Silent	PADK2_13250		hypothetical protein
plistIE	2834912	T	C	T9905C	V3302A	Missense	PADK2_13260		peptide synthase	COG1020 Non-ribosomal peptide synthetase modules and related proteins
plistIE	2865998	G	A	C1824T	A608A	Silent	PADK2_13315		putative ATP-binding/permease fusion ABC transporter	COG1136 ABC-type antimicrobial peptide transport system, ATPase component
plistIE	2882768	G	A	C77T	A26V	Missense	PADK2_13380		hypothetical protein	COG1840 ABC-type Fe3+ transport system, periplasmic component
plistIE	2944922	T	C	T1223C	V408A	Missense	PADK2_13640		putative xenobiotic compound monooxygenase, DszA family protein	COG2141 Coenzyme F420-dependent N5,N10-methylene tetrahydromethanopterin reductase and related flavin-dependent oxidoreductases
plistIE	2966144	G	A	G1135A	A379T	Missense	PADK2_13745		AmbB	COG1020 Non-ribosomal peptide synthetase modules and related proteins
plistIE	2977894	T	C	T540C	G180G	Silent	PADK2_13765		putative tRNA synthase	COG2606 Uncharacterized conserved protein
plistIE	2989229	G	A	G378A	L126L	Silent	PADK2_13825		glucose dehydrogenase	COG4993 Glucose dehydrogenase
plistIE	3044280	G	A	C572T	P191L	Missense	PADK2_14075		hypothetical protein
plistIE	3060047	G	A	C881T	A294V	Missense	PADK2_14140		hypothetical protein	COG0210 Superfamily I DNA and RNA helicases
plistIE	3066371	T	C	A341G	H114R	Missense	PADK2_14180		TnpT protein
plistIE	3129237	T	C	T354C	H118H	Silent	PADK2_14485		hypothetical protein
plistIE	3133414	C	T	G765A	W255_	Nonsense	PADK2_14500		hypothetical protein	COG2801 Transposase and inactivated derivatives
plistIE	3165861	G	A	G543A	M181I	Missense	PADK2_14640		putative amino acid permease	COG0765 ABC-type amino acid transport system, permease component
plistIE	3189942	T	C	A350G	D117G	Missense	PADK2_14780		putative sensor/response regulator hybrid	COG2202 FOG: PAS/PAC domain
plistIE	3190718	C	T	C168T	A56A	Silent	PADK2_14785		hypothetical protein
plistIE	3207871	T	C	T1403C	V468A	Missense	PADK2_14865		putative glycosyl hydrolase	COG1523 Type II secretory pathway, pullulanase PulA and related glycosidases
plistIE	3220021	G	A	C1803T	D601D	Silent	PADK2_14910		hypothetical protein	COG0366 Glycosidases
plistIE	3239800	C	T	G302A	R101Q	Missense	PADK2_15015		chaperone CupA5	COG3121 P pilus assembly protein, chaperone PapD
plistIE	3245145	T	C	A223G	T75A	Missense	PADK2_15035		fimbrial subunit CupA1	COG3539 P pilus assembly protein, pilin FimA
plistIE	3317258	G	A	C935T	P312L	Missense	PADK2_15330		hypothetical protein	COG3673 Uncharacterized conserved protein
plistIE	3334672	T	C	A16G	T6A	Missense	PADK2_15395		RNA polymerase sigma factor	COG1595 DNA-directed RNA polymerase specialized sigma subunit, sigma24 homolog
plistIE	3339447	T	C	T477C	Y159Y	Silent	PADK2_15420		hypothetical protein
plistIE	3368252	G	A	G373A	G125S	Missense	PADK2_15555		multidrug efflux protein	COG0841 Cation/multidrug efflux pump
plistIE	3392541	C	T	G385A	A129T	Missense	PADK2_15650		putative CoA transferase, subunit B	COG2057 Acyl CoA:acetate/3-ketoacid CoA transferase, beta subunit
plistIE	3415739	G	A	G429A	P143P	Silent	PADK2_15770		hypothetical protein	COG0697 Permeases of the drug/metabolite transporter (DMT) superfamily
plistIE	3483755	G	A	G552A	G184G	Silent	PADK2_16065		hypothetical protein	COG2508 Regulator of polyketide synthase expression
plistIE	3529278	G	A	C4677T	S1559S	Silent	PADK2_16280		hypothetical protein	COG2931 RTX toxins and related Ca2+-binding proteins
plistIE	3581709	G	A	G167A	R56H	Missense	PADK2_16520		hypothetical protein	COG3173 Predicted aminoglycoside phosphotransferase
plistIE	3609762	C	A	G1366T	A456S	Missense	PADK2_16640		periplasmic folding chaperone	COG0760 Parvulin-like peptidyl-prolyl isomerase
plistIE	3718038	G	A	C148T	L50L	Silent	PADK2_17170		type III secretion protein PcrV
plistIE	3803475	G	A	C53T	A18V	Missense	PADK2_17590		hypothetical protein
plistIE	3810212	G	A	C147T	S49S	Silent	PADK2_17630		phosphohistidine phosphatase SixA	COG2062 Phosphohistidine phosphatase SixA
plistIE	3811700	G	A	C33T	G11G	Silent	PADK2_17640	gpsA	NAD(P)H-dependent glycerol-3-phosphate dehydrogenase	COG0240 Glycerol-3-phosphate dehydrogenase
plistIE	3813324	T	C	T1442C	V481A	Missense	PADK2_17645		hypothetical protein	COG1629 Outer membrane receptor proteins, mostly Fe transport
plistIE	3844729	G	A	C1512T	S504S	Silent	PADK2_17780	sucA	2-oxoglutarate dehydrogenase E1 component	COG0567 2-oxoglutarate dehydrogenase complex, dehydrogenase (E1) component, and related enzymes
plistIE	3850188	G	A	G100A	G34S	Missense	PADK2_17805	gltA	type II citrate synthase	COG0372 Citrate synthase
plistIE	3874343	G	A	G147A	L49L	Silent	PADK2_17925		cbb3-type cytochrome c oxidase subunit I	COG3278 Cbb3-type cytochrome oxidase, subunit 1
plistIE	3884710	G	A	G1611A	L537L	Silent	PADK2_17975		cation-transporting P-type ATPase	COG2217 Cation transport ATPase
plistIE	3919559	C	G	C920G	A307G	Missense	PADK2_18125		putative transporter	COG2252 Permeases
plistIE	3939132	T	C	T1144C	F382L	Missense	PADK2_18210		glyoxylate carboligase	COG3960 Glyoxylate carboligase
plistIE	3961012	T	C	A337G	T113A	Missense	PADK2_18305		hypothetical protein
plistIE	3995226	G	A	C199T	P67S	Missense	PADK2_18490	fliQ	flagellar biosynthesis protein FliQ	COG1987 Flagellar biosynthesis pathway, component FliQ
plistIE	3996103	T	C	A134G	Q45R	Missense	PADK2_18495	fliP	flagellar biosynthesis protein FliP	COG1338 Flagellar biosynthesis pathway, component FliP
plistIE	4043112	G	A	C2009T	A670V	Missense	PADK2_18710		pyruvate carboxylase	COG0439 Biotin carboxylase
plistIE	4086152	G	A	G595A	A199T	Missense	PADK2_18930		putative binding protein component of ABC transporter	COG0834 ABC-type amino acid transport/signal transduction systems, periplasmic component/domain
plistIE	4096778	T	C	T109C	S37P	Missense	PADK2_18975		hypothetical protein
plistIE	4184868	T	C	A10G	S4G	Missense	PADK2_19400		alkaline proteinase inhibitor AprI
plistIE	4195178	G	C	G742C	A248P	Missense	PADK2_19435		sensor/response regulator hybrid	COG2202 FOG: PAS/PAC domain
plistIE	4197318	G	A	C1491T	G497G	Silent	PADK2_19440		hypothetical protein	COG1404 Subtilisin-like serine proteases
plistIE	4201968	G	A	G214A	V72M	Missense	PADK2_19460		putative major facilitator superfamily (MFS) transporter	COG0477 Permeases of the major facilitator superfamily
plistIE	4273779	T	C	T23C	L8P	Missense	PADK2_19815		dienelactone hydrolase	COG0412 Dienelactone hydrolase and related enzymes
plistIE	4296150	C	T	G193A	E65K	Missense	PADK2_19905		hypothetical protein
plistIE	4432414	G	A	C648T	R216R	Silent	PADK2_20575		putative short-chain dehydrogenase	COG1028 Dehydrogenases with different specificities (related to short-chain alcohol dehydrogenases)
plistIE	4439373	C	T	G1708A	A570T	Missense	PADK2_20610		pimeloyl-CoA synthetase	COG1042 Acyl-CoA synthetase (NDP forming)
plistIE	4455096	G	A	C228T	G76G	Silent	PADK2_20690		dihydrodipicolinate synthase	COG0329 Dihydrodipicolinate synthase/N-acetylneuraminate lyase
plistIE	4457773	T	C	A195G	E65E	Silent	PADK2_20710		hypothetical protein	COG0425 Predicted redox protein, regulator of disulfide bond formation
plistIE	4459782	T	C	A949G	S317G	Missense	PADK2_20720		quinolinate synthetase	COG0379 Quinolinate synthase
plistIE	4464550	T	C	A31G	S11G	Missense	PADK2_20735		anthranilate synthase component I	COG0147 Anthranilate/para-aminobenzoate synthases component I
plistIE	4483488	G	A	C69T	D23D	Silent	PADK2_20830	tolB	translocation protein TolB	COG0823 Periplasmic component of the Tol biopolymer transport system
plistIE	4506846	T	C	T11C	L4P	Missense	PADK2_20975	purN	phosphoribosylglycinamide formyltransferase	COG0299 Folate-dependent phosphoribosylglycinamide formyltransferase PurN
plistIE	4517981	C	T	G4A	A2T	Missense	PADK2_21040	rumA	23S rRNA m(5)U1939 methyltransferase	COG2265 SAM-dependent methyltransferases related to tRNA (uracil-5-)-methyltransferase
plistIE	4518889	T	C	A4G	T2A	Missense	PADK2_21045	cysM	cysteine synthase B	COG0031 Cysteine synthase
plistIE	4529331	C	T	C666T	G222G	Silent	PADK2_21085		hypothetical protein	COG3083 Predicted hydrolase of alkaline phosphatase superfamily
plistIE	4541257	T	C	T41C	L14P	Missense	PADK2_21130		hypothetical protein	COG4807 Uncharacterized protein conserved in bacteria
plistIE	4553242	G	A	C667T	R223C	Missense	PADK2_21190		putative threonine aldolase	COG2008 Threonine aldolase
plistIE	4559019	G	A	C225T	A75A	Silent	PADK2_21215		arginine/ornithine succinyltransferase AII subunit	COG3138 Arginine/ornithine N-succinyltransferase beta subunit
plistIE	4656275	G	A	C248T	P83L	Missense	PADK2_21675		hypothetical protein	COG3182 Uncharacterized iron-regulated membrane protein
plistIE	4668249	A	G	A979G	I327V	Missense	PADK2_21720	prpD	2-methylcitrate dehydratase	COG2079 Uncharacterized protein involved in propionate catabolism
plistIE	4675149	G	A	G2239A	A747T	Missense	PADK2_21750		hypothetical protein	COG0744 Membrane carboxypeptidase (penicillin-binding protein)
plistIE	4702945	T	C	A631G	T211A	Missense	PADK2_21870		sigma E regulatory protein, MucB/RseB	COG3026 Negative regulator of sigma E activity
plistIE	4703955	G	A	C174T	D58D	Silent	PADK2_21875		anti-sigma factor MucA	COG3073 Negative regulator of sigma E activity
plistIE	4711458	G	A	C215T	T72I	Missense	PADK2_21920		putative two-component response regulator	COG0745 Response regulators consisting of a CheY-like receiver domain and a winged-helix DNA-binding domain
plistIE	4713983	C	T	C788T	P263L	Missense	PADK2_21930		tricarboxylate transport protein TctC, putative	COG3181 Uncharacterized protein conserved in bacteria
plistIE	4733041	G	A	G35A	G12D	Missense	PADK2_22035		hypothetical protein
plistIE	4744116	A	G	A546G	P182P	Silent	PADK2_22105		chloramphenicol acetyltransferase	COG0110 Acetyltransferase (isoleucine patch superfamily)
plistIE	4776678	T	C	A179G	N60S	Missense	PADK2_22210		putative binding protein component of ABC transporter	COG0226 ABC-type phosphate transport system, periplasmic component
plistIE	4812718	G	A	C980T	A327V	Missense	PADK2_22325		exodeoxyribonuclease V beta chain	COG1074 ATP-dependent exoDNAse (exonuclease V) beta subunit (contains helicase and exonuclease domains)
plistIE	4826340	G	A	C1513T	R505W	Missense	PADK2_22370		two-component sensor PprA	COG2202 FOG: PAS/PAC domain
plistIE	4827030	G	A	C823T	P275S	Missense	PADK2_22370		two-component sensor PprA	COG2202 FOG: PAS/PAC domain
plistIE	4859381	G	A	G841A	A281T	Missense	PADK2_22520		hypothetical protein
plistIE	4879814	C	T	G930A	A310A	Silent	PADK2_22625		amidase	COG0154 Asp-tRNAAsn/Glu-tRNAGln amidotransferase A subunit and related amidases
plistIE	4927167	T	C	A569G	H190R	Missense	PADK2_22865		hypothetical protein	COG0748 Putative heme iron utilization protein
plistIE	4928861	G	A	C835T	P279S	Missense	PADK2_22875		hypothetical protein
plistIE	4942934	T	C	A2516G	E839G	Missense	PADK2_22945	secA	preprotein translocase subunit SecA	COG0653 Preprotein translocase subunit SecA (ATPase, RNA helicase)
plistIE	4954821	G	A	C154T	L52L	Silent	PADK2_22990	murG	undecaprenyldiphospho-muramoylpentapeptide beta-N- acetylglucosaminyltransferase	COG0707 UDP-N-acetylglucosamine:LPS N-acetylglucosamine transferase
plistIE	4961799	T	C	A1378G	M460V	Missense	PADK2_23020		penicillin-binding protein 3	COG0768 Cell division protein FtsI/penicillin-binding protein 2
plistIE	4968995	G	A	G231A	V77V	Silent	PADK2_23055		phosphoheptose isomerase	COG0279 Phosphoheptose isomerase
plistIE	5033357	T	C	A433G	T145A	Missense	PADK2_23375		alpha-2-macroglobulin family protein	COG2373 Large extracellular alpha-helical protein
plistIE	5086834	G	A	C20T	A7V	Missense	PADK2_23615		hypothetical protein
plistIE	5126107	A	G	A840G	E280E	Silent	PADK2_23800		type IV b pilus protein
plistIE	5145784	T	C	T427C	F143L	Missense	PADK2_23920		DEAD/DEAH box helicase	COG0553 Superfamily II DNA/RNA helicases, SNF2 family
plistIE	5153533	G	A	G169A	V57I	Missense	PADK2_23960		hypothetical protein
plistIE	5157624	T	C	T483C	T161T	Silent	PADK2_23980		hypothetical protein
plistIE	5189261	T	C	A2123G	D708G	Missense	PADK2_24135		clpB protein	COG0542 ATPases with chaperone activity, ATP-binding subunit
plistIE	5215620	C	G	G388C	E130Q	Missense	PADK2_24255		gamma-glutamyl kinase	COG0263 Glutamate 5-kinase
plistIE	5268039	C	T	G70A	A24T	Missense	PADK2_24470		hypothetical protein
plistIE	5276729	T	C	T338C	L113P	Missense	PADK2_24525		hypothetical protein	COG2813 16S RNA G1207 methylase RsmC
plistIE	5284089	G	A	G99A	V33V	Silent	PADK2_24555		putative major facilitator superfamily (MFS) transporter	COG0477 Permeases of the major facilitator superfamily
plistIE	5299615	C	T	C314T	S105F	Missense	PADK2_24595		hypothetical protein
plistIE	5308936	G	A	C107T	P36L	Missense	PADK2_24650		putative lipoprotein
plistIE	5329729	T	C	T394C	F132L	Missense	PADK2_24755		deoxyribodipyrimidine photolyase	COG0415 Deoxyribodipyrimidine photolyase
plistIE	5342951	T	C	T772C	F258L	Missense	PADK2_24820		GTP-binding protein YchF	COG0012 Predicted GTPase, probable translation factor
plistIE	5348402	G	A	C454T	P152S	Missense	PADK2_24845		hypothetical protein	COG4690 Dipeptidase
plistIE	5414233	G	A	G544A	D182N	Missense	PADK2_25120	panC	pantoate--beta-alanine ligase	COG0414 Panthothenate synthetase
plistIE	5421868	T	C	T1865C	V622A	Missense	PADK2_25145		hypothetical protein
plistIE	5443643	G	A	C882T	R294R	Silent	PADK2_25250	carB	carbamoyl phosphate synthase large subunit
plistIE	5450020	C	T	G531A	L177L	Silent	PADK2_25275	dnaK	molecular chaperone DnaK	COG0443 Molecular chaperone
plistIE	5464067	C	T	C668T	A223V	Missense	PADK2_25340		spermidine synthase	COG0421 Spermidine synthase
plistIE	5468251	A	G	T272C	V91A	Missense	PADK2_25365		hypothetical protein	COG3575 Uncharacterized protein conserved in bacteria
plistIE	5482643	T	C	T167C	V56A	Missense	PADK2_25445		putative acetyltransferase, GNAT family protein	COG0454 Histone acetyltransferase HPA2 and related acetyltransferases
plistIE	5483771	T	C	T449C	V150A	Missense	PADK2_25455		putative glycine cleavage system H protein	COG0509 Glycine cleavage system H protein (lipoate-binding)
plistIE	5484284	G	A	G378A	M126I	Missense	PADK2_25460		hypothetical protein	COG2320 Uncharacterized conserved protein
plistIE	5486978	G	A	G19A	A7T	Missense	PADK2_25485		hypothetical protein	COG0388 Predicted amidohydrolase
plistIE	5489859	G	A	C201T	N67N	Silent	PADK2_25495		putative amino acid permease	COG0531 Amino acid transporters
plistIE	5496693	G	A	C127T	H43Y	Missense	PADK2_25520		formate dehydrogenase accessory protein FdhE	COG3058 Uncharacterized protein involved in formate dehydrogenase formation
plistIE	5503851	G	A	G587A	G196D	Missense	PADK2_25550		2,4-dienoyl-CoA reductase FadH2	COG1902 NADH:flavin oxidoreductases, Old Yellow Enzyme family
plistIE	5527483	G	A	C154T	R52W	Missense	PADK2_25665		hypothetical protein	COG0500 SAM-dependent methyltransferases
plistIE	5544494	T	C	T283C	Y95H	Missense	PADK2_25730		hypothetical protein
plistIE	5579018	A	G	T46C	S16P	Missense	PADK2_25900		hypothetical protein	COG2041 Sulfite oxidase and related enzymes
plistIE	5617957	G	A	G50A	G17D	Missense	PADK2_26080		nicotinamidase	COG1335 Amidases related to nicotinamidase
plistIE	5625079	G	A	C914T	P305L	Missense	PADK2_26120		hypothetical protein	COG1305 Transglutaminase-like enzymes, putative cysteine proteases
plistIE	5639161	G	A	C2345T	P782L	Missense	PADK2_26175		ribonuclease R	COG0557 Exoribonuclease R
plistIE	5680168	T	C	A38G	D13G	Missense	PADK2_26340		hypothetical protein	COG3151 Uncharacterized protein conserved in bacteria
plistIE	5702917	C	T	C1674T	G558G	Silent	PADK2_26425		putative oxidoreductase	COG1902 NADH:flavin oxidoreductases, Old Yellow Enzyme family
plistIE	5774980	C	T	G258A	L86L	Silent	PADK2_26685	aroB	3-dehydroquinate synthase	COG0337 3-dehydroquinate synthetase
plistIE	5779202	T	C	A539G	Q180R	Missense	PADK2_26710			COG3166 Tfp pilus assembly protein PilN
plistIE	5803676	G	A	G128A	C43Y	Missense	PADK2_26815		sterol-binding domain-containing protein	COG3165 Uncharacterized protein conserved in bacteria
plistIE	5836016	T	C	A236G	N79S	Missense	PADK2_26965		putative ATP-binding component of ABC transporter	COG4175 ABC-type proline/glycine betaine transport system, ATPase component
plistIE	5851469	G	A	C90T	L30L	Silent	PADK2_27035		putative lipoprotein
plistIE	5894706	G	A	G1225A	A409T	Missense	PADK2_27235		AsmA family protein
plistIE	5942177	G	A	G120A	A40A	Silent	PADK2_27460		putative transcriptional regulator	COG0583 Transcriptional regulator
plistIE	5943971	G	A	G136A	A46T	Missense	PADK2_27470		hypothetical protein
plistIE	5999799	T	C	A125G	H42R	Missense	PADK2_27720	rho	transcription termination factor Rho	COG1158 Transcription termination factor
plistIE	6085568	C	T	G544A	A182T	Missense	PADK2_28175		site-specific recombinase, phage integrase family protein	COG0582 Integrase
plistIE	6123607	T	C	T155C	V52A	Missense	PADK2_28320		putative binding protein component of ABC dipeptide transporter	COG0747 ABC-type dipeptide transport system, periplasmic component
plistIE	6154805	T	C	A952G	T318A	Missense	PADK2_28480		putative rubredoxin reductase	COG0446 Uncharacterized NAD(FAD)-dependent dehydrogenases
plistIE	6200984	T	C	A841G	T281A	Missense	PADK2_28665		3-hydroxybutyryl-CoA dehydrogenase	COG1250 3-hydroxyacyl-CoA dehydrogenase
plistIE	6254830	G	A	C462T	S154S	Silent	PADK2_28910		pyruvate carboxylase subunit B	COG5016 Pyruvate/oxaloacetate carboxyltransferase
plistIE	6339543	T	C	T731C	M244T	Missense	PADK2_29290		putative transporter	COG0531 Amino acid transporters
plistIE	6376100	C	T	G416A	G139D	Missense	PADK2_29460		putative transport protein	COG4666 TRAP-type uncharacterized transport system, fused permease components
plistIE	1117861	G	A	G->A		Intergenic	PADK2_05175//PADK2_05180	//	97 downstream putative hydrolase//95 upstream putative permease	COG1073 Hydrolases of the alpha/beta superfamily//COG0795 Predicted permeases
plistIE	1372639	A	G	A->G		Intergenic	PADK2_06345//PADK2_06350	//	102 upstream putative transcriptional regulator//26 upstream hypothetical protein	COG2771 DNA-binding HTH domain-containing proteins//COG0388 Predicted amidohydrolase
plistIE	2012461	C	T	C->T		Intergenic	PADK2_09270//PADK2_09275	//fadB	255 upstream hypothetical protein//173 upstream multifunctional fatty acid oxidation complex subunit alpha	//COG1024 Enoyl-CoA hydratase/carnithine racemase
plistIE	2083395	C	T	C->T		Intergenic	PADK2_09630//PADK2_09635	//	280 upstream cobalt transporter subunit CbtB//343 upstream cobalamin biosynthesis protein CobW	//COG0523 Putative GTPases (G3E family)
plistIE	2153524	C	T	C->T		Intergenic	PADK2_09955//PADK2_09960	//	102 upstream hypothetical protein//192 upstream putative two-component sensor	//COG0642 Signal transduction histidine kinase
plistIE	2175033	C	T	C->T		Intergenic	PADK2_10065//PADK2_10070	//	101 upstream lactonizing lipase precursor//95 downstream 2'-5' RNA ligase	COG1075 Predicted acetyltransferases and hydrolases with the alpha/beta hydrolase fold//COG1514 2'-5' RNA ligase
plistIE	2226911	A	G	A->G		Intergenic	PADK2_10345//PADK2_10350	//	106 downstream hypothetical protein//9 upstream putative glutathione S-transferase	COG1305 Transglutaminase-like enzymes, putative cysteine proteases//COG0625 Glutathione S-transferase
plistIE	2275613	G	A	G->A		Intergenic	PADK2_10660//PADK2_10665	//	217 upstream outer membrane OprD family porin//148 upstream hypothetical protein	//
plistIE	2507091	G	A	G->A		Intergenic	PADK2_11810//PADK2_11815	//	2 upstream copper resistance protein D//3 downstream copper resistance protein C	COG1276 Putative copper export protein//COG2372 Uncharacterized protein, homolog of Cu resistance protein CopC
plistIE	2583680	A	G	A->G		Intergenic	PADK2_12235//PADK2_12240	//	408 downstream MerR family transcriptional regulator//47 downstream hypothetical protein	COG0789 Predicted transcriptional regulators//COG3000 Sterol desaturase
plistIE	2743807	T	C	T->C		Intergenic	PADK2_12940//PADK2_12945	//	158 upstream hypothetical protein//977 downstream hypothetical protein	COG3209 Rhs family protein//COG3153 Predicted acetyltransferase
plistIE	283969	C	T	C->T		Intergenic	PADK2_01290//PADK2_01295	//	396 upstream hypothetical protein//384 downstream hypothetical protein	//COG1530 Ribonucleases G and E
plistIE	290985	G	A	G->A		Intergenic	PADK2_01310//PADK2_t29597	//	220 upstream secreted protein Hcp//1034 downstream tRNA-Arg	COG3157 Hemolysin-coregulated protein (uncharacterized)//
plistIE	2982672	G	A	G->A		Intergenic	PADK2_13785//PADK2_13790	//	127 downstream putative ferredoxin//8 upstream hypothetical protein	COG1146 Ferredoxin//COG0715 ABC-type nitrate/sulfonate/bicarbonate transport systems, periplasmic components
plistIE	3421474	T	C	T->C		Intergenic	PADK2_15785//PADK2_15790	//	258 upstream hypothetical protein//9 downstream pyrroloquinoline quinone biosynthesis protein F	//COG1025 Secreted/periplasmic Zn-dependent peptidases, insulinase-like
plistIE	3671503	G	A	G->A		Intergenic	PADK2_16890//PADK2_16895	//	113 upstream putative transcriptional regulator//322 upstream para-aminobenzoate synthase component I	COG2909 ATP-dependent transcriptional regulator//COG0147 Anthranilate/para-aminobenzoate synthases component I
plistIE	3838215	T	C	T->C		Intergenic	PADK2_17755//PADK2_17760	//	276 upstream branched chain amino acid transporter//35 downstream succinyl-CoA synthetase subunit alpha	COG1114 Branched-chain amino acid permeases//COG0074 Succinyl-CoA synthetase, alpha subunit
plistIE	3941772	G	A	G->A		Intergenic	PADK2_18220//PADK2_18225	//	165 downstream putative oxidoreductase//132 upstream hypothetical protein	COG2084 3-hydroxyisobutyrate dehydrogenase and related beta-hydroxyacid dehydrogenases//COG2379 Putative glycerate kinase
plistIE	4105797	G	A	G->A		Intergenic	PADK2_19015//PADK2_19020	//	179 upstream hypothetical protein//87 downstream hypothetical protein	COG4319 Ketosteroid isomerase homolog//
plistIE	4141616	C	T	C->T		Intergenic	PADK2_19195//PADK2_19200	//	65 downstream hypothetical protein//141 upstream putative outer membrane protein precursor	//COG2067 Long-chain fatty acid transport protein
plistIE	4343413	G	A	G->A		Intergenic	PADK2_20145//PADK2_20150	//	155 downstream hypothetical protein//44 upstream hypothetical protein	COG2199 FOG: GGDEF domain//
plistIE	4359018	G	A	G->A		Intergenic	PADK2_20220//PADK2_20225	//	69 upstream flagellin type B//292 downstream flagellar glycosyl transferase, FgtA	COG1344 Flagellin and related hook-associated proteins//COG1887 Putative glycosyl/glycerophosphate transferases involved in teichoic acid biosynthesis TagF/TagB/EpsJ/RodC
plistIE	4417212	T	C	T->C		Intergenic	PADK2_20500//PADK2_20505	//	48 downstream hypothetical protein//70 downstream hypothetical protein	COG2860 Predicted membrane protein//
plistIE	4492926	T	C	T->C		Intergenic	PADK2_20885//PADK2_20890	//	41 downstream cold-shock protein//8 downstream hypothetical protein	COG1278 Cold shock proteins//COG2900 Uncharacterized protein conserved in bacteria
plistIE	5232181	G	A	G->A		Intergenic	PADK2_24335//PADK2_t29697	//	5 upstream transcriptional regulator RtcR//310 upstream tRNA-Arg	COG4650 Sigma54-dependent transcription regulator containing an AAA-type ATPase domain and a DNA-binding domain//
plistIE	5470416	G	A	G->A		Intergenic	PADK2_25375//PADK2_25380	//	21 upstream putative serine/threonine protein kinase//103 downstream cyclic di-GMP phosphodiesterase	COG1718 Serine/threonine protein kinase involved in cell cycle control//COG3437 Response regulator containing a CheY-like receiver domain and an HD-GYP domain
plistIE	5481884	G	A	G->A		Intergenic	PADK2_25435//PADK2_25440	//	104 upstream putative glycerolphosphodiesterase//28 upstream putative lipoprotein	COG0584 Glycerophosphoryl diester phosphodiesterase//
plistIE	5495833	T	C	T->C		Intergenic	PADK2_25515//PADK2_25520	//	22 upstream selenocysteine synthase//57 downstream formate dehydrogenase accessory protein FdhE	COG1921 Selenocysteine synthase [seryl-tRNASer selenium transferase]//COG3058 Uncharacterized protein involved in formate dehydrogenase formation
plistIE	6320534	C	G	C->G		Intergenic	PADK2_29200//PADK2_29205	engB//	48 downstream GTP-binding protein YsxC//216 downstream DNA polymerase I	COG0218 Predicted GTPase//COG0258 5'-3' exonuclease (including N-terminal domain of PolI)
plistIE	859535	C	T	C->T		Intergenic	PADK2_03955//PADK2_03960	//	13 upstream putative transcriptional regulator//216 upstream aldehyde dehydrogenase	COG2771 DNA-binding HTH domain-containing proteins//COG1012 NAD-dependent aldehyde dehydrogenases
plistIE	964955	C	T	C->T		Intergenic	PADK2_04490//PADK2_04495	//	84 upstream hypothetical protein//17 downstream hypothetical protein	//
plistIE	974835	G	A	G->A		Intergenic	PADK2_04545//PADK2_04550	//	16 upstream putative glyoxalase//51 downstream hypothetical protein	COG0346 Lactoylglutathione lyase and related lyases//
plistIE	999978	C	T	C->T		Intergenic	PADK2_04655//PADK2_04660	//	101 downstream oligopeptide transporter//7 downstream choline transporter	COG1297 Predicted membrane protein//COG1292 Choline-glycine betaine transporter
plistIF	1210809	A	G	A161G	E54G	Missense	PADK2_05615	rimM	16S rRNA-processing protein RimM	COG0806 RimM protein, required for 16S rRNA processing
plistIF	2854482	C	T	G1465A	A489T	Missense	PADK2_13275		ferrichrome-iron receptor	COG1629 Outer membrane receptor proteins, mostly Fe transport
plistIF	2854688	C	A	G1259T	R420L	Missense	PADK2_13275		ferrichrome-iron receptor	COG1629 Outer membrane receptor proteins, mostly Fe transport
plistIF	2901333	T	C	T1142C	L381P	Missense	PADK2_13465		type VI secretion system protein ImpL	COG3523 Uncharacterized protein conserved in bacteria
plistIF	3642491	C	T	C741T	T247T	Silent	PADK2_16775		assimilatory nitrite reductase large subunit	COG1251 NAD(P)H-nitrite reductase
plistIF	3647797	G	A	G453A	P151P	Silent	PADK2_16790		uroporphyrin-III C-methyltransferase	COG0007 Uroporphyrinogen-III methylase
plistIF	4376477	G	A	C390T	N130N	Silent	PADK2_20285	flgD	flagellar basal body rod modification protein	COG1843 Flagellar hook capping protein
plistIF	4495488	C	T	C1198T	Q400_	Nonsense	PADK2_20900		Basic amino acid, basic peptide and imipenem outer membrane porin OprD precursor
plistIF	5426675	G	A	C244T	R82C	Missense	PADK2_25170		polynucleotide phosphorylase/polyadenylase	COG1185 Polyribonucleotide nucleotidyltransferase (polynucleotide phosphorylase)
plistIF	5462978	G	T	G61T	E21_	Nonsense	PADK2_25335		S-adenosylmethionine decarboxylase proenzyme	COG1586 S-adenosylmethionine decarboxylase
plistIF	2056475	C	T	C->T		Intergenic	PADK2_09475//PADK2_09480	//	139 upstream ribonuclease E//447 upstream ribosomal large subunit pseudouridine synthase C	COG1530 Ribonucleases G and E//COG0564 Pseudouridylate synthases, 23S RNA-specific
plistIF	3129827	G	C	G->C		Intergenic	PADK2_14485//PADK2_14490	//	8 downstream hypothetical protein//2 downstream hypothetical protein	//
plistIG	1711368	C	T	C188T	P63L	Missense	PADK2_07895		hypothetical protein	COG2259 Predicted membrane protein
plistIG	3640163	G	A	G348A	L116L	Silent	PADK2_16770		putative serine/threonine-protein kinase	COG0631 Serine/threonine protein phosphatase
plistIG	4598913	G	A	C586T	L196F	Missense	PADK2_21400		hypothetical protein	COG2202 FOG: PAS/PAC domain
plistIH	3365	C	T	C197T	A66V	Missense	PADK2_00015	recF	recombination protein F	COG1195 Recombinational DNA repair ATPase (RecF pathway)
plistIH	5678	G	T	G1404T	E468D	Missense	PADK2_00020	gyrB	DNA gyrase subunit B	COG0187 Type IIA topoisomerase (DNA gyrase/topo II, topoisomerase IV), B subunit
plistIH	12250	G	A	C227T	P76L	Missense	PADK2_00040	glyS	glycyl-tRNA synthetase subunit beta	COG0751 Glycyl-tRNA synthetase, beta subunit
plistIH	14591	C	G	C369G	N123K	Missense	PADK2_00055		lipid A biosynthesis lauroyl acyltransferase	COG1560 Lauroyl/myristoyl acyltransferase
plistIH	26581	C	T	C863T	A288V	Missense	PADK2_00120		coproporphyrinogen III oxidase	COG0408 Coproporphyrinogen III oxidase
plistIH	28981	C	T	C386T	A129V	Missense	PADK2_00135		hypothetical protein	COG0542 ATPases with chaperone activity, ATP-binding subunit
plistIH	37208	G	A	C669T	V223V	Silent	PADK2_00180	trpA	tryptophan synthase subunit alpha	COG0159 Tryptophan synthase alpha chain
plistIH	44395	G	A	G1499A	R500Q	Missense	PADK2_00210		hemagglutinin	COG3210 Large exoproteins involved in heme utilization or adhesion
plistIH	48298	G	A	G5402A	R1801H	Missense	PADK2_00210		hemagglutinin	COG3210 Large exoproteins involved in heme utilization or adhesion
plistIH	59101	G	A	G454A	A152T	Missense	PADK2_00240		exoenzyme T
plistIH	64092	C	T	G499A	A167T	Missense	PADK2_00265		hypothetical protein
plistIH	82033	C	T	G430A	V144M	Missense	PADK2_00370		hypothetical protein
plistIH	89854	C	T	G125A	G42D	Missense	PADK2_00395		PppA	COG0631 Serine/threonine protein phosphatase
plistIH	93421	A	G	T775C	F259L	Missense	PADK2_00405		hypothetical protein	COG3523 Uncharacterized protein conserved in bacteria
plistIH	96568	C	T	G315A	K105K	Silent	PADK2_00415		hypothetical protein	COG3522 Uncharacterized protein conserved in bacteria
plistIH	97511	A	G	T1408C	Y470H	Missense	PADK2_00425		hypothetical protein	COG3456 Uncharacterized conserved protein, contains FHA domain
plistIH	101202	A	G	A263G	H88R	Missense	PADK2_00440		hypothetical protein	COG3517 Uncharacterized protein conserved in bacteria
plistIH	101655	A	G	A716G	Y239C	Missense	PADK2_00440		hypothetical protein	COG3517 Uncharacterized protein conserved in bacteria
plistIH	103559	C	T	C332T	A111V	Missense	PADK2_00450		putative secretion protein	COG4455 Protein of avirulence locus involved in temperature-dependent protein secretion
plistIH	104462	A	G	A448G	T150A	Missense	PADK2_00455		hypothetical protein	COG3518 Uncharacterized protein conserved in bacteria
plistIH	111382	C	G	C1254G	A418A	Silent	PADK2_00475		hypothetical protein	COG3501 Uncharacterized protein conserved in bacteria
plistIH	130292	C	T	C472T	P158S	Missense	PADK2_00555		cytochrome c oxidase, subunit III	COG1845 Heme/copper-type cytochrome/quinol oxidase, subunit 3
plistIH	136874	C	T	C486T	A162A	Silent	PADK2_00600		putative short chain dehydrogenase	COG1028 Dehydrogenases with different specificities (related to short-chain alcohol dehydrogenases)
plistIH	137982	C	T	C9T	I3I	Silent	PADK2_00610		C4-dicarboxylate transporter DctA	COG1301 Na+/H+-dicarboxylate symporters
plistIH	138483	C	T	C510T	G170G	Silent	PADK2_00610		C4-dicarboxylate transporter DctA	COG1301 Na+/H+-dicarboxylate symporters
plistIH	152120	A	G	T256C	S86P	Missense	PADK2_00685		guanine deaminase	COG0402 Cytosine deaminase and related metal-dependent hydrolases
plistIH	154900	A	G	A1343G	H448R	Missense	PADK2_00690		putative ATP-binding component of ABC transporter	COG3845 ABC-type uncharacterized transport systems, ATPase components
plistIH	155640	A	G	A512G	D171G	Missense	PADK2_00695		putative permease of ABC transporter	COG4603 ABC-type uncharacterized transport system, permease component
plistIH	155696	C	T	C568T	P190S	Missense	PADK2_00695		putative permease of ABC transporter	COG4603 ABC-type uncharacterized transport system, permease component
plistIH	159465	C	T	C1419T	A473A	Silent	PADK2_00710		alkyl hydroperoxide reductase subunit F	COG3634 Alkyl hydroperoxide reductase, large subunit
plistIH	161615	C	T	C570T	H190H	Silent	PADK2_00720		hydroxydechloroatrazine ethylaminohydrolase	COG0402 Cytosine deaminase and related metal-dependent hydrolases
plistIH	161756	C	T	C711T	L237L	Silent	PADK2_00720		hydroxydechloroatrazine ethylaminohydrolase	COG0402 Cytosine deaminase and related metal-dependent hydrolases
plistIH	167541	T	C	T220C	F74L	Missense	PADK2_00750		adenosine deaminase	COG1816 Adenosine deaminase
plistIH	167835	C	T	C514T	H172Y	Missense	PADK2_00750		adenosine deaminase	COG1816 Adenosine deaminase
plistIH	167869	G	A	G548A	R183Q	Missense	PADK2_00750		adenosine deaminase	COG1816 Adenosine deaminase
plistIH	182289	A	G	A398G	Q133R	Missense	PADK2_00805		putative transcriptional regulator	COG0583 Transcriptional regulator
plistIH	194238	C	T	G1618A	V540I	Missense	PADK2_00865		hypothetical protein	COG2770 FOG: HAMP domain
plistIH	233142	A	G	A551G	N184S	Missense	PADK2_01035		malonate decarboxylase subunit beta	COG0777 Acetyl-CoA carboxylase beta subunit
plistIH	242783	G	A	G1019A	G340D	Missense	PADK2_01085		putative amino acid permease	COG0531 Amino acid transporters
plistIH	244058	A	G	A830G	H277R	Missense	PADK2_01090		putative aminotransferase	COG0161 Adenosylmethionine-8-amino-7-oxononanoate aminotransferase
plistIH	247451	C	T	G184A	A62T	Missense	PADK2_01105		class II aldolase/adducin domain protein	COG0235 Ribulose-5-phosphate 4-epimerase and related epimerases and aldolases
plistIH	252508	A	G	A1048G	T350A	Missense	PADK2_01130		dicarboxylic acid transporter PcaT	COG0477 Permeases of the major facilitator superfamily
plistIH	262692	A	G	A329G	N110S	Missense	PADK2_01180		putative permease	COG0697 Permeases of the drug/metabolite transporter (DMT) superfamily
plistIH	267382	A	G	A916G	T306A	Missense	PADK2_01200		putative 4-hydroxyphenylpyruvate dioxygenase	COG1082 Sugar phosphate isomerases/epimerases
plistIH	269484	C	T	G543A	A181A	Silent	PADK2_01210		shikimate 5-dehydrogenase	COG0169 Shikimate 5-dehydrogenase
plistIH	298802	A	G	T14C	L5P	Missense	PADK2_01330		transcriptional regulator	COG1167 Transcriptional regulators containing a DNA-binding HTH domain and an aminotransferase domain (MocR family) and their eukaryotic orthologs
plistIH	318282	C	T	C430T	H144Y	Missense	PADK2_01435		transcriptional activator GpuR	COG0583 Transcriptional regulator
plistIH	324810	C	T	G106A	G36S	Missense	PADK2_01460		transcriptional regulator AguR	COG1309 Transcriptional regulator
plistIH	333390	A	G	A218G	H73R	Missense	PADK2_01495		polyamine transport protein	COG0687 Spermidine/putrescine-binding periplasmic protein
plistIH	335761	A	G	A286G	T96A	Missense	PADK2_01505		polyamine transport protein PotH	COG1176 ABC-type spermidine/putrescine transport system, permease component I
plistIH	352966	A	G	A763G	S255G	Missense	PADK2_01590		putatitve transcriptional regulator	COG3204 Uncharacterized protein conserved in bacteria
plistIH	358061	A	G	T335C	V112A	Missense	PADK2_01615		putative permease of ABC transporter	COG1177 ABC-type spermidine/putrescine transport system, permease component II
plistIH	361102	C	T	C372T	S124S	Silent	PADK2_01630		putative transcriptional regulator	COG3204 Uncharacterized protein conserved in bacteria
plistIH	365584	A	G	T244C	F82L	Missense	PADK2_01650		ribose-5-phosphate isomerase A	COG0120 Ribose 5-phosphate isomerase
plistIH	368590	T	C	T353C	V118A	Missense	PADK2_01665		putative epimerase	COG0702 Predicted nucleoside-diphosphate-sugar epimerases
plistIH	375616	A	G	A623G	H208R	Missense	PADK2_01695		putative sensory box protein	COG2202 FOG: PAS/PAC domain
plistIH	377020	A	G	A109G	T37A	Missense	PADK2_01705		putative permease	COG0730 Predicted permeases
plistIH	381303	A	G	T461C	V154A	Missense	PADK2_01725		hypothetical protein	COG0486 Predicted GTPase
plistIH	381936	C	T	G1206A	L402L	Silent	PADK2_01730		hypothetical protein
plistIH	406843	A	G	T479C	L160P	Missense	PADK2_01850		putative hydrolase	COG0429 Predicted hydrolase of the alpha/beta-hydrolase fold
plistIH	412452	T	C	T932C	V311A	Missense	PADK2_01875		signal recognition particle-docking protein FtsY	COG0552 Signal recognition particle GTPase
plistIH	416651	G	A	C299T	P100L	Missense	PADK2_01900	mtgA	monofunctional biosynthetic peptidoglycan transglycosylase	COG0744 Membrane carboxypeptidase (penicillin-binding protein)
plistIH	418653	C	T	C41T	A14V	Missense	PADK2_01920	trmB	tRNA (guanine-N(7)-)-methyltransferase	COG0220 Predicted S-adenosylmethionine-dependent methyltransferase
plistIH	424456	A	G	T173C	V58A	Missense	PADK2_01955		putative methionine biosynthesis protein	COG0500 SAM-dependent methyltransferases
plistIH	427531	A	G	T301C	F101L	Missense	PADK2_01965		hypothetical protein	COG0699 Predicted GTPases (dynamin-related)
plistIH	429568	C	T	G90A	A30A	Silent	PADK2_01980		pyrroline-5-carboxylate reductase	COG0345 Pyrroline-5-carboxylate reductase
plistIH	439205	T	G	A493C	K165Q	Missense	PADK2_02025	pyrB	aspartate carbamoyltransferase catalytic subunit	COG0540 Aspartate carbamoyltransferase, catalytic chain
plistIH	445368	C	T	C233T	A78V	Missense	PADK2_02070		twitching motility protein PilJ	COG0840 Methyl-accepting chemotaxis protein
plistIH	448291	A	G	A160G	T54A	Missense	PADK2_02080		still frameshift putative component of chemotactic signal transduction system	COG0643 Chemotaxis protein histidine kinase and related kinases
plistIH	457552	C	T	C468T	A156A	Silent	PADK2_02095		putative transcriptional regulator	COG2207 AraC-type DNA-binding domain-containing proteins
plistIH	462482	G	A	G31A	G11S	Missense	PADK2_02120		amine oxidase	COG1231 Monoamine oxidase
plistIH	462497	C	T	C46T	P16S	Missense	PADK2_02120		amine oxidase	COG1231 Monoamine oxidase
plistIH	478370	A	G	A124G	S42G	Missense	PADK2_02185		hypothetical protein
plistIH	484725	C	T	G999A	P333P	Silent	PADK2_02210	codB	cytosine permease	COG1457 Purine-cytosine permease and related proteins
plistIH	486018	A	G	T1162C	C388R	Missense	PADK2_02215		dihydropyrimidine dehydrogenase subunit B	COG0167 Dihydroorotate dehydrogenase
plistIH	496100	G	A	C153T	T51T	Silent	PADK2_02245		glutaryl-CoA dehydrogenase	COG1960 Acyl-CoA dehydrogenases
plistIH	501905	A	G	A593G	E198G	Missense	PADK2_02270		putative stomatin-like protein	COG0330 Membrane protease subunits, stomatin/prohibitin homologs
plistIH	504619	G	A	C523T	Q175_	Nonsense	PADK2_02280		hypothetical protein	COG1289 Predicted membrane protein
plistIH	509971	C	T	C51T	R17R	Silent	PADK2_02305		putative ClpA/B protease ATP binding subunit	COG0542 ATPases with chaperone activity, ATP-binding subunit
plistIH	519719	C	T	G194A	G65D	Missense	PADK2_02350		glutathione S-transferase domain-containing protein	COG0625 Glutathione S-transferase
plistIH	535592	A	G	T731C	I244T	Missense	PADK2_02425		malate synthase G	COG2225 Malate synthase
plistIH	548652	A	G	T601C	S201P	Missense	PADK2_02500		hypothetical protein
plistIH	553480	A	G	A697G	T233A	Missense	PADK2_02520		8-amino-7-oxononanoate synthase	COG0156 7-keto-8-aminopelargonate synthetase and related enzymes
plistIH	555200	C	T	C504T	D168D	Silent	PADK2_02530		biotin biosynthesis protein BioC	COG0500 SAM-dependent methyltransferases
plistIH	566923	A	G	T290C	L97P	Missense	PADK2_02575		heme d1 biosynthesis protein NirH	COG1522 Transcriptional regulators
plistIH	567042	C	T	G171A	V57V	Silent	PADK2_02575		heme d1 biosynthesis protein NirH	COG1522 Transcriptional regulators
plistIH	575199	T	C	T638C	V213A	Missense	PADK2_02635		nitric-oxide reductase subunit B	COG3256 Nitric oxide reductase large subunit
plistIH	584895	A	G	A1347G	E449E	Silent	PADK2_02690		putative transcriptional regulator	COG2202 FOG: PAS/PAC domain
plistIH	591251	T	C	T41C	V14A	Missense	PADK2_02730		putative cytochrome c'	COG3909 Cytochrome c556
plistIH	595522	G	A	G1073A	R358H	Missense	PADK2_02750		hypothetical protein	COG4097 Predicted ferric reductase
plistIH	599088	G	A	G825A	A275A	Silent	PADK2_02765		transketolase	COG0021 Transketolase
plistIH	610270	T	C	A688G	T230A	Missense	PADK2_02830		putative hydrolase	COG0637 Predicted phosphatase/phosphohexomutase
plistIH	619434	C	T	G1009A	A337T	Missense	PADK2_02890		hypothetical protein	COG3177 Uncharacterized conserved protein
plistIH	626294	A	G	T488C	V163A	Missense	PADK2_02905		RNA polymerase sigma factor RpoD	COG0568 DNA-directed RNA polymerase, sigma subunit (sigma70/sigma32)
plistIH	627354	C	T	G1502A	G501D	Missense	PADK2_02910	dnaG	DNA primase	COG0358 DNA primase (bacterial type)
plistIH	630154	T	C	T282C	C94C	Silent	PADK2_02925		UGMP family protein	COG0533 Metal-dependent proteases with possible chaperone activity
plistIH	633136	C	T	G586A	V196I	Missense	PADK2_02945	cca	multifunctional tRNA nucleotidyl transferase/2'3'-cyclic phosphodiesterase/2'nucleotidase/phosphatase	COG0617 tRNA nucleotidyltransferase/poly(A) polymerase
plistIH	639195	A	G	T15C	S5S	Silent	PADK2_02965		PrkA family serine protein kinase	COG2766 Putative Ser protein kinase
plistIH	640431	G	A	C285T	R95R	Silent	PADK2_02975	apaH	diadenosine tetraphosphatase	COG0639 Diadenosine tetraphosphatase and related serine/threonine protein phosphatases
plistIH	642149	T	C	A892G	T298A	Missense	PADK2_02990	pdxA	4-hydroxythreonine-4-phosphate dehydrogenase	COG1995 Pyridoxal phosphate biosynthesis protein
plistIH	648959	G	A	G42A	W14_	Nonsense	PADK2_03015		hypothetical protein	COG1076 DnaJ-domain-containing proteins 1
plistIH	650566	C	T	G173A	G58E	Missense	PADK2_03020		hypothetical protein	COG0596 Predicted hydrolases or acyltransferases (alpha/beta hydrolase superfamily)
plistIH	653038	A	G	A2149G	M717V	Missense	PADK2_03025		two-component sensor	COG0834 ABC-type amino acid transport/signal transduction systems, periplasmic component/domain
plistIH	653081	G	A	G2192A	R731H	Missense	PADK2_03025		two-component sensor	COG0834 ABC-type amino acid transport/signal transduction systems, periplasmic component/domain
plistIH	657008	C	T	C486T	G162G	Silent	PADK2_03045		putative binding protein component of ABC transporter	COG0687 Spermidine/putrescine-binding periplasmic protein
plistIH	670844	C	T	C1812T	G604G	Silent	PADK2_03130		hypothetical protein	COG5281 Phage-related minor tail protein
plistIH	692935	C	T	C874T	R292_	Nonsense	PADK2_03235	argC	N-acetyl-gamma-glutamyl-phosphate reductase	COG0002 Acetylglutamate semialdehyde dehydrogenase
plistIH	713660	A	G	A1364G	N455S	Missense	PADK2_03320	rpoB	DNA-directed RNA polymerase subunit beta	COG0085 DNA-directed RNA polymerase, beta subunit/140 kD subunit
plistIH	716014	A	G	A3718G	T1240A	Missense	PADK2_03320	rpoB	DNA-directed RNA polymerase subunit beta	COG0085 DNA-directed RNA polymerase, beta subunit/140 kD subunit
plistIH	723799	G	A	G2041A	A681T	Missense	PADK2_03340		elongation factor G	COG0480 Translation elongation factors (GTPases)
plistIH	729940	A	G	A146G	D49G	Missense	PADK2_03395		50S ribosomal protein L29	COG0255 Ribosomal protein L29
plistIH	732257	C	T	C216T	I72I	Silent	PADK2_03425	rpsH	30S ribosomal protein S8	COG0096 Ribosomal protein S8
plistIH	736268	A	G	A203G	D68G	Missense	PADK2_03465	rpsM	30S ribosomal protein S13	COG0099 Ribosomal protein S13
plistIH	736563	A	G	A123G	A41A	Silent	PADK2_03470		30S ribosomal protein S11	COG0100 Ribosomal protein S11
plistIH	737104	C	T	C258T	T86T	Silent	PADK2_03475	rpsD	30S ribosomal protein S4	COG0522 Ribosomal protein S4 and related proteins
plistIH	743932	A	G	T227C	I76T	Missense	PADK2_03500	uvrA	excinuclease ABC subunit A	COG0178 Excinuclease ATPase subunit
plistIH	749944	C	T	G547A	A183T	Missense	PADK2_03530		pyochelin biosynthesis protein PchD	COG1021 Peptide arylation enzymes
plistIH	757405	C	T	C1289T	P430L	Missense	PADK2_03545		pyochelin synthetase	COG1020 Non-ribosomal peptide synthetase modules and related proteins
plistIH	757519	C	T	C1403T	P468L	Missense	PADK2_03545		pyochelin synthetase	COG1020 Non-ribosomal peptide synthetase modules and related proteins
plistIH	758921	C	T	C2805T	N935N	Silent	PADK2_03545		pyochelin synthetase	COG1020 Non-ribosomal peptide synthetase modules and related proteins
plistIH	760394	C	T	C4278T	N1426N	Silent	PADK2_03545		pyochelin synthetase	COG1020 Non-ribosomal peptide synthetase modules and related proteins
plistIH	762060	G	A	G518A	G173D	Missense	PADK2_03550		pyochelin biosynthetic protein PchG	COG4693 Oxidoreductase (NAD-binding), involved in siderophore biosynthesis
plistIH	763283	A	G	A695G	K232R	Missense	PADK2_03555		putative ATP-binding component of ABC transporter	COG1132 ABC-type multidrug transport system, ATPase and permease components
plistIH	767792	C	T	C1661T	P554L	Missense	PADK2_03565		Fe(III)-pyochelin outer membrane receptor precursor	COG4773 Outer membrane receptor for ferric coprogen and ferric-rhodotorulic acid
plistIH	780977	G	A	C1318T	Q440_	Nonsense	PADK2_03630		putative outer membrane protein precursor	COG1538 Outer membrane protein
plistIH	781114	G	A	C1181T	A394V	Missense	PADK2_03630		putative outer membrane protein precursor	COG1538 Outer membrane protein
plistIH	783540	C	T	G1841A	W614_	Nonsense	PADK2_03635		putative Resistance-Nodulation-Cell Division (RND) efflux transporter	COG0841 Cation/multidrug efflux pump
plistIH	805466	T	C	A1456G	T486A	Missense	PADK2_03725		putative aldehyde dehydrogenase	COG1012 NAD-dependent aldehyde dehydrogenases
plistIH	810397	G	A	G7A	E3K	Missense	PADK2_03745		spermidine acetyltransferase	COG0454 Histone acetyltransferase HPA2 and related acetyltransferases
plistIH	817380	C	T	G1063A	V355I	Missense	PADK2_03765	ampC	beta-lactamase/D-alanine carboxypeptidase	COG1680 Beta-lactamase class C and other penicillin binding proteins
plistIH	817744	G	A	C699T	D233D	Silent	PADK2_03765	ampC	beta-lactamase/D-alanine carboxypeptidase	COG1680 Beta-lactamase class C and other penicillin binding proteins
plistIH	818103	G	A	C340T	R114C	Missense	PADK2_03765	ampC	beta-lactamase/D-alanine carboxypeptidase	COG1680 Beta-lactamase class C and other penicillin binding proteins
plistIH	818603	C	T	C13T	H5Y	Missense	PADK2_03770		LysR family transcriptional regulator	COG0583 Transcriptional regulator
plistIH	820767	C	T	G518A	R173H	Missense	PADK2_03780		putative HDIG domain protein	COG2206 HD-GYP domain
plistIH	825603	G	A	C876T	C292C	Silent	PADK2_03810		BfmS	COG0642 Signal transduction histidine kinase
plistIH	828582	T	C	A931G	T311A	Missense	PADK2_03825		putative dehydrogenase	COG2303 Choline dehydrogenase and related flavoproteins
plistIH	836438	A	G	A399G	P133P	Silent	PADK2_03860		hypothetical protein	COG2050 Uncharacterized protein, possibly involved in aromatic compounds catabolism
plistIH	844655	G	A	G182A	G61D	Missense	PADK2_03905		usher CupB3	COG3188 P pilus assembly protein, porin PapC
plistIH	851448	G	A	G526A	D176N	Missense	PADK2_03920		fimbrial subunit CupB6	COG3539 P pilus assembly protein, pilin FimA
plistIH	853126	A	G	A413G	D138G	Missense	PADK2_03925		putative response regulator	COG2197 Response regulator containing a CheY-like receiver domain and an HTH DNA-binding domain
plistIH	859051	C	T	G472A	A158T	Missense	PADK2_03955		putative transcriptional regulator	COG2771 DNA-binding HTH domain-containing proteins
plistIH	870330	G	A	C84T	L28L	Silent	PADK2_04010		putative ATP-binding component of ABC transporter	COG1136 ABC-type antimicrobial peptide transport system, ATPase component
plistIH	876257	A	G	A395G	Y132C	Missense	PADK2_04050		riboflavin synthase subunit alpha	COG0307 Riboflavin synthase alpha chain
plistIH	880181	A	G	A486G	L162L	Silent	PADK2_04075		phosphatidylglycerophosphatase A	COG1267 Phosphatidylglycerophosphatase A and related proteins
plistIH	886463	C	T	G229A	A77T	Missense	PADK2_04110		geranyltranstransferase	COG0142 Geranylgeranyl pyrophosphate synthase
plistIH	895350	A	G	T323C	V108A	Missense	PADK2_04145		two-component sensor	COG4252 Predicted transmembrane sensor domain
plistIH	911874	C	T	C1565T	A522V	Missense	PADK2_04220		transcriptional regulator	COG3284 Transcriptional activator of acetoin/glycerol metabolism
plistIH	912521	A	G	A123G	Q41Q	Silent	PADK2_04225		UDP-N-acetylmuramate:L-alanyl-gamma-D-glutamyl-meso-diaminopimelate ligase	COG0773 UDP-N-acetylmuramate-alanine ligase
plistIH	912788	C	T	C390T	S130S	Silent	PADK2_04225		UDP-N-acetylmuramate:L-alanyl-gamma-D-glutamyl-meso-diaminopimelate ligase	COG0773 UDP-N-acetylmuramate-alanine ligase
plistIH	917424	A	G	T335C	L112P	Missense	PADK2_04250		hypothetical protein	COG2030 Acyl dehydratase
plistIH	919388	A	G	A345G	Q115Q	Silent	PADK2_04265		hypothetical protein	COG2802 Uncharacterized protein, similar to the N-terminal domain of Lon protease
plistIH	929313	A	G	A481G	T161A	Missense	PADK2_04315		rod shape-determining protein RodA	COG0772 Bacterial cell division membrane protein
plistIH	933917	C	T	C306T	S102S	Silent	PADK2_04340		lipoate-protein ligase B	COG0321 Lipoate-protein ligase B
plistIH	934175	C	T	C564T	A188A	Silent	PADK2_04340		lipoate-protein ligase B	COG0321 Lipoate-protein ligase B
plistIH	935649	A	G	T648C	R216R	Silent	PADK2_04350		putative transcriptional regulator	COG0583 Transcriptional regulator
plistIH	936106	C	T	G191A	R64H	Missense	PADK2_04350		putative transcriptional regulator	COG0583 Transcriptional regulator
plistIH	939445	C	T	G20A	R7Q	Missense	PADK2_04370		hypothetical protein	COG3036 Uncharacterized protein conserved in bacteria
plistIH	945193	C	T	C577T	Q193_	Nonsense	PADK2_04395		hypothetical protein	COG1434 Uncharacterized conserved protein
plistIH	954630	A	G	T354C	G118G	Silent	PADK2_04445		bifunctional hydroxy-methylpyrimidine kinase/ hydroxy-phosphomethylpyrimidine kinase	COG0351 Hydroxymethylpyrimidine/phosphomethylpyrimidine kinase
plistIH	956718	G	A	G1525A	A509T	Missense	PADK2_04450		Lost Adherence Sensor, LadS	COG0642 Signal transduction histidine kinase
plistIH	962189	T	C	T62C	V21A	Missense	PADK2_04475		SEC-C metal-binding protein
plistIH	966834	G	A	G495A	V165V	Silent	PADK2_04505		hypothetical protein
plistIH	974429	A	G	T391C	W131R	Missense	PADK2_04545		putative glyoxalase	COG0346 Lactoylglutathione lyase and related lyases
plistIH	974777	A	G	T43C	S15P	Missense	PADK2_04545		putative glyoxalase	COG0346 Lactoylglutathione lyase and related lyases
plistIH	976060	C	T	G661A	V221I	Missense	PADK2_04555		putative Coenzyme F420-dependent N5,N10-methylene tetrahydromethanopterin reductase	COG2141 Coenzyme F420-dependent N5,N10-methylene tetrahydromethanopterin reductase and related flavin-dependent oxidoreductases
plistIH	980461	C	T	G1009A	E337K	Missense	PADK2_04580		hypothetical protein	COG2081 Predicted flavoproteins
plistIH	1000159	C	T	G1776A	A592A	Silent	PADK2_04660		choline transporter	COG1292 Choline-glycine betaine transporter
plistIH	1009208	C	G	C875G	A292G	Missense	PADK2_04695		major facilitator superfamily (MFS) transporter	COG0477 Permeases of the major facilitator superfamily
plistIH	1010538	C	T	G210A	A70A	Silent	PADK2_04700		acetyl-CoA acetyltransferase	COG0183 Acetyl-CoA acetyltransferase
plistIH	1012257	C	T	C1329T	D443D	Silent	PADK2_04705		long-chain-fatty-acid--CoA ligase	COG0318 Acyl-CoA synthetases (AMP-forming)/AMP-acid ligases II
plistIH	1014970	C	T	C162T	P54P	Silent	PADK2_04715		hypothetical protein
plistIH	1017587	G	A	G1079A	G360D	Missense	PADK2_04720		putative transcriptional regulator	COG2909 ATP-dependent transcriptional regulator
plistIH	1030854	G	A	G1242A	W414_	Nonsense	PADK2_04775		alkaline phosphatase	COG3540 Phosphodiesterase/alkaline phosphatase D
plistIH	1041506	C	T	G528A	P176P	Silent	PADK2_04820		Fe(III) dicitrate transporter FecA	COG4772 Outer membrane receptor for Fe3+-dicitrate
plistIH	1044497	T	C	A82G	S28G	Missense	PADK2_04835		putative transcriptional regulator	COG2207 AraC-type DNA-binding domain-containing proteins
plistIH	1044737	A	G	A43G	T15A	Missense	PADK2_04840		hypothetical protein	COG0697 Permeases of the drug/metabolite transporter (DMT) superfamily
plistIH	1054922	A	G	T683C	V228A	Missense	PADK2_04885		putative binding protein component of ABC transporter	COG1732 Periplasmic glycine betaine/choline-binding (lipo)protein of an ABC-type transport system (osmoprotectant binding protein)
plistIH	1057037	C	T	C270T	D90D	Silent	PADK2_04895		Na+/H+ antiporter NhaP	COG0025 NhaP-type Na+/H+ and K+/H+ antiporters
plistIH	1064579	A	G	T1282C	S428P	Missense	PADK2_04945		two-component sensor NarX	COG3850 Signal transduction histidine kinase, nitrate/nitrite-specific
plistIH	1064686	C	T	G1175A	R392H	Missense	PADK2_04945		two-component sensor NarX	COG3850 Signal transduction histidine kinase, nitrate/nitrite-specific
plistIH	1065038	C	T	G823A	G275S	Missense	PADK2_04945		two-component sensor NarX	COG3850 Signal transduction histidine kinase, nitrate/nitrite-specific
plistIH	1065095	C	T	G766A	A256T	Missense	PADK2_04945		two-component sensor NarX	COG3850 Signal transduction histidine kinase, nitrate/nitrite-specific
plistIH	1065155	C	T	G706A	A236T	Missense	PADK2_04945		two-component sensor NarX	COG3850 Signal transduction histidine kinase, nitrate/nitrite-specific
plistIH	1075542	T	C	T632C	V211A	Missense	PADK2_04975		respiratory nitrate reductase gamma chain	COG2181 Nitrate reductase gamma subunit
plistIH	1093979	G	A	C666T	R222R	Silent	PADK2_05070		nucleoid-associated protein NdpA	COG3081 Nucleoid-associated protein
plistIH	1093988	T	C	A657G	E219E	Silent	PADK2_05070		nucleoid-associated protein NdpA	COG3081 Nucleoid-associated protein
plistIH	1093990	C	G	G655C	E219Q	Missense	PADK2_05070		nucleoid-associated protein NdpA	COG3081 Nucleoid-associated protein
plistIH	1094001	T	C	A644G	D215G	Missense	PADK2_05070		nucleoid-associated protein NdpA	COG3081 Nucleoid-associated protein
plistIH	1095546	C	T	G547A	G183S	Missense	PADK2_05075		putative periplasmic transport protein	COG2358 TRAP-type uncharacterized transport system, periplasmic component
plistIH	1103193	C	T	G1240A	A414T	Missense	PADK2_05125		putative sodium:sulfate symporter	COG0471 Di- and tricarboxylate transporters
plistIH	1112729	C	T	G467A	R156H	Missense	PADK2_05150	valS	valyl-tRNA synthetase	COG0525 Valyl-tRNA synthetase
plistIH	1116535	G	A	G507A	R169R	Silent	PADK2_05170		putative transcriptional regulator	COG2207 AraC-type DNA-binding domain-containing proteins
plistIH	1127860	C	T	C1554T	T518T	Silent	PADK2_05220	secD	preprotein translocase subunit SecD	COG0342 Preprotein translocase subunit SecD
plistIH	1128468	G	A	G289A	G97S	Missense	PADK2_05225	secF	preprotein translocase subunit SecF	COG0341 Preprotein translocase subunit SecF
plistIH	1128563	A	G	A384G	E128E	Silent	PADK2_05225	secF	preprotein translocase subunit SecF	COG0341 Preprotein translocase subunit SecF
plistIH	1133812	A	G	A692G	H231R	Missense	PADK2_05255		cysteine desulfurase	COG1104 Cysteine sulfinate desulfinase/cysteine desulfurase and related enzymes
plistIH	1135007	A	G	A223G	T75A	Missense	PADK2_05265		iron-sulfur cluster assembly protein IscA	COG0316 Uncharacterized conserved protein
plistIH	1139314	G	A	G504A	M168I	Missense	PADK2_05295		hypothetical protein	COG0820 Predicted Fe-S-cluster redox enzyme
plistIH	1139790	A	G	A980G	K327R	Missense	PADK2_05295		hypothetical protein	COG0820 Predicted Fe-S-cluster redox enzyme
plistIH	1161316	A	G	A242G	N81S	Missense	PADK2_05400		putative membrane or periplasmic protein	COG2847 Uncharacterized protein conserved in bacteria
plistIH	1168394	G	A	C260T	A87V	Missense	PADK2_05440		putative transcriptional regulator	COG0583 Transcriptional regulator
plistIH	1175697	C	T	G474A	A158A	Silent	PADK2_05475		transcriptional regulator	COG2771 DNA-binding HTH domain-containing proteins
plistIH	1177312	C	T	C840T	A280A	Silent	PADK2_05480		inosine 5'-monophosphate dehydrogenase	COG0516 IMP dehydrogenase/GMP reductase
plistIH	1188833	C	T	C933T	G311G	Silent	PADK2_05520		phosphoribosylformylglycinamidine synthase	COG0046 Phosphoribosylformylglycinamidine (FGAM) synthase, synthetase domain
plistIH	1188977	C	T	C1077T	T359T	Silent	PADK2_05520		phosphoribosylformylglycinamidine synthase	COG0046 Phosphoribosylformylglycinamidine (FGAM) synthase, synthetase domain
plistIH	1189386	A	G	A1486G	S496G	Missense	PADK2_05520		phosphoribosylformylglycinamidine synthase	COG0046 Phosphoribosylformylglycinamidine (FGAM) synthase, synthetase domain
plistIH	1190183	A	G	A2283G	E761E	Silent	PADK2_05520		phosphoribosylformylglycinamidine synthase	COG0046 Phosphoribosylformylglycinamidine (FGAM) synthase, synthetase domain
plistIH	1202626	C	T	C23T	S8L	Missense	PADK2_05575		hypothetical protein	COG3313 Predicted Fe-S protein
plistIH	1217460	C	T	C609T	F203F	Silent	PADK2_05650		thiol:disulfide interchange protein DsbC	COG1651 Protein-disulfide isomerase
plistIH	1218632	A	G	A839G	N280S	Missense	PADK2_05655		homoserine dehydrogenase	COG0460 Homoserine dehydrogenase
plistIH	1233791	G	A	G318A	R106R	Silent	PADK2_05705		hypothetical protein	COG1502 Phosphatidylserine/phosphatidylglycerophosphate/cardiolipin synthases and related enzymes
plistIH	1240000	G	A	G183A	L61L	Silent	PADK2_05730		hypothetical protein
plistIH	1269193	A	G	A1154G	D385G	Missense	PADK2_05855		hypothetical protein	COG3930 Uncharacterized protein conserved in bacteria
plistIH	1271172	G	A	G124A	A42T	Missense	PADK2_05870		putative lipoprotein
plistIH	1275011	C	T	G712A	E238K	Missense	PADK2_05890		putative metal-transporting P-type ATPase	COG2217 Cation transport ATPase
plistIH	1276535	T	C	A203G	Y68C	Missense	PADK2_05900		hypothetical protein
plistIH	1278130	A	G	A1187G	Q396R	Missense	PADK2_05905		phosphoenolpyruvate carboxylase	COG2352 Phosphoenolpyruvate carboxylase
plistIH	1283754	C	T	C375T	A125A	Silent	PADK2_05935		hypothetical protein	COG3921 Uncharacterized protein conserved in bacteria
plistIH	1284788	A	G	A658G	S220G	Missense	PADK2_05940		hypothetical protein	COG0500 SAM-dependent methyltransferases
plistIH	1288471	A	G	A401G	N134S	Missense	PADK2_05960		Resistance-Nodulation-cell Division (RND) efflux transporter	COG0841 Cation/multidrug efflux pump
plistIH	1291866	A	G	T4C	F2L	Missense	PADK2_05965		hypothetical protein
plistIH	1292821	C	T	G2232A	M744I	Missense	PADK2_05975		glycerol-3-phosphate acyltransferase	COG2937 Glycerol-3-phosphate O-acyltransferase
plistIH	1312017	C	T	G148A	V50I	Missense	PADK2_06055		methionine aminopeptidase	COG0024 Methionine aminopeptidase
plistIH	1321451	C	T	C1571T	S524L	Missense	PADK2_06100		putative outer membrane protein precursor	COG4775 Outer membrane protein/protective antigen OMA87
plistIH	1325855	G	A	G707A	R236H	Missense	PADK2_06125	lpxB	lipid-A-disaccharide synthase	COG0763 Lipid A disaccharide synthetase
plistIH	1327838	T	C	T732C	S244S	Silent	PADK2_06135		putative amino acid permease	COG1115 Na+/alanine symporter
plistIH	1337130	A	G	A658G	T220A	Missense	PADK2_06160		2-dehydro-3-deoxyphosphooctonate aldolase	COG2877 3-deoxy-D-manno-octulosonic acid (KDO) 8-phosphate synthase
plistIH	1339028	A	G	A7G	T3A	Missense	PADK2_06175	ispD	2-C-methyl-D-erythritol 4-phosphate cytidylyltransferase	COG1211 4-diphosphocytidyl-2-methyl-D-erithritol synthase
plistIH	1346961	C	T	C224T	A75V	Missense	PADK2_06220	pcm	protein-L-isoaspartate O-methyltransferase	COG2518 Protein-L-isoaspartate carboxylmethyltransferase
plistIH	1349381	T	C	T965C	L322P	Missense	PADK2_06230		RNA polymerase sigma factor RpoS	COG0568 DNA-directed RNA polymerase, sigma subunit (sigma70/sigma32)
plistIH	1351245	C	T	G1561A	A521T	Missense	PADK2_06240		DNA mismatch repair protein MutS	COG0249 Mismatch repair ATPase (MutS family)
plistIH	1352459	A	G	T347C	V116A	Missense	PADK2_06240		DNA mismatch repair protein MutS	COG0249 Mismatch repair ATPase (MutS family)
plistIH	1356172	C	T	C401T	A134V	Missense	PADK2_06260	recX	recombination regulator RecX	COG2137 Uncharacterized protein conserved in bacteria
plistIH	1356883	A	G	T443C	L148P	Missense	PADK2_06265		putative lysine decarboxylase	COG1611 Predicted Rossmann fold nucleotide-binding protein
plistIH	1358671	C	T	G141A	A47A	Silent	PADK2_06270		putative metallo-beta-lactamase superfamily protein	COG1236 Predicted exonuclease of the beta-lactamase fold involved in RNA processing
plistIH	1364288	C	T	G868A	A290T	Missense	PADK2_06300		polyamine transport protein PotB	COG1176 ABC-type spermidine/putrescine transport system, permease component I
plistIH	1365793	C	T	G447A	R149R	Silent	PADK2_06305		polyamine transport protein PotA	COG3842 ABC-type spermidine/putrescine transport systems, ATPase components
plistIH	1369957	A	G	T1109C	V370A	Missense	PADK2_06330		putative glutamate synthase, large subunit	COG0069 Glutamate synthase domain 2
plistIH	1396396	A	G	A1064G	D355G	Missense	PADK2_06445		glycerol kinase	COG0554 Glycerol kinase
plistIH	1406045	A	G	A533G	Q178R	Missense	PADK2_06500		methylmalonate-semialdehyde dehydrogenase	COG1012 NAD-dependent aldehyde dehydrogenases
plistIH	1413437	A	G	T389C	V130A	Missense	PADK2_06535		S-type Pyocin
plistIH	1427106	A	C	T199G	W67G	Missense	PADK2_06585	arnT	4-amino-4-deoxy-L-arabinose transferase	COG1807 4-amino-4-deoxy-L-arabinose transferase and related glycosyltransferases of PMT family
plistIH	1436217	C	T	G46A	A16T	Missense	PADK2_06620		alginate o-acetyltransferase AlgJ	COG1156 Archaeal/vacuolar-type H+-ATPase subunit B
plistIH	1436532	C	T	G1308A	A436A	Silent	PADK2_06625		alginate o-acetyltransferase AlgI	COG1696 Predicted membrane protein involved in D-alanine export
plistIH	1436701	A	G	T1139C	V380A	Missense	PADK2_06625		alginate o-acetyltransferase AlgI	COG1696 Predicted membrane protein involved in D-alanine export
plistIH	1448284	G	A	C1091T	A364V	Missense	PADK2_06665		GDP-mannose 6-dehydrogenase	COG1004 Predicted UDP-glucose 6-dehydrogenase
plistIH	1453566	C	T	C86T	A29V	Missense	PADK2_06685		hypothetical protein
plistIH	1459395	C	T	C1804T	P602S	Missense	PADK2_06695		oxidoreductase	COG0243 Anaerobic dehydrogenases, typically selenocysteine-containing
plistIH	1486698	A	G	T581C	V194A	Missense	PADK2_06820		electron transport complex protein RnfC	COG4656 Predicted NADH:ubiquinone oxidoreductase, subunit RnfC
plistIH	1496233	A	G	A745G	T249A	Missense	PADK2_06865		rhamnosyltransferase chain A	COG0596 Predicted hydrolases or acyltransferases (alpha/beta hydrolase superfamily)
plistIH	1501139	C	T	C731T	P244L	Missense	PADK2_06890		hypothetical protein	COG0697 Permeases of the drug/metabolite transporter (DMT) superfamily
plistIH	1510990	C	T	G1308A	G436G	Silent	PADK2_06935		putative transmembrane protein	COG0477 Permeases of the major facilitator superfamily
plistIH	1511431	G	A	C867T	L289L	Silent	PADK2_06935		putative transmembrane protein	COG0477 Permeases of the major facilitator superfamily
plistIH	1517268	C	T	G1186A	D396N	Missense	PADK2_06955		hypothetical protein	COG1363 Cellulase M and related proteins
plistIH	1522265	C	T	C106T	R36_	Nonsense	PADK2_06970		putative transcriptional regulator	COG1846 Transcriptional regulators
plistIH	1545909	C	T	C303T	I101I	Silent	PADK2_07100		putative murein hydrolase exporter	COG1380 Putative effector of murein hydrolase LrgA
plistIH	1550667	C	T	C662T	A221V	Missense	PADK2_07130		enoyl-CoA hydratase	COG1024 Enoyl-CoA hydratase/carnithine racemase
plistIH	1554873	T	C	T1174C	F392L	Missense	PADK2_07150		hypothetical protein
plistIH	1558208	A	G	A1175G	D392G	Missense	PADK2_07160		putative transcriptional regulator	COG2909 ATP-dependent transcriptional regulator
plistIH	1559194	G	A	G2161A	A721T	Missense	PADK2_07160		putative transcriptional regulator	COG2909 ATP-dependent transcriptional regulator
plistIH	1562141	C	T	C393T	C131C	Silent	PADK2_07175		putative pyruvate dehydrogenase E1 component, alpha subunit	COG1071 Pyruvate/2-oxoglutarate dehydrogenase complex, dehydrogenase (E1) component, eukaryotic type, alpha subunit
plistIH	1579594	C	T	C482T	A161V	Missense	PADK2_07265		antibiotic transport system permease protein	COG0842 ABC-type multidrug transport system, permease component
plistIH	1586079	C	T	G78A	L26L	Silent	PADK2_07300		NosF protein	COG1131 ABC-type multidrug transport system, ATPase component
plistIH	1594484	C	T	G45A	L15L	Silent	PADK2_07340		hypothetical protein
plistIH	1594801	T	C	A130G	S44G	Missense	PADK2_07345		alginate and motility regulator Z
plistIH	1603649	T	C	T137C	L46P	Missense	PADK2_07400		phosphonate metabolism protein PhnM	COG3454 Metal-dependent hydrolase involved in phosphonate metabolism
plistIH	1614667	C	T	C826T	R276C	Missense	PADK2_07470		putative secretion protein	COG1566 Multidrug resistance efflux pump
plistIH	1630740	C	T	C1554T	G518G	Silent	PADK2_07550		ATP-dependent DNA helicase RecQ	COG0514 Superfamily II DNA helicase
plistIH	1637297	G	A	C1525T	R509W	Missense	PADK2_07575		patatin-like protein, PlpD	COG1752 Predicted esterase of the alpha-beta hydrolase superfamily
plistIH	1639432	G	A	G157A	D53N	Missense	PADK2_07585		ADP-L-glycero-D-mannoheptose 6-epimerase	COG0451 Nucleoside-diphosphate-sugar epimerases
plistIH	1640445	A	G	T1001C	L334P	Missense	PADK2_07590		major facilitator superfamily (MFS) transporter	COG2814 Arabinose efflux permease
plistIH	1673245	C	T	G371A	C124Y	Missense	PADK2_07715		hypothetical protein	COG2199 FOG: GGDEF domain
plistIH	1674473	A	G	A532G	T178A	Missense	PADK2_07720		hypothetical protein	COG2194 Predicted membrane-associated, metal-dependent hydrolase
plistIH	1691353	A	G	A13G	T5A	Missense	PADK2_07800		ATP-dependent helicase HrpA	COG1643 HrpA-like helicases
plistIH	1704175	C	T	C673T	R225C	Missense	PADK2_07845		hypothetical protein
plistIH	1714786	G	A	G940A	A314T	Missense	PADK2_07905		phosphate-specific outer membrane porin OprP precursor	COG3746 Phosphate-selective porin
plistIH	1716926	C	T	C170T	A57V	Missense	PADK2_07920		hypothetical protein
plistIH	1720467	G	A	G1981A	V661M	Missense	PADK2_07940		putative ATP-dependent DNA helicase	COG1201 Lhr-like helicases
plistIH	1724170	T	C	A2154G	P718P	Silent	PADK2_07945		two-component sensor	COG0591 Na+/proline symporter
plistIH	1729827	C	T	C1634T	T545I	Missense	PADK2_07960		TonB-dependent receptor	COG4772 Outer membrane receptor for Fe3+-dicitrate
plistIH	1731553	C	T	C1020T	A340A	Silent	PADK2_07965		putative acetyltransferase	COG0477 Permeases of the major facilitator superfamily
plistIH	1739692	C	T	G52A	E18K	Missense	PADK2_08020		putative EAL domain/GGDEF domain protein	COG2199 FOG: GGDEF domain
plistIH	1744630	C	T	G1309A	V437I	Missense	PADK2_08035		EAL domain/GGDEF domain-containing protein	COG2200 FOG: EAL domain
plistIH	1745331	C	T	G608A	R203Q	Missense	PADK2_08035		EAL domain/GGDEF domain-containing protein	COG2200 FOG: EAL domain
plistIH	1747653	C	T	G511A	A171T	Missense	PADK2_08040		periplasmic tail-specific protease	COG0793 Periplasmic protease
plistIH	1757806	C	T	G501A	L167L	Silent	PADK2_08095		ribosomal large subunit pseudouridine synthase A	COG0564 Pseudouridylate synthases, 23S RNA-specific
plistIH	1771165	C	T	C1487T	P496L	Missense	PADK2_08160		hypothetical protein	COG2905 Predicted signal-transduction protein containing cAMP-binding and CBS domains
plistIH	1771759	A	G	A285G	G95G	Silent	PADK2_08165		DNA polymerase III subunit epsilon	COG0847 DNA polymerase III, epsilon subunit and related 3'-5' exonucleases
plistIH	1772245	C	T	C36T	I12I	Silent	PADK2_08170		hypothetical protein
plistIH	1785711	C	T	G234A	P78P	Silent	PADK2_08245		hypothetical protein	COG4323 Predicted membrane protein
plistIH	1793906	C	T	G1247A	R416H	Missense	PADK2_08295		putative two-component sensor	COG0642 Signal transduction histidine kinase
plistIH	1801008	A	G	A260G	E87G	Missense	PADK2_08340		segregation and condensation protein B	COG1386 Predicted transcriptional regulator containing the HTH domain
plistIH	1806469	T	C	T745C	W249R	Missense	PADK2_08365	glk	glucokinase	COG0837 Glucokinase
plistIH	1809129	C	T	G22A	D8N	Missense	PADK2_08380		hypothetical protein
plistIH	1815889	A	G	A488G	Y163C	Missense	PADK2_08410		putative aldose 1-epimerase	COG0676 Uncharacterized enzymes related to aldose 1-epimerase
plistIH	1820408	C	T	G278A	R93H	Missense	PADK2_08435		hypothetical protein	COG0494 NTP pyrophosphohydrolases including oxidative damage repair enzymes
plistIH	1823435	C	G	G59C	G20A	Missense	PADK2_08450		putative sensory box/GGDEF domain protein	COG2199 FOG: GGDEF domain
plistIH	1845811	A	G	A512G	H171R	Missense	PADK2_08545		UDP-N-acetylglucosamine 2-epimerase	COG0381 UDP-N-acetylglucosamine 2-epimerase
plistIH	1846625	C	T	C278T	P93L	Missense	PADK2_08550		UDP-N-acetyl-D-mannosaminuronate dehydrogenase	COG0677 UDP-N-acetyl-D-mannosaminuronate dehydrogenase
plistIH	1867451	G	A	G765A	L255L	Silent	PADK2_08640		excinuclease ABC subunit B	COG0556 Helicase subunit of the DNA excision repair complex
plistIH	1869056	C	T	G1207A	A403T	Missense	PADK2_08645		MFS family transporter	COG0477 Permeases of the major facilitator superfamily
plistIH	1871408	T	C	T20C	L7P	Missense	PADK2_08655		putative transcriptional regulator	COG0583 Transcriptional regulator
plistIH	1871963	C	T	C575T	S192F	Missense	PADK2_08655		putative transcriptional regulator	COG0583 Transcriptional regulator
plistIH	1872650	G	A	G304A	G102S	Missense	PADK2_08660	gltX	glutamyl-tRNA synthetase	COG0008 Glutamyl- and glutaminyl-tRNA synthetases
plistIH	1895055	A	G	A285G	G95G	Silent	PADK2_08770		N-(5'-phosphoribosyl)anthranilate isomerase	COG0135 Phosphoribosylanthranilate isomerase
plistIH	1900165	G	A	G832A	G278S	Missense	PADK2_08795		amidophosphoribosyltransferase	COG0034 Glutamine phosphoribosylpyrophosphate amidotransferase
plistIH	1910607	C	T	C698T	P233L	Missense	PADK2_08845			COG4795 Type II secretory pathway, component PulJ
plistIH	1911903	C	T	C286T	P96S	Missense	PADK2_08855			COG3297 Type II secretory pathway, component PulL
plistIH	1917316	C	T	C873T	T291T	Silent	PADK2_08875		2,4-dienoyl-CoA reductase FadH1	COG1902 NADH:flavin oxidoreductases, Old Yellow Enzyme family
plistIH	1919903	C	T	C1024T	R342C	Missense	PADK2_08880		hypothetical protein
plistIH	1924275	T	C	T125C	V42A	Missense	PADK2_08905		rhomboid family protein	COG0705 Uncharacterized membrane protein (homolog of Drosophila rhomboid)
plistIH	1932090	C	T	C754T	P252S	Missense	PADK2_08930		hypothetical protein
plistIH	1934708	G	A	G705A	G235G	Silent	PADK2_08940		putative export protein	COG1033 Predicted exporters of the RND superfamily
plistIH	1939162	C	T	G391A	A131T	Missense	PADK2_08955		hypothetical protein
plistIH	1954298	C	T	C409T	L137F	Missense	PADK2_09010		hypothetical protein
plistIH	1956377	G	A	G1020A	L340L	Silent	PADK2_09015		hypothetical protein	COG3868 Uncharacterized conserved protein
plistIH	1957453	C	T	C2096T	S699L	Missense	PADK2_09015		hypothetical protein	COG3868 Uncharacterized conserved protein
plistIH	1962617	C	T	C291T	I97I	Silent	PADK2_09030		hypothetical protein
plistIH	1971724	A	G	T407C	V136A	Missense	PADK2_09070		probable hydrolytic enzyme	COG0596 Predicted hydrolases or acyltransferases (alpha/beta hydrolase superfamily)
plistIH	1974261	C	T	C748T	R250C	Missense	PADK2_09090		dihydroorotate dehydrogenase 2	COG0167 Dihydroorotate dehydrogenase
plistIH	1981224	C	T	C422T	A141V	Missense	PADK2_09125		two-component sensor	COG0642 Signal transduction histidine kinase
plistIH	1990319	C	G	G206C	G69A	Missense	PADK2_09165		hypothetical protein	COG3576 Predicted flavin-nucleotide-binding protein structurally related to pyridoxine 5'-phosphate oxidase
plistIH	1990320	C	G	G205C	G69R	Missense	PADK2_09165		hypothetical protein	COG3576 Predicted flavin-nucleotide-binding protein structurally related to pyridoxine 5'-phosphate oxidase
plistIH	1993304	C	T	C792T	R264R	Silent	PADK2_09185		cytochrome c peroxidase	COG1858 Cytochrome c peroxidase
plistIH	1995109	C	T	G45A	A15A	Silent	PADK2_09195	mobA	molybdopterin-guanine dinucleotide biosynthesis protein MobA	COG0746 Molybdopterin-guanine dinucleotide biosynthesis protein A
plistIH	2007263	A	G	T16C	F6L	Missense	PADK2_09245		soluble lytic transglycosylase	COG0741 Soluble lytic murein transglycosylase and related regulatory proteins (some contain LysM/invasin domains)
plistIH	2013227	C	T	C594T	A198A	Silent	PADK2_09275	fadB	multifunctional fatty acid oxidation complex subunit alpha	COG1024 Enoyl-CoA hydratase/carnithine racemase
plistIH	2018378	C	T	C1844T	S615F	Missense	PADK2_09290		DNA topoisomerase I subunit omega	COG0550 Topoisomerase IA
plistIH	2020658	A	G	T55C	F19L	Missense	PADK2_09305		cell division inhibitor, putative	COG5404 SOS-response cell division inhibitor, blocks FtsZ ring formation
plistIH	2021764	C	T	C195T	C65C	Silent	PADK2_09315		transcriptional regulator PsrA	COG1309 Transcriptional regulator
plistIH	2025712	C	T	G2641A	A881T	Missense	PADK2_09335		transcription-repair coupling factor	COG1197 Transcription-repair coupling factor (superfamily II helicase)
plistIH	2032451	A	G	A725G	D242G	Missense	PADK2_09355		Na(+)-translocating NADH-quinone reductase subunit A	COG1726 Na+-transporting NADH:ubiquinone oxidoreductase, subunit NqrA
plistIH	2034540	C	T	C269T	P90L	Missense	PADK2_09365		Na(+)-translocating NADH-quinone reductase subunit C	COG2869 Na+-transporting NADH:ubiquinone oxidoreductase, subunit NqrC
plistIH	2063370	C	T	C267T	N89N	Silent	PADK2_09520	fabG	3-ketoacyl-(acyl-carrier-protein) reductase	COG1028 Dehydrogenases with different specificities (related to short-chain alcohol dehydrogenases)
plistIH	2063557	A	G	A454G	T152A	Missense	PADK2_09520	fabG	3-ketoacyl-(acyl-carrier-protein) reductase	COG1028 Dehydrogenases with different specificities (related to short-chain alcohol dehydrogenases)
plistIH	2072316	T	C	T529C	F177L	Missense	PADK2_09570		putative transcriptional regulator	COG1309 Transcriptional regulator
plistIH	2076128	A	G	T308C	V103A	Missense	PADK2_09590		electron transfer flavoprotein-ubiquinone oxidoreductase	COG0644 Dehydrogenases (flavoproteins)
plistIH	2079128	C	T	C510T	D170D	Silent	PADK2_09605		trans-2-enoyl-CoA reductase	COG3007 Uncharacterized paraquat-inducible protein B
plistIH	2087297	C	T	C2432T	A811V	Missense	PADK2_09640	cobN	cobaltochelatase subunit CobN	COG1429 Cobalamin biosynthesis protein CobN and related Mg-chelatases
plistIH	2093025	C	T	C917T	A306V	Missense	PADK2_09660		putative acyl-CoA thiolase	COG0183 Acetyl-CoA acetyltransferase
plistIH	2104890	C	T	C549T	D183D	Silent	PADK2_09725		hypothetical protein
plistIH	2117344	A	G	A531G	K177K	Silent	PADK2_09790		hypothetical protein	COG1280 Putative threonine efflux protein
plistIH	2136512	A	G	A383G	H128R	Missense	PADK2_09885		putative transcriptional regulator	COG1167 Transcriptional regulators containing a DNA-binding HTH domain and an aminotransferase domain (MocR family) and their eukaryotic orthologs
plistIH	2141624	C	T	G228A	W76_	Nonsense	PADK2_09905		long-chain-acyl-CoA synthetase	COG0318 Acyl-CoA synthetases (AMP-forming)/AMP-acid ligases II
plistIH	2143197	C	T	G1678A	G560R	Missense	PADK2_09915		geranyl-CoA carboxylase, alpha-subunit (biotin-containing)	COG4770 Acetyl/propionyl-CoA carboxylase, alpha subunit
plistIH	2147677	C	T	G952A	D318N	Missense	PADK2_09930		geranyl-CoA carboxylase, subunit beta	COG4799 Acetyl-CoA carboxylase, carboxyltransferase component (subunits alpha and beta)
plistIH	2156553	C	T	C110T	A37V	Missense	PADK2_09975		transcriptional regulator	COG0583 Transcriptional regulator
plistIH	2159078	A	G	A46G	T16A	Missense	PADK2_09995		orotidine 5'-phosphate decarboxylase	COG0284 Orotidine-5'-phosphate decarboxylase
plistIH	2160300	A	G	A340G	S114G	Missense	PADK2_10000		moxR protein, putative	COG0714 MoxR-like ATPases
plistIH	2166263	T	C	A803G	Y268C	Missense	PADK2_10025		hypothetical protein	COG2199 FOG: GGDEF domain
plistIH	2181322	A	G	A370G	I124V	Missense	PADK2_10105		putative ErfK/YbiS/YcfS/YnhG family protein	COG1376 Uncharacterized protein conserved in bacteria
plistIH	2183509	C	T	C549T	G183G	Silent	PADK2_10115		hypothetical protein	COG4394 Uncharacterized protein conserved in bacteria
plistIH	2188270	G	A	C295T	R99C	Missense	PADK2_10145		putative transcriptional regulator	COG0583 Transcriptional regulator
plistIH	2190594	C	T	G979A	G327S	Missense	PADK2_10160		phospho-2-dehydro-3-deoxyheptonate aldolase	COG3200 3-deoxy-D-arabino-heptulosonate 7-phosphate (DAHP) synthase
plistIH	2191975	C	T	C225T	A75A	Silent	PADK2_10165		hypothetical protein	COG0421 Spermidine synthase
plistIH	2193072	C	T	G243A	W81_	Nonsense	PADK2_10170		enoyl-CoA hydratase	COG1024 Enoyl-CoA hydratase/carnithine racemase
plistIH	2212820	T	C	T614C	L205P	Missense	PADK2_10260		hypothetical protein	COG2607 Predicted ATPase (AAA+ superfamily)
plistIH	2221449	A	G	T52C	F18L	Missense	PADK2_10320		putative RNA polymerase sigma factor	COG1595 DNA-directed RNA polymerase specialized sigma subunit, sigma24 homolog
plistIH	2223389	G	A	C17T	A6V	Missense	PADK2_10335		hypothetical protein
plistIH	2223903	C	T	G2079A	P693P	Silent	PADK2_10340	fadE	acyl-CoA dehydrogenase	COG1960 Acyl-CoA dehydrogenases
plistIH	2236595	C	T	C73T	P25S	Missense	PADK2_10415		lipoprotein	COG2853 Surface lipoprotein
plistIH	2236929	A	G	A407G	Q136R	Missense	PADK2_10415		lipoprotein	COG2853 Surface lipoprotein
plistIH	2243927	C	T	G82A	V28I	Missense	PADK2_10450		hypothetical protein	COG0477 Permeases of the major facilitator superfamily
plistIH	2245467	C	T	C432T	R144R	Silent	PADK2_10460		hypothetical protein
plistIH	2259673	A	G	A213G	P71P	Silent	PADK2_10550		putative transporter, formate/nitrite transporter family protein	COG2116 Formate/nitrite family of transporters
plistIH	2268274	T	C	A944G	N315S	Missense	PADK2_10610		enoyl-CoA hydratase/isomerase	COG1024 Enoyl-CoA hydratase/carnithine racemase
plistIH	2270830	A	G	A585G	E195E	Silent	PADK2_10625		putative peroxidase	COG2837 Predicted iron-dependent peroxidase
plistIH	2279588	A	G	A34G	T12A	Missense	PADK2_10695		hypothetical protein
plistIH	2279940	C	T	G208A	V70M	Missense	PADK2_10700		hypothetical protein	COG4575 Uncharacterized conserved protein
plistIH	2292777	C	T	C871T	L291L	Silent	PADK2_10805	pheS	phenylalanyl-tRNA synthetase subunit alpha	COG0016 Phenylalanyl-tRNA synthetase alpha subunit
plistIH	2296620	C	T	C129T	D43D	Silent	PADK2_10825		transposase IS66	COG3436 Transposase and inactivated derivatives
plistIH	2309347	A	G	T1370C	V457A	Missense	PADK2_10895		Outer membrane autotransporter barrel
plistIH	2315104	C	T	G364A	A122T	Missense	PADK2_10950		hypothetical protein	COG5377 Phage-related protein, predicted endonuclease
plistIH	2317390	A	G	T102C	A34A	Silent	PADK2_10965		hypothetical protein
plistIH	2321065	T	C	T434C	V145A	Missense	PADK2_10980		hypothetical protein	COG0419 ATPase involved in DNA repair
plistIH	2336795	A	G	T1618C	W540R	Missense	PADK2_11015		hypothetical protein	COG0515 Serine/threonine protein kinase
plistIH	2338605	C	T	G461A	R154H	Missense	PADK2_11020		putative radical activating enzyme	COG0602 Organic radical activating enzymes
plistIH	2342397	T	C	A459G	I153M	Missense	PADK2_11045		hypothetical protein	COG3865 Uncharacterized protein conserved in bacteria
plistIH	2345385	A	G	A33G	E11E	Silent	PADK2_11065		chloroperoxidase precursor	COG0596 Predicted hydrolases or acyltransferases (alpha/beta hydrolase superfamily)
plistIH	2348583	A	G	T1642C	W548R	Missense	PADK2_11080		putative molybdopterin oxidoreductase	COG0243 Anaerobic dehydrogenases, typically selenocysteine-containing
plistIH	2361865	C	T	G1246A	A416T	Missense	PADK2_11145		putative major facilitator superfamily (MFS) transporter	COG0477 Permeases of the major facilitator superfamily
plistIH	2363571	A	G	T850C	S284P	Missense	PADK2_11150		proline porin OpdB
plistIH	2373571	C	T	G820A	D274N	Missense	PADK2_11200		putative hydrolase	COG2819 Predicted hydrolase of the alpha/beta superfamily
plistIH	2384347	G	A	G3159A	P1053P	Silent	PADK2_11225		hypothetical protein	COG3209 Rhs family protein
plistIH	2392875	C	T	C702T	R234R	Silent	PADK2_11265		putative type II secretion protein	COG2804 Type II secretory pathway, ATPase PulE/Tfp pilus assembly pathway, ATPase PilB
plistIH	2393373	A	G	A1200G	I400M	Missense	PADK2_11265		putative type II secretion protein	COG2804 Type II secretory pathway, ATPase PulE/Tfp pilus assembly pathway, ATPase PilB
plistIH	2396150	C	T	C191T	A64V	Missense	PADK2_11285		type II secretion system protein
plistIH	2401875	G	A	C1088T	P363L	Missense	PADK2_11325		anaerobic nitric oxide reductase transcription regulator	COG3604 Transcriptional regulator containing GAF, AAA-type ATPase, and DNA binding domains
plistIH	2405823	G	A	C235T	Q79_	Nonsense	PADK2_11345		hypothetical protein
plistIH	2411252	A	G	A277G	T93A	Missense	PADK2_11380		hypothetical protein
plistIH	2415446	C	T	C313T	Q105_	Nonsense	PADK2_11395		putative chemotaxis transducer	COG0840 Methyl-accepting chemotaxis protein
plistIH	2415998	A	G	A865G	T289A	Missense	PADK2_11395		putative chemotaxis transducer	COG0840 Methyl-accepting chemotaxis protein
plistIH	2418754	C	T	G732A	L244L	Silent	PADK2_11405		COG1690: Uncharacterized conserved protein	COG1690 Uncharacterized conserved protein
plistIH	2448324	C	T	G459A	L153L	Silent	PADK2_11535		hypothetical protein	COG0494 NTP pyrophosphohydrolases including oxidative damage repair enzymes
plistIH	2456647	A	G	T416C	L139P	Missense	PADK2_11570		arginyl-tRNA-protein transferase	COG2935 Putative arginyl-tRNA:protein arginylyltransferase
plistIH	2472958	C	T	G32A	R11H	Missense	PADK2_11650		putative enzyme	COG5553 Predicted metal-dependent enzyme of the double-stranded beta helix superfamily
plistIH	2475027	C	T	C690T	A230A	Silent	PADK2_11660		putative flavin-dependent oxidoreductase	COG2141 Coenzyme F420-dependent N5,N10-methylene tetrahydromethanopterin reductase and related flavin-dependent oxidoreductases
plistIH	2486058	A	G	A1217G	H406R	Missense	PADK2_11710		putative outer membrane receptor protein	COG1629 Outer membrane receptor proteins, mostly Fe transport
plistIH	2486923	C	T	C2082T	I694I	Silent	PADK2_11710		putative outer membrane receptor protein	COG1629 Outer membrane receptor proteins, mostly Fe transport
plistIH	2492451	C	T	C630T	V210V	Silent	PADK2_11730		response regulator GacA	COG2197 Response regulator containing a CheY-like receiver domain and an HTH DNA-binding domain
plistIH	2493831	C	T	C1365T	D455D	Silent	PADK2_11735	uvrC	excinuclease ABC subunit C	COG0322 Nuclease subunit of the excinuclease complex
plistIH	2496820	A	G	A1562G	D521G	Missense	PADK2_11745		integrase	COG0582 Integrase
plistIH	2500185	C	T	G927A	M309I	Missense	PADK2_11760		heavy metal RND efflux outer membrane protein, CzcC family	COG1538 Outer membrane protein
plistIH	2503349	C	T	G251A	W84_	Nonsense	PADK2_11785		transposase	COG2801 Transposase and inactivated derivatives
plistIH	2508230	T	C	A1417G	S473G	Missense	PADK2_11820		copper-translocating P-type ATPase 2	COG2217 Cation transport ATPase
plistIH	2513118	C	T	G835A	G279S	Missense	PADK2_11840		CopA family copper resistance protein	COG2132 Putative multicopper oxidases
plistIH	2514882	G	A	G676A//G3A	D226N//M1I	Missense//Missense	PADK2_11845//PADK2_11850		transcriptional activator protein IrlR 2//sensor kinase CusS	COG0745 Response regulators consisting of a CheY-like receiver domain and a winged-helix DNA-binding domain//COG0642 Signal transduction histidine kinase
plistIH	2515737	C	T	C858T	N286N	Silent	PADK2_11850		sensor kinase CusS	COG0642 Signal transduction histidine kinase
plistIH	2523566	C	T	G398A	R133H	Missense	PADK2_11895		ParB domain-containing protein nuclease	COG1475 Predicted transcriptional regulators
plistIH	2527360	G	A	C744T	R248R	Silent	PADK2_11915		hypothetical protein	COG3481 Predicted HD-superfamily hydrolase
plistIH	2531836	C	T	G210A	G70G	Silent	PADK2_11940		hypothetical protein
plistIH	2532769	C	T	G668A	R223Q	Missense	PADK2_11945		hypothetical protein
plistIH	2532866	C	T	G571A	V191I	Missense	PADK2_11945		hypothetical protein
plistIH	2552454	A	G	T2021C	V674A	Missense	PADK2_12060		hypothetical protein	COG0433 Predicted ATPase
plistIH	2564660	C	T	G613A	A205T	Missense	PADK2_12120		hypothetical protein
plistIH	2565384	A	G	T226C	F76L	Missense	PADK2_12125		hypothetical protein
plistIH	2568497	C	T	G740A	G247D	Missense	PADK2_12150		hypothetical protein
plistIH	2572259	C	T	G915A	L305L	Silent	PADK2_12170		putative mercuric reductase	COG2217 Cation transport ATPase
plistIH	2582443	C	T	G340A	E114K	Missense	PADK2_12230		heavy metal translocating P-type ATPase	COG2217 Cation transport ATPase
plistIH	2586468	C	T	G1270A	G424R	Missense	PADK2_12250		DNA topoisomerase III	COG0550 Topoisomerase IA
plistIH	2592673	C	T	G1104A	P368P	Silent	PADK2_12280		COG1475: Predicted transcriptional regulators	COG1475 Predicted transcriptional regulators
plistIH	2605033	C	T	C182T	A61V	Missense	PADK2_12335		tryptophan 2,3-dioxygenase	COG3483 Tryptophan 2,3-dioxygenase (vermilion)
plistIH	2612180	A	G	T761C	L254P	Missense	PADK2_12370		putative two-component response regulator	COG3437 Response regulator containing a CheY-like receiver domain and an HD-GYP domain
plistIH	2613982	T	C	T527C	I176T	Missense	PADK2_12375		putative two-component sensor	COG0642 Signal transduction histidine kinase
plistIH	2614119	G	A	G664A	A222T	Missense	PADK2_12375		putative two-component sensor	COG0642 Signal transduction histidine kinase
plistIH	2614177	A	G	A722G	E241G	Missense	PADK2_12375		putative two-component sensor	COG0642 Signal transduction histidine kinase
plistIH	2628319	C	T	C418T	R140W	Missense	PADK2_12450		transcriptional regulator	COG2207 AraC-type DNA-binding domain-containing proteins
plistIH	2631761	A	G	A125G	E42G	Missense	PADK2_12465		acetyl-CoA acetyltransferase	COG0183 Acetyl-CoA acetyltransferase
plistIH	2632640	T	C	T1004C	L335P	Missense	PADK2_12465		acetyl-CoA acetyltransferase	COG0183 Acetyl-CoA acetyltransferase
plistIH	2633687	G	A	G832A	A278T	Missense	PADK2_12470		putative acyl-CoA dehydrogenase	COG1960 Acyl-CoA dehydrogenases
plistIH	2645809	C	T	C1447T	P483S	Missense	PADK2_12530		hypothetical protein	COG2911 Uncharacterized protein conserved in bacteria
plistIH	2650956	G	A	G303A	L101L	Silent	PADK2_12545		putative dual specificity phosphatase	COG0671 Membrane-associated phospholipid phosphatase
plistIH	2653337	A	G	A247G	T83A	Missense	PADK2_12560		phosphatidate cytidylyltransferase	COG4589 Predicted CDP-diglyceride synthetase/phosphatidate cytidylyltransferase
plistIH	2658682	A	G	T1012C	W338R	Missense	PADK2_12585		putative aminotransferase	COG0079 Histidinol-phosphate/aromatic aminotransferase and cobyric acid decarboxylase
plistIH	2667840	C	T	C531T	I177I	Silent	PADK2_12610		putative efflux transporter	COG0841 Cation/multidrug efflux pump
plistIH	2672459	G	A	C1249T	R417C	Missense	PADK2_12625		two-component sensor	COG0642 Signal transduction histidine kinase
plistIH	2687532	C	T	G1226A	W409_	Nonsense	PADK2_12685		anthranilate dioxygenase large subunit	COG4638 Phenylpropionate dioxygenase and related ring-hydroxylating dioxygenases, large terminal subunit
plistIH	2690715	G	A	C242T	T81I	Missense	PADK2_12695		transcriptional regulator CatR	COG0583 Transcriptional regulator
plistIH	2693897	C	T	G18A	M6I	Missense	PADK2_12715		hypothetical protein
plistIH	2697509	T	C	A241G	S81G	Missense	PADK2_12730		hypothetical protein
plistIH	2698962	C	T	C1096T	P366S	Missense	PADK2_12735		hypothetical protein	COG4886 Leucine-rich repeat (LRR) protein
plistIH	2699065	A	G	A1199G	Q400R	Missense	PADK2_12735		hypothetical protein	COG4886 Leucine-rich repeat (LRR) protein
plistIH	2703256	C	T	C342T	F114F	Silent	PADK2_12765			COG2318 Uncharacterized protein conserved in bacteria
plistIH	2729975	A	G	T203C	V68A	Missense	PADK2_12895		gentisate 1,2-dioxygenase	COG3435 Gentisate 1,2-dioxygenase
plistIH	2735734	T	C	T193C	S65P	Missense	PADK2_12920		hypothetical protein	COG3182 Uncharacterized iron-regulated membrane protein
plistIH	2746653	C	T	C63T	A21A	Silent	PADK2_12960		enterochelin esterase and related enzymes	COG2382 Enterochelin esterase and related enzymes
plistIH	2753490	G	A	G710A	G237D	Missense	PADK2_12980		putative transcriptional regulator	COG0583 Transcriptional regulator
plistIH	2758790	C	T	C108T	R36R	Silent	PADK2_13000		L-serine dehydratase	COG1760 L-serine deaminase
plistIH	2772267	T	C	T1142C	L381P	Missense	PADK2_13055		hypothetical protein	COG1289 Predicted membrane protein
plistIH	2777711	A	G	T74C	L25P	Missense	PADK2_13090		extracytoplasmic-function sigma-70 factor	COG1595 DNA-directed RNA polymerase specialized sigma subunit, sigma24 homolog
plistIH	2780601	C	T	C1337T	T446I	Missense	PADK2_13100		peptide synthase	COG1020 Non-ribosomal peptide synthetase modules and related proteins
plistIH	2785989	C	T	C6725T	A2242V	Missense	PADK2_13100		peptide synthase	COG1020 Non-ribosomal peptide synthetase modules and related proteins
plistIH	2787420	T	C	T8156C	V2719A	Missense	PADK2_13100		peptide synthase	COG1020 Non-ribosomal peptide synthetase modules and related proteins
plistIH	2790725	C	T	C11461T	R3821C	Missense	PADK2_13100		peptide synthase	COG1020 Non-ribosomal peptide synthetase modules and related proteins
plistIH	2794168	G	A	C126T	S42S	Silent	PADK2_13110		hypothetical protein	COG3617 Prophage antirepressor
plistIH	2809231	C	T	G25A	G9R	Missense	PADK2_13170		porin
plistIH	2816183	A	G	A248G	H83R	Missense	PADK2_13205		diaminobutyrate--2-oxoglutarate aminotransferase	COG0160 4-aminobutyrate aminotransferase and related aminotransferases
plistIH	2832350	C	T	C7343T	A2448V	Missense	PADK2_13260		peptide synthase	COG1020 Non-ribosomal peptide synthetase modules and related proteins
plistIH	2842346	C	T	C4928T	A1643V	Missense	PADK2_13265		peptide synthase	COG1020 Non-ribosomal peptide synthetase modules and related proteins
plistIH	2843268	T	C	T5850C	T1950T	Silent	PADK2_13265		peptide synthase	COG1020 Non-ribosomal peptide synthetase modules and related proteins
plistIH	2845397	G	A	G7979A	G2660D	Missense	PADK2_13265		peptide synthase	COG1020 Non-ribosomal peptide synthetase modules and related proteins
plistIH	2850345	C	T	C12927T	D4309D	Silent	PADK2_13265		peptide synthase	COG1020 Non-ribosomal peptide synthetase modules and related proteins
plistIH	2851861	A	G	A14443G	T4815A	Missense	PADK2_13265		peptide synthase	COG1020 Non-ribosomal peptide synthetase modules and related proteins
plistIH	2853879	G	A	C2068T	R690C	Missense	PADK2_13275		ferrichrome-iron receptor	COG1629 Outer membrane receptor proteins, mostly Fe transport
plistIH	2854481	G	A	C1466T	A489V	Missense	PADK2_13275		ferrichrome-iron receptor	COG1629 Outer membrane receptor proteins, mostly Fe transport
plistIH	2854673	G	A	C1274T	P425L	Missense	PADK2_13275		ferrichrome-iron receptor	COG1629 Outer membrane receptor proteins, mostly Fe transport
plistIH	2867423	C	T	G399A	R133R	Silent	PADK2_13315		putative ATP-binding/permease fusion ABC transporter	COG1136 ABC-type antimicrobial peptide transport system, ATPase component
plistIH	2869977	C	T	G56A	W19_	Nonsense	PADK2_13325		putative transmembrane sensor	COG3712 Fe2+-dicitrate sensor, membrane component
plistIH	2870335	A	G	A80G	H27R	Missense	PADK2_13330		RNA polymerase sigma factor	COG1595 DNA-directed RNA polymerase specialized sigma subunit, sigma24 homolog
plistIH	2879240	G	A	G334A	G112S	Missense	PADK2_13375		aldehyde dehydrogenase	COG1529 Aerobic-type carbon monoxide dehydrogenase, large subunit CoxL/CutL homologs
plistIH	2882130	G	A	C715T	R239C	Missense	PADK2_13380		hypothetical protein	COG1840 ABC-type Fe3+ transport system, periplasmic component
plistIH	2902398	G	A	G2207A	R736H	Missense	PADK2_13465		type VI secretion system protein ImpL	COG3523 Uncharacterized protein conserved in bacteria
plistIH	2909785	T	C	T106C	S36P	Missense	PADK2_13500		transcriptional regulator	COG1221 Transcriptional regulators containing an AAA-type ATPase domain and a DNA-binding domain
plistIH	2915312	G	A	C733T	P245S	Missense	PADK2_13525		hypothetical protein	COG1464 ABC-type metal ion transport system, periplasmic component/surface antigen
plistIH	2919679	G	A	C267T	F89F	Silent	PADK2_13540		putative monooxygenase, DszC family protein	COG1960 Acyl-CoA dehydrogenases
plistIH	2919898	C	T	G48A	R16R	Silent	PADK2_13540		putative monooxygenase, DszC family protein	COG1960 Acyl-CoA dehydrogenases
plistIH	2925873	T	C	A858G	E286E	Silent	PADK2_13565		putative ATP-binding component of ABC maltose/mannitol transporter	COG3839 ABC-type sugar transport systems, ATPase components
plistIH	2935410	G	A	G382A	V128I	Missense	PADK2_13600		putative transcriptional regulator	COG0583 Transcriptional regulator
plistIH	2936178	C	T	C142T	R48C	Missense	PADK2_13605		sulfatase	COG3119 Arylsulfatase A and related enzymes
plistIH	2936206	G	A	G170A	G57E	Missense	PADK2_13605		sulfatase	COG3119 Arylsulfatase A and related enzymes
plistIH	2937916	G	A	C644T	P215L	Missense	PADK2_13610		putative transcriptional regulator	COG2207 AraC-type DNA-binding domain-containing proteins
plistIH	2948300	T	C	A1238G	Y413C	Missense	PADK2_13655		putative glyceraldehyde-3-phosphate dehydrogenase	COG1012 NAD-dependent aldehyde dehydrogenases
plistIH	2954869	G	A	C126T	N42N	Silent	PADK2_13685		putative oxidoreductase	COG0665 Glycine/D-amino acid oxidases (deaminating)
plistIH	2955319	T	C	A673G	T225A	Missense	PADK2_13690		putative transcriptional regulator	COG0583 Transcriptional regulator
plistIH	2961852	G	A	G427A	G143R	Missense	PADK2_13725		putative ABC transporter, periplasmic binding protein	COG0715 ABC-type nitrate/sulfonate/bicarbonate transport systems, periplasmic components
plistIH	2961910	A	G	A485G	Y162C	Missense	PADK2_13725		putative ABC transporter, periplasmic binding protein	COG0715 ABC-type nitrate/sulfonate/bicarbonate transport systems, periplasmic components
plistIH	2962111	G	A	G686A	G229E	Missense	PADK2_13725		putative ABC transporter, periplasmic binding protein	COG0715 ABC-type nitrate/sulfonate/bicarbonate transport systems, periplasmic components
plistIH	2973162	G	A	G2172A	A724A	Silent	PADK2_13760		AmbE	COG1020 Non-ribosomal peptide synthetase modules and related proteins
plistIH	2975634	A	G	A4644G	G1548G	Silent	PADK2_13760		AmbE	COG1020 Non-ribosomal peptide synthetase modules and related proteins
plistIH	2985558	T	C	T654C	R218R	Silent	PADK2_13800		ATP-binding component of ABC transporter	COG1116 ABC-type nitrate/sulfonate/bicarbonate transport system, ATPase component
plistIH	2991429	A	G	A35G	H12R	Missense	PADK2_13830		putative TonB-dependent receptor	COG1629 Outer membrane receptor proteins, mostly Fe transport
plistIH	2992907	A	G	A1513G	S505G	Missense	PADK2_13830		putative TonB-dependent receptor	COG1629 Outer membrane receptor proteins, mostly Fe transport
plistIH	2994335	G	A	C249T	Y83Y	Silent	PADK2_13840		hypothetical protein
plistIH	3001117	T	C	A65G	H22R	Missense	PADK2_13875		putative arsenical resistance protein	COG0431 Predicted flavoprotein
plistIH	3010085	G	A	G468A	G156G	Silent	PADK2_13930		hypothetical protein	COG0477 Permeases of the major facilitator superfamily
plistIH	3013376	G	A	C857T	S286L	Missense	PADK2_13945		putative cytochrome c precursor	COG2010 Cytochrome c, mono- and diheme variants
plistIH	3019379	T	C	A853G	N285D	Missense	PADK2_13970		putative 2-ketogluconate kinase	COG0524 Sugar kinases, ribokinase family
plistIH	3019609	T	C	A623G	Q208R	Missense	PADK2_13970		putative 2-ketogluconate kinase	COG0524 Sugar kinases, ribokinase family
plistIH	3020443	G	A	C564T	C188C	Silent	PADK2_13975		putative putative epimerase	COG1082 Sugar phosphate isomerases/epimerases
plistIH	3022083	C	T	G18A	L6L	Silent	PADK2_13980		transcriptional regulator PtxS	COG1609 Transcriptional regulators
plistIH	3041729	G	A	C172T	L58L	Silent	PADK2_14065		hypothetical protein
plistIH	3044502	G	A	C350T	P117L	Missense	PADK2_14075		hypothetical protein
plistIH	3044971	C	A	G987T	L329L	Silent	PADK2_14080		putative transferase	COG0438 Glycosyltransferase
plistIH	3045800	G	A	C158T	A53V	Missense	PADK2_14080		putative transferase	COG0438 Glycosyltransferase
plistIH	3056140	T	C	A653G	Q218R	Missense	PADK2_14120		hypothetical protein	COG2258 Uncharacterized protein conserved in bacteria
plistIH	3064489	G	A	C615T	A205A	Silent	PADK2_14170		putative cointegrate resolution protein
plistIH	3070495	G	A	G291A	T97T	Silent	PADK2_14195		hypothetical protein	COG2361 Uncharacterized conserved protein
plistIH	3074986	G	A	G147A	V49V	Silent	PADK2_14240		hypothetical protein	COG4379 Mu-like prophage tail protein gpP
plistIH	3076644	T	C	T132C	R44R	Silent	PADK2_14250		hypothetical protein	COG4381 Mu-like prophage protein gp46
plistIH	3089846	C	T	G591A	V197V	Silent	PADK2_14310		chromate resistance protein	COG2059 Chromate transport protein ChrA
plistIH	3089847	A	G	T590C	V197A	Missense	PADK2_14310		chromate resistance protein	COG2059 Chromate transport protein ChrA
plistIH	3096425	G	A	G715A	V239I	Missense	PADK2_14335		cointegrate resolution protein S	COG0582 Integrase
plistIH	3100568	C	T	C1364T	A455V	Missense	PADK2_14350		homospermidine synthase	COG5310 Homospermidine synthase
plistIH	3109740	G	A	G1518A	M506I	Missense	PADK2_14390		Tn4652, transposase	COG4644 Transposase and inactivated derivatives, TnpA family
plistIH	3111489	T	C	T250C	W84R	Missense	PADK2_14395		tnpA repressor protein
plistIH	3111720	T	C	A392G	K131R	Missense	PADK2_14400		sterol desaturase-like protein	COG3000 Sterol desaturase
plistIH	3114072	G	A	G72A	W24_	Nonsense	PADK2_14420		outer membrane efflux protein	COG1538 Outer membrane protein
plistIH	3114318	A	G	A318G	V106V	Silent	PADK2_14420		outer membrane efflux protein	COG1538 Outer membrane protein
plistIH	3114450	C	T	C450T	Y150Y	Silent	PADK2_14420		outer membrane efflux protein	COG1538 Outer membrane protein
plistIH	3128323	T	C	T971C	L324P	Missense	PADK2_14480		hypothetical protein
plistIH	3130397	T	C	A314G	K105R	Missense	PADK2_14490		hypothetical protein
plistIH	3145487	T	C	A801G	P267P	Silent	PADK2_14555		LysR family transcriptional regulator	COG0583 Transcriptional regulator
plistIH	3146781	G	A	G279A	A93A	Silent	PADK2_14560		membrane protein OpdE	COG2814 Arabinose efflux permease
plistIH	3147135	C	T	C633T	F211F	Silent	PADK2_14560		membrane protein OpdE	COG2814 Arabinose efflux permease
plistIH	3151344	G	A	C411T	P137P	Silent	PADK2_14575		hypothetical protein	COG3802 Uncharacterized protein conserved in bacteria
plistIH	3152020	G	A	C938T	P313L	Missense	PADK2_14580		putative enzyme	COG4948 L-alanine-DL-glutamate epimerase and related enzymes of enolase superfamily
plistIH	3156774	G	A	C159T	R53R	Silent	PADK2_14595	pdxA	4-hydroxythreonine-4-phosphate dehydrogenase	COG1995 Pyridoxal phosphate biosynthesis protein
plistIH	3159137	T	C	A70G	S24G	Missense	PADK2_14605		putative MFS transporter	COG0477 Permeases of the major facilitator superfamily
plistIH	3159159	G	A	C48T	D16D	Silent	PADK2_14605		putative MFS transporter	COG0477 Permeases of the major facilitator superfamily
plistIH	3164853	G	A	G422A	G141D	Missense	PADK2_14635		putative binding protein component of ABC transporter	COG0834 ABC-type amino acid transport/signal transduction systems, periplasmic component/domain
plistIH	3168378	G	A	C957T	S319S	Silent	PADK2_14655		putative signal transduction protein	COG4943 Predicted signal transduction protein containing sensor and EAL domains
plistIH	3193204	T	C	A653G	Y218C	Missense	PADK2_14810		putative cellulase	COG1363 Cellulase M and related proteins
plistIH	3206114	T	C	T2741C	V914A	Missense	PADK2_14855		maltooligosyl trehalose synthase	COG3280 Maltooligosyl trehalose synthase
plistIH	3207340	C	T	C872T	T291I	Missense	PADK2_14865		putative glycosyl hydrolase	COG1523 Type II secretory pathway, pullulanase PulA and related glycosidases
plistIH	3207685	G	A	G1217A	G406D	Missense	PADK2_14865		putative glycosyl hydrolase	COG1523 Type II secretory pathway, pullulanase PulA and related glycosidases
plistIH	3214489	G	A	C2019T	G673G	Silent	PADK2_14900		glycogen branching enzyme	COG0296 1,4-alpha-glucan branching enzyme
plistIH	3219977	T	C	A1847G	E616G	Missense	PADK2_14910		hypothetical protein	COG0366 Glycosidases
plistIH	3230550	G	A	C667T	P223S	Missense	PADK2_14960		putative short-chain dehydrogenase	COG1028 Dehydrogenases with different specificities (related to short-chain alcohol dehydrogenases)
plistIH	3233880	G	A	C964T	P322S	Missense	PADK2_14980	ligD	ATP-dependent DNA ligase	COG1793 ATP-dependent DNA ligase
plistIH	3238262	G	A	C132T	A44A	Silent	PADK2_15005		putative membrane protein	COG3652 Predicted outer membrane protein
plistIH	3241384	G	A	C69T	G23G	Silent	PADK2_15020		fimbrial subunit CupA4
plistIH	3248541	T	C	T539C	L180P	Missense	PADK2_15050		putative transcriptional regulator	COG1475 Predicted transcriptional regulators
plistIH	3251034	A	G	T688C	Y230H	Missense	PADK2_15060		putative dehydrogenase	COG2303 Choline dehydrogenase and related flavoproteins
plistIH	3264600	G	A	G194A	G65D	Missense	PADK2_15125		LamB/YcsF family protein	COG1540 Uncharacterized proteins, homologs of lactam utilization protein B
plistIH	3266729	G	A	G873A	R291R	Silent	PADK2_15135		putative allophanate hydrolase subunit 2	COG1984 Allophanate hydrolase subunit 2
plistIH	3270400	T	C	A466G	T156A	Missense	PADK2_15155		short chain dehydrogenase	COG1028 Dehydrogenases with different specificities (related to short-chain alcohol dehydrogenases)
plistIH	3280779	C	T	G2432A	R811H	Missense	PADK2_15205		hypothetical protein	COG1629 Outer membrane receptor proteins, mostly Fe transport
plistIH	3283505	G	A	C646T	R216C	Missense	PADK2_15210		hypothetical protein	COG0500 SAM-dependent methyltransferases
plistIH	3285179	G	A	C511T	P171S	Missense	PADK2_15220		putative epoxide hydrolase	COG0596 Predicted hydrolases or acyltransferases (alpha/beta hydrolase superfamily)
plistIH	3285186	G	A	C504T	G168G	Silent	PADK2_15220		putative epoxide hydrolase	COG0596 Predicted hydrolases or acyltransferases (alpha/beta hydrolase superfamily)
plistIH	3285508	A	G	T182C	L61P	Missense	PADK2_15220		putative epoxide hydrolase	COG0596 Predicted hydrolases or acyltransferases (alpha/beta hydrolase superfamily)
plistIH	3286962	T	C	A1108G	T370A	Missense	PADK2_15230		asparagine synthase	COG0367 Asparagine synthase (glutamine-hydrolyzing)
plistIH	3295903	C	T	C5T	T2I	Missense	PADK2_15265		hypothetical protein
plistIH	3301928	A	G	T2303C	V768A	Missense	PADK2_15285		putative sensory box protein	COG3322 Predicted periplasmic ligand-binding sensor domain
plistIH	3315615	G	A	G1563A	E521E	Silent	PADK2_15320		copper resistance protein A precursor	COG2132 Putative multicopper oxidases
plistIH	3340084	G	A	G1114A	A372T	Missense	PADK2_15420		hypothetical protein
plistIH	3342687	G	A	G1868A	R623H	Missense	PADK2_15430		hypothetical protein	COG1305 Transglutaminase-like enzymes, putative cysteine proteases
plistIH	3349543	G	A	G542A	G181D	Missense	PADK2_15455		hypothetical protein	COG1296 Predicted branched-chain amino acid permease (azaleucine resistance)
plistIH	3354642	G	A	G1602A	A534A	Silent	PADK2_15470		thiamine pyrophosphate protein	COG0028 Thiamine pyrophosphate-requiring enzymes [acetolactate synthase, pyruvate dehydrogenase (cytochrome), glyoxylate carboligase, phosphonopyruvate decarboxylase]
plistIH	3358220	G	A	G193A	A65T	Missense	PADK2_15490		hypothetical protein
plistIH	3370608	T	C	T2729C	V910A	Missense	PADK2_15555		multidrug efflux protein	COG0841 Cation/multidrug efflux pump
plistIH	3373503	T	C	T671C	V224A	Missense	PADK2_15575		isovaleryl-CoA dehydrogenase	COG1960 Acyl-CoA dehydrogenases
plistIH	3373650	G	A	G818A	R273H	Missense	PADK2_15575		isovaleryl-CoA dehydrogenase	COG1960 Acyl-CoA dehydrogenases
plistIH	3376170	T	C	T431C	I144T	Missense	PADK2_15585		gamma-carboxygeranoyl-CoA hydratase	COG1024 Enoyl-CoA hydratase/carnithine racemase
plistIH	3380774	A	G	A319G	T107A	Missense	PADK2_15605		homogentisate 1,2-dioxygenase	COG3508 Homogentisate 1,2-dioxygenase
plistIH	3385454	T	C	T257C	L86P	Missense	PADK2_15625		transcriptional regulator	COG3829 Transcriptional regulator containing PAS, AAA-type ATPase, and DNA-binding domains
plistIH	3390241	G	A	C485T	A162V	Missense	PADK2_15640		putative short-chain fatty acid transporter	COG2031 Short chain fatty acids transporter
plistIH	3392024	C	T	G96A	A32A	Silent	PADK2_15645		acetyl-CoA acetyltransferase	COG0183 Acetyl-CoA acetyltransferase
plistIH	3394841	C	T	C67T	R23C	Missense	PADK2_15665		acetoacetyl-CoA synthetase	COG0365 Acyl-coenzyme A synthetases/AMP-(fatty) acid ligases
plistIH	3395134	G	A	G360A	L120L	Silent	PADK2_15665		acetoacetyl-CoA synthetase	COG0365 Acyl-coenzyme A synthetases/AMP-(fatty) acid ligases
plistIH	3401030	G	A	C32T	A11V	Missense	PADK2_15690		ErcS	COG0642 Signal transduction histidine kinase
plistIH	3417415	T	C	A1368G	E456E	Silent	PADK2_15775		putative two-component sensor	COG0642 Signal transduction histidine kinase
plistIH	3438224	G	A	G200A	G67D	Missense	PADK2_15880		hypothetical protein
plistIH	3438473	G	A	G449A	G150E	Missense	PADK2_15880		hypothetical protein
plistIH	3455387	G	A	G79A	G27S	Missense	PADK2_15955		hypothetical protein	COG0753 Catalase
plistIH	3457955	G	A	G462A	P154P	Silent	PADK2_15965		hypothetical protein
plistIH	3459293	C	T	C1018T	R340C	Missense	PADK2_15970		hypothetical protein
plistIH	3466441	A	G	T333C	G111G	Silent	PADK2_16000		5-methyltetrahydropteroyltriglutamate--homocysteine S-methyltransferase	COG0620 Methionine synthase II (cobalamin-independent)
plistIH	3466938	G	A	C2251T	P751S	Missense	PADK2_16005		hypothetical protein	COG1765 Predicted redox protein, regulator of disulfide bond formation
plistIH	3469582	A	G	T2C	M1T	Missense	PADK2_16010		hypothetical protein	COG4744 Uncharacterized conserved protein
plistIH	3473142	G	A	C760T	Q254_	Nonsense	PADK2_16020	cobN	cobaltochelatase subunit CobN	COG1429 Cobalamin biosynthesis protein CobN and related Mg-chelatases
plistIH	3489232	G	A	G1582A	A528T	Missense	PADK2_16090		putative tonB-dependent receptor protein	COG1629 Outer membrane receptor proteins, mostly Fe transport
plistIH	3508866	G	A	G1552A	D518N	Missense	PADK2_16185		hypothetical protein	COG2366 Protein related to penicillin acylase
plistIH	3514722	A	G	T1259C	V420A	Missense	PADK2_16220		DNA polymerase II	COG0417 DNA polymerase elongation subunit (family B)
plistIH	3515429	G	A	C552T	L184L	Silent	PADK2_16220		DNA polymerase II	COG0417 DNA polymerase elongation subunit (family B)
plistIH	3529977	G	C	C3978G	A1326A	Silent	PADK2_16280		hypothetical protein	COG2931 RTX toxins and related Ca2+-binding proteins
plistIH	3530974	G	A	C2981T	A994V	Missense	PADK2_16280		hypothetical protein	COG2931 RTX toxins and related Ca2+-binding proteins
plistIH	3549223	G	A	G540A	L180L	Silent	PADK2_16350		molybdenum transport protein ModC	COG4148 ABC-type molybdate transport system, ATPase component
plistIH	3550369	G	A	C250T	Q84_	Nonsense	PADK2_16355		hypothetical protein	COG3315 O-Methyltransferase involved in polyketide biosynthesis
plistIH	3552157	G	A	G558A	R186R	Silent	PADK2_16365		streptomycin 3''-phosphotransferase	COG3570 Streptomycin 6-kinase
plistIH	3555210	G	A	G1398A	A466A	Silent	PADK2_16375		cbb3-type cytochrome c oxidase subunit I	COG3278 Cbb3-type cytochrome oxidase, subunit 1
plistIH	3560797	A	G	A128G	Q43R	Missense	PADK2_16410		hypothetical protein	COG3813 Uncharacterized protein conserved in bacteria
plistIH	3563151	T	C	A1966G	M656V	Missense	PADK2_16425		cis/trans isomerase
plistIH	3564072	C	T	G1045A	G349R	Missense	PADK2_16425		cis/trans isomerase
plistIH	3569611	C	T	C2811T	G937G	Silent	PADK2_16440	metH	B12-dependent methionine synthase	COG0646 Methionine synthase I (cobalamin-dependent), methyltransferase domain
plistIH	3578154	G	A	C729T	V243V	Silent	PADK2_16500		putative oxidoreductase	COG0604 NADPH:quinone reductase and related Zn-dependent oxidoreductases
plistIH	3579091	G	A	C876T	A292A	Silent	PADK2_16505		putative inner membrane peptidase	COG0616 Periplasmic serine proteases (ClpP class)
plistIH	3580339	T	C	T140C	V47A	Missense	PADK2_16510		putative phosphoglycerate mutase	COG0406 Fructose-2,6-bisphosphatase
plistIH	3581817	A	G	A275G	Y92C	Missense	PADK2_16520		hypothetical protein	COG3173 Predicted aminoglycoside phosphotransferase
plistIH	3583706	G	A	C618T	A206A	Silent	PADK2_16530		putative short-chain dehydrogenase	COG1028 Dehydrogenases with different specificities (related to short-chain alcohol dehydrogenases)
plistIH	3586221	G	A	G120A	L40L	Silent	PADK2_16545		putative membrain protein	COG0730 Predicted permeases
plistIH	3601521	G	A	G576A	P192P	Silent	PADK2_16610		putative solute-binding protein	COG4166 ABC-type oligopeptide transport system, periplasmic component
plistIH	3601683	C	T	C738T	G246G	Silent	PADK2_16610		putative solute-binding protein	COG4166 ABC-type oligopeptide transport system, periplasmic component
plistIH	3620224	C	T	C157T	P53S	Missense	PADK2_16680		putative beta-lactamase	COG1680 Beta-lactamase class C and other penicillin binding proteins
plistIH	3623729	G	A	G394A	A132T	Missense	PADK2_16700		bifunctional 5,10-methylene-tetrahydrofolate dehydrogenase/ 5,10-methylene-tetrahydrofolate cyclohydrolase	COG0190 5,10-methylene-tetrahydrofolate dehydrogenase/Methenyl tetrahydrofolate cyclohydrolase
plistIH	3633138	G	A	G406A	A136T	Missense	PADK2_16745		bifunctional aconitate hydratase 2/2-methylisocitrate dehydratase	COG1049 Aconitase B
plistIH	3641479	G	A	G1664A	G555D	Missense	PADK2_16770		putative serine/threonine-protein kinase	COG0631 Serine/threonine protein phosphatase
plistIH	3642781	T	C	T1031C	I344T	Missense	PADK2_16775		assimilatory nitrite reductase large subunit	COG1251 NAD(P)H-nitrite reductase
plistIH	3645791	C	T	C1185T	H395H	Silent	PADK2_16785		assimilatory nitrate reductase	COG0243 Anaerobic dehydrogenases, typically selenocysteine-containing
plistIH	3646467	G	A	G1861A	A621T	Missense	PADK2_16785		assimilatory nitrate reductase	COG0243 Anaerobic dehydrogenases, typically selenocysteine-containing
plistIH	3647906	G	A	G562A	D188N	Missense	PADK2_16790		uroporphyrin-III C-methyltransferase	COG0007 Uroporphyrinogen-III methylase
plistIH	3650480	C	T	G283A	V95I	Missense	PADK2_16805		conserved cytoplasmic membrane protein, CmpX protein	COG0668 Small-conductance mechanosensitive channel
plistIH	3652860	T	C	A1000G	I334V	Missense	PADK2_16825		putative esterase	COG0596 Predicted hydrolases or acyltransferases (alpha/beta hydrolase superfamily)
plistIH	3659250	G	A	G1121A	R374H	Missense	PADK2_16850		putative membrain protein
plistIH	3671017	G	A	C374T	A125V	Missense	PADK2_16890		putative transcriptional regulator	COG2909 ATP-dependent transcriptional regulator
plistIH	3688223	G	A	C2052T	I684I	Silent	PADK2_17005		3-hydroxyacyl-CoA dehydrogenase	COG1024 Enoyl-CoA hydratase/carnithine racemase
plistIH	3694520	T	C	A106G	T36A	Missense	PADK2_17030		putative proteasome-type protease	COG3484 Predicted proteasome-type protease
plistIH	3704185	T	C	T2246C	V749A	Missense	PADK2_17065		beta-D-glucoside glucohydrolase	COG1472 Beta-glucosidase-related glycosidases
plistIH	3704677	G	A	C245T	A82V	Missense	PADK2_17070		type III secretion system protein	COG1317 Flagellar biosynthesis/type III secretory pathway protein
plistIH	3712787	A	G	T5C	L2P	Missense	PADK2_17130		transcriptional regulator ExsA	COG2207 AraC-type DNA-binding domain-containing proteins
plistIH	3727367	T	C	T107C	V36A	Missense	PADK2_17235		type III secretion system protein YscR	COG4790 Type III secretory pathway, component EscR
plistIH	3729836	T	C	T872C	L291P	Missense	PADK2_17250		translocation protein in type III secretion	COG4792 Type III secretory pathway, component EscU
plistIH	3731818	G	A	C405T	Y135Y	Silent	PADK2_17255		hypothetical protein	COG1368 Phosphoglycerol transferase and related proteins, alkaline phosphatase superfamily
plistIH	3737734	C	G	G736C	G246R	Missense	PADK2_17295		putative MFS metabolite transporter	COG0477 Permeases of the major facilitator superfamily
plistIH	3756445	T	C	A644G	N215S	Missense	PADK2_17390		transcriptional regulator	COG3604 Transcriptional regulator containing GAF, AAA-type ATPase, and DNA binding domains
plistIH	3758590	G	A	C1137T	A379A	Silent	PADK2_17395		putative ClpA/B-type protease	COG0542 ATPases with chaperone activity, ATP-binding subunit
plistIH	3772048	G	A	G721A	G241S	Missense	PADK2_17450		benzoate transporter	COG3135 Uncharacterized protein involved in benzoate metabolism
plistIH	3777990	G	A	C1413T	S471S	Silent	PADK2_17475		chemotaxis transducer	COG0840 Methyl-accepting chemotaxis protein
plistIH	3778624	T	C	A779G	Q260R	Missense	PADK2_17475		chemotaxis transducer	COG0840 Methyl-accepting chemotaxis protein
plistIH	3783384	T	C	A212G	Y71C	Missense	PADK2_17505		putative lipoprotein
plistIH	3800932	G	A	G759A	W253_	Nonsense	PADK2_17580		major facilitator superfamily (MFS) transporter	COG2807 Cyanate permease
plistIH	3803285	G	C	C243G	R81R	Silent	PADK2_17590		hypothetical protein
plistIH	3809101	T	C	A667G	M223V	Missense	PADK2_17625		putative AMP-binding enzyme	COG1022 Long-chain acyl-CoA synthetases (AMP-forming)
plistIH	3815622	C	T	C705T	A235A	Silent	PADK2_17655		putative sensor/response regulator hybrid	COG0642 Signal transduction histidine kinase
plistIH	3817715	G	A	G127A	G43S	Missense	PADK2_17665		3-oxoacyl-(acyl carrier protein) synthase I	COG0304 3-oxoacyl-(acyl-carrier-protein) synthase
plistIH	3819735	C	T	C775T	L259L	Silent	PADK2_17670		putative chemotaxis transducer	COG0840 Methyl-accepting chemotaxis protein
plistIH	3830418	T	C	A556G	R186G	Missense	PADK2_17725		hypothetical protein	COG0412 Dienelactone hydrolase and related enzymes
plistIH	3847632	T	C	A1357G	T453A	Missense	PADK2_17790	sdhA	succinate dehydrogenase flavoprotein subunit	COG1053 Succinate dehydrogenase/fumarate reductase, flavoprotein subunit
plistIH	3847881	C	T	G1108A	A370T	Missense	PADK2_17790	sdhA	succinate dehydrogenase flavoprotein subunit	COG1053 Succinate dehydrogenase/fumarate reductase, flavoprotein subunit
plistIH	3850189	G	A	G101A	G34D	Missense	PADK2_17805	gltA	type II citrate synthase	COG0372 Citrate synthase
plistIH	3851829	G	A	C270T	G90G	Silent	PADK2_17810		hypothetical protein
plistIH	3859657	T	C	T326C	V109A	Missense	PADK2_17870		putative major facilitator superfamily (MFS) transporter	COG2271 Sugar phosphate permease
plistIH	3882834	A	G	A271G	N91D	Missense	PADK2_17970		hypothetical protein	COG3198 Uncharacterized protein conserved in bacteria
plistIH	3902792	T	C	A1724G	D575G	Missense	PADK2_18080	ligA	NAD-dependent DNA ligase LigA	COG0272 NAD-dependent DNA ligase (contains BRCT domain type II)
plistIH	3908335	T	C	A794G	Q265R	Missense	PADK2_18090		chromosome segregation protein SMC	COG1196 Chromosome segregation ATPases
plistIH	3908398	A	G	T731C	V244A	Missense	PADK2_18090		chromosome segregation protein SMC	COG1196 Chromosome segregation ATPases
plistIH	3912150	T	C	T803C	L268P	Missense	PADK2_18105		xanthine dehydrogenase	COG4630 Xanthine dehydrogenase, iron-sulfur cluster and FAD-binding subunit A
plistIH	3921795	T	C	T813C	A271A	Silent	PADK2_18135		putative polysaccharide deacetylase	COG0726 Predicted xylanase/chitin deacetylase
plistIH	3956405	T	C	T389C	L130P	Missense	PADK2_18285		glycerol kinase	COG0554 Glycerol kinase
plistIH	3960455	T	C	T334C	Y112H	Missense	PADK2_18300		putative transcriptional regulator	COG2771 DNA-binding HTH domain-containing proteins
plistIH	3968737	G	A	G67A	A23T	Missense	PADK2_18355		hypothetical protein	COG0443 Molecular chaperone
plistIH	3970078	C	G	C1408G	L470V	Missense	PADK2_18355		hypothetical protein	COG0443 Molecular chaperone
plistIH	3975389	G	A	G400A	A134T	Missense	PADK2_18395		putative glutathione S-transferase	COG0625 Glutathione S-transferase
plistIH	3987931	G	A	C256T	R86C	Missense	PADK2_18460	flhF	flagellar biosynthesis regulator FlhF	COG1419 Flagellar GTP-binding protein
plistIH	3992677	T	C	A491G	D164G	Missense	PADK2_18475		hypothetical protein	COG1512 Beta-propeller domains of methanol dehydrogenase type
plistIH	3997045	T	C	A116G	Q39R	Missense	PADK2_18505	fliN	flagellar motor switch protein	COG1886 Flagellar motor switch/type III secretory pathway protein
plistIH	3997780	A	G	T380C	V127A	Missense	PADK2_18510	fliM	flagellar motor switch protein FliM	COG1868 Flagellar motor switch protein
plistIH	4011713	G	A	C115T	P39S	Missense	PADK2_18570		putative acetyltransferase	COG0454 Histone acetyltransferase HPA2 and related acetyltransferases
plistIH	4017861	T	C	T1277C	V426A	Missense	PADK2_18595		putative chemotaxis transducer	COG2202 FOG: PAS/PAC domain
plistIH	4025608	G	A	G501A	A167A	Silent	PADK2_18630		putative oxidoreductase	COG0277 FAD/FMN-containing dehydrogenases
plistIH	4033333	G	A	G133A	A45T	Missense	PADK2_18670		putative mechanosensitive ion channel family protein	COG3264 Small-conductance mechanosensitive channel
plistIH	4036469	C	T	C779T	A260V	Missense	PADK2_18675		methyltransferase	COG1092 Predicted SAM-dependent methyltransferases
plistIH	4036996	C	T	C329T	A110V	Missense	PADK2_18680		hypothetical protein	COG1708 Predicted nucleotidyltransferases
plistIH	4038212	T	C	A1190G	D397G	Missense	PADK2_18685		putative helicase	COG0210 Superfamily I DNA and RNA helicases
plistIH	4049041	C	A	C1599A	R533R	Silent	PADK2_18730		two-component sensor	COG0642 Signal transduction histidine kinase
plistIH	4065499	C	T	G400A	D134N	Missense	PADK2_18805		siderophore receptor	COG1629 Outer membrane receptor proteins, mostly Fe transport
plistIH	4076029	G	A	G1069A	A357T	Missense	PADK2_18875		hypothetical protein	COG0477 Permeases of the major facilitator superfamily
plistIH	4076507	G	A	C897T	A299A	Silent	PADK2_18880		putative sigma-70 factor, ECF subfamily protein	COG4941 Predicted RNA polymerase sigma factor containing a TPR repeat domain
plistIH	4100569	G	A	C67T	R23W	Missense	PADK2_18995		hypothetical protein	COG3193 Uncharacterized protein, possibly involved in utilization of glycolate and propanediol
plistIH	4110447	G	A	C144T	I48I	Silent	PADK2_19040		cytochrome o ubiquinol oxidase subunit IV	COG3125 Heme/copper-type cytochrome/quinol oxidase, subunit 4
plistIH	4111815	A	G	T1385C	V462A	Missense	PADK2_19050		cytochrome o ubiquinol oxidase subunit I	COG0843 Heme/copper-type cytochrome/quinol oxidases, subunit 1
plistIH	4116791	G	A	G265A	A89T	Missense	PADK2_19065		putative transcriptional regulator	COG1309 Transcriptional regulator
plistIH	4118088	C	T	G820A	G274S	Missense	PADK2_19075		major facilitator superfamily (MFS) transporter	COG0477 Permeases of the major facilitator superfamily
plistIH	4118394	G	A	C514T	L172L	Silent	PADK2_19075		major facilitator superfamily (MFS) transporter	COG0477 Permeases of the major facilitator superfamily
plistIH	4121864	C	T	G92A	G31D	Missense	PADK2_19090		2-aminoethylphosphonate--pyruvate transaminase	COG0075 Serine-pyruvate aminotransferase/archaeal aspartate aminotransferase
plistIH	4128685	C	T	G2012A	G671D	Missense	PADK2_19130		putative heme utilization protein precursor	COG1629 Outer membrane receptor proteins, mostly Fe transport
plistIH	4128697	T	C	A2000G	N667S	Missense	PADK2_19130		putative heme utilization protein precursor	COG1629 Outer membrane receptor proteins, mostly Fe transport
plistIH	4130827	A	G	T982C	_328R	Missense	PADK2_19135		transmembrane sensor	COG3712 Fe2+-dicitrate sensor, membrane component
plistIH	4131732	C	T	G77A	W26_	Nonsense	PADK2_19135		transmembrane sensor	COG3712 Fe2+-dicitrate sensor, membrane component
plistIH	4132204	G	A	C128T	A43V	Missense	PADK2_19140		RNA polymerase sigma factor	COG1595 DNA-directed RNA polymerase specialized sigma subunit, sigma24 homolog
plistIH	4136783	G	A	C148T	Q50_	Nonsense	PADK2_19170		ribonuclease D	COG0349 Ribonuclease D
plistIH	4144171	A	G	T838C	Y280H	Missense	PADK2_19215		putative major facilitator superfamily (MFS) transporter	COG0477 Permeases of the major facilitator superfamily
plistIH	4145923	G	A	G262A	A88T	Missense	PADK2_19225		putative acyl-CoA dehydrogenase	COG1960 Acyl-CoA dehydrogenases
plistIH	4150813	G	A	C174T	F58F	Silent	PADK2_19245		hypothetical protein	COG0406 Fructose-2,6-bisphosphatase
plistIH	4152782	G	A	C1240T	R414C	Missense	PADK2_19260		cobyric acid synthase	COG1492 Cobyric acid synthase
plistIH	4159697	C	T	G763A	G255S	Missense	PADK2_19290		putative tonB-dependent receptor	COG4771 Outer membrane receptor for ferrienterochelin and colicins
plistIH	4174649	G	A	G667A	D223N	Missense	PADK2_19355		hypothetical protein	COG1786 Uncharacterized conserved protein
plistIH	4175814	G	A	G90A	A30A	Silent	PADK2_19360		putative permease of ABC transporter	COG0765 ABC-type amino acid transport system, permease component
plistIH	4176143	T	C	T419C	V140A	Missense	PADK2_19360		putative permease of ABC transporter	COG0765 ABC-type amino acid transport system, permease component
plistIH	4176215	C	T	C491T	S164F	Missense	PADK2_19360		putative permease of ABC transporter	COG0765 ABC-type amino acid transport system, permease component
plistIH	4181086	G	A	G1102A	A368T	Missense	PADK2_19385		putative semialdehyde dehydrogenase	COG1012 NAD-dependent aldehyde dehydrogenases
plistIH	4181824	G	A	C841T	H281Y	Missense	PADK2_19390		putative L-malate dehydrogenase	COG2055 Malate/L-lactate dehydrogenases
plistIH	4194912	T	C	T476C	V159A	Missense	PADK2_19435		sensor/response regulator hybrid	COG2202 FOG: PAS/PAC domain
plistIH	4224964	G	A	G1186A	G396S	Missense	PADK2_19570		asparagine synthase	COG0367 Asparagine synthase (glutamine-hydrolyzing)
plistIH	4238003	T	C	T704C	V235A	Missense	PADK2_19635		putative transcriptional regulator	COG0583 Transcriptional regulator
plistIH	4238633	C	T	G252A	E84E	Silent	PADK2_19640		caffeoyl-CoA O-methyltransferase	COG4122 Predicted O-methyltransferase
plistIH	4249163	C	T	G571A	G191S	Missense	PADK2_19700		hypothetical protein	COG1804 Predicted acyl-CoA transferases/carnitine dehydratase
plistIH	4266088	T	C	T2210C	V737A	Missense	PADK2_19775		nitrate reductase catalytic subunit	COG0243 Anaerobic dehydrogenases, typically selenocysteine-containing
plistIH	4285507	T	C	T125C	V42A	Missense	PADK2_19865		ribonucleotide-diphosphate reductase subunit alpha	COG0209 Ribonucleotide reductase, alpha subunit
plistIH	4285581	G	A	G199A	A67T	Missense	PADK2_19865		ribonucleotide-diphosphate reductase subunit alpha	COG0209 Ribonucleotide reductase, alpha subunit
plistIH	4286254	G	A	G872A	R291H	Missense	PADK2_19865		ribonucleotide-diphosphate reductase subunit alpha	COG0209 Ribonucleotide reductase, alpha subunit
plistIH	4299538	G	A	G1341A	L447L	Silent	PADK2_19920		exotoxin A precursor
plistIH	4317264	T	C	A163G	T55A	Missense	PADK2_20010		hypothetical protein
plistIH	4330437	T	C	T209C	V70A	Missense	PADK2_20085		hypothetical protein	COG0841 Cation/multidrug efflux pump
plistIH	4332465	G	A	G759A	P253P	Silent	PADK2_20095		hypothetical protein	COG1368 Phosphoglycerol transferase and related proteins, alkaline phosphatase superfamily
plistIH	4350461	G	A	C1163T	P388L	Missense	PADK2_20185		two-component response regulator	COG2204 Response regulator containing CheY-like receiver, AAA-type ATPase, and DNA-binding domains
plistIH	4352007	T	C	A830G	Q277R	Missense	PADK2_20190		two-component sensor	COG0642 Signal transduction histidine kinase
plistIH	4372695	G	A	C198T	R66R	Silent	PADK2_20265	flgH	flagellar basal body L-ring protein	COG2063 Flagellar basal body L-ring protein
plistIH	4376616	T	C	A251G	N84S	Missense	PADK2_20285	flgD	flagellar basal body rod modification protein	COG1843 Flagellar hook capping protein
plistIH	4378082	T	C	A266G	H89R	Missense	PADK2_20300		hypothetical protein
plistIH	4379472	A	G	A443G	D148G	Missense	PADK2_20310		leucine ABC transporter subunit substrate-binding protein LivK	COG0683 ABC-type branched-chain amino acid transport systems, periplasmic component
plistIH	4392252	C	T	G913A	A305T	Missense	PADK2_20375		putative cysteine synthase	COG0031 Cysteine synthase
plistIH	4397037	T	C	A110G	Y37C	Missense	PADK2_20405		putative monovalent cation/H+ antiporter subunit C	COG1006 Multisubunit Na+/H+ antiporter, MnhC subunit
plistIH	4407238	A	G	T715C	F239L	Missense	PADK2_20450		esterase	COG1680 Beta-lactamase class C and other penicillin binding proteins
plistIH	4408468	T	C	A1844G	Q615R	Missense	PADK2_20455		hypothetical protein
plistIH	4410694	G	C	C1865G	A622G	Missense	PADK2_20460	dinG	ATP-dependent DNA helicase DinG	COG1199 Rad3-related DNA helicases
plistIH	4420685	T	C	T896C	V299A	Missense	PADK2_20525		QuiP	COG2366 Protein related to penicillin acylase
plistIH	4427067	A	G	T170C	L57P	Missense	PADK2_20545		oxidoreductase	COG0665 Glycine/D-amino acid oxidases (deaminating)
plistIH	4433294	C	T	G954A	L318L	Silent	PADK2_20580		putative acyl-CoA dehydrogenase	COG1960 Acyl-CoA dehydrogenases
plistIH	4434432	G	A	C579T	A193A	Silent	PADK2_20585		enoyl-CoA hydratase	COG1024 Enoyl-CoA hydratase/carnithine racemase
plistIH	4443822	G	A	C814T	R272W	Missense	PADK2_20635		glycosyl transferase
plistIH	4469844	G	A	C268T	Q90_	Nonsense	PADK2_20760		coenzyme A ligase	COG0365 Acyl-coenzyme A synthetases/AMP-(fatty) acid ligases
plistIH	4494485	G	A	G195A	W65_	Nonsense	PADK2_20900		Basic amino acid, basic peptide and imipenem outer membrane porin OprD precursor
plistIH	4503715	T	C	A608G	N203S	Missense	PADK2_20960		DNA replication initiation factor	COG0593 ATPase involved in DNA replication initiation
plistIH	4518327	T	C	A566G	Y189C	Missense	PADK2_21045	cysM	cysteine synthase B	COG0031 Cysteine synthase
plistIH	4532305	T	C	T254C	V85A	Missense	PADK2_21095		hypothetical protein
plistIH	4542424	G	A	C1138T	P380S	Missense	PADK2_21140		magnesium transporter	COG2239 Mg/Co/Ni transporter MgtE (contains CBS domain)
plistIH	4543187	G	A	C375T	D125D	Silent	PADK2_21140		magnesium transporter	COG2239 Mg/Co/Ni transporter MgtE (contains CBS domain)
plistIH	4549597	G	A	C414T	G138G	Silent	PADK2_21180		aspartate kinase	COG0527 Aspartokinases
plistIH	4555583	A	G	T1133C	L378P	Missense	PADK2_21205		succinylarginine dihydrolase	COG3724 Succinylarginine dihydrolase
plistIH	4558417	G	A	C827T	A276V	Missense	PADK2_21215		arginine/ornithine succinyltransferase AII subunit	COG3138 Arginine/ornithine N-succinyltransferase beta subunit
plistIH	4560783	T	C	A908G	N303S	Missense	PADK2_21225	argD	bifunctional N-succinyldiaminopimelate-aminotransferase/acetylornithine transaminase protein	COG4992 Ornithine/acetylornithine aminotransferase
plistIH	4565464	T	C	A367G	T123A	Missense	PADK2_21250		arginine/ornithine transport protein AotM	COG4160 ABC-type arginine/histidine transport system, permease component
plistIH	4570417	C	T	G980A	G327D	Missense	PADK2_21270		putative C4-dicarboxylate transporter	COG1593 TRAP-type C4-dicarboxylate transport system, large permease component
plistIH	4570778	G	A	C619T	R207C	Missense	PADK2_21270		putative C4-dicarboxylate transporter	COG1593 TRAP-type C4-dicarboxylate transport system, large permease component
plistIH	4571243	C	T	G154A	E52K	Missense	PADK2_21270		putative C4-dicarboxylate transporter	COG1593 TRAP-type C4-dicarboxylate transport system, large permease component
plistIH	4574799	T	C	A431G	D144G	Missense	PADK2_21290		hypothetical protein	COG1804 Predicted acyl-CoA transferases/carnitine dehydratase
plistIH	4576985	G	A	C72T	T24T	Silent	PADK2_21300		putative ring-cleaving dioxygenase	COG0346 Lactoylglutathione lyase and related lyases
plistIH	4579887	G	A	G667A	V223I	Missense	PADK2_21315		putative transcriptional regulator	COG0583 Transcriptional regulator
plistIH	4582067	G	A	G653A	G218D	Missense	PADK2_21325		hypothetical protein	COG1289 Predicted membrane protein
plistIH	4585005	G	A	C918T	L306L	Silent	PADK2_21335		transcriptional regulator PhhR	COG3283 Transcriptional regulator of aromatic amino acids metabolism
plistIH	4590804	A	G	T35C	V12A	Missense	PADK2_21365		lysozyme inhibitor	COG3895 Predicted periplasmic protein
plistIH	4594537	C	T	C435T	S145S	Silent	PADK2_21380		transcriptional regulator	COG2207 AraC-type DNA-binding domain-containing proteins
plistIH	4598141	C	T	G1358A	G453D	Missense	PADK2_21400		hypothetical protein	COG2202 FOG: PAS/PAC domain
plistIH	4606611	T	C	T1108C	S370P	Missense	PADK2_21435		fumarate hydratase	COG0114 Fumarase
plistIH	4616073	G	A	G262A	G88R	Missense	PADK2_21480		alkaline ceramidase
plistIH	4627756	T	C	T922C	S308P	Missense	PADK2_21530		acetate kinase A/propionate kinase 2	COG0282 Acetate kinase
plistIH	4646308	G	A	G1084A	D362N	Missense	PADK2_21620		hypothetical protein	COG3246 Uncharacterized conserved protein
plistIH	4647903	G	A	G109A	V37M	Missense	PADK2_21630		putative haloacid dehalogenase	COG1011 Predicted hydrolase (HAD superfamily)
plistIH	4649172	T	C	T570C	R190R	Silent	PADK2_21635		manganese transport protein MntH	COG1914 Mn2+ and Fe2+ transporters of the NRAMP family
plistIH	4660949	G	A	G706A	A236T	Missense	PADK2_21695		putative transcriptional regulator	COG1802 Transcriptional regulators
plistIH	4661329	A	G	A353G	D118G	Missense	PADK2_21700	prpB	2-methylisocitrate lyase	COG2513 PEP phosphonomutase and related enzymes
plistIH	4663475	G	A	G252A	G84G	Silent	PADK2_21710		aconitate hydratase	COG1048 Aconitase A
plistIH	4670961	G	A	C1024T	L342L	Silent	PADK2_21735		putative amino acid permease	COG1113 Gamma-aminobutyrate permease and related permeases
plistIH	4677227	G	A	C207T	G69G	Silent	PADK2_21760		putative transporter	COG2076 Membrane transporters of cations and cationic drugs
plistIH	4678944	T	C	T725C	I242T	Missense	PADK2_21770		transcriptional regulator	COG0583 Transcriptional regulator
plistIH	4679033	G	A	G814A	V272M	Missense	PADK2_21770		transcriptional regulator	COG0583 Transcriptional regulator
plistIH	4684051	G	A	C246T	S82S	Silent	PADK2_21780		bifunctional proline dehydrogenase/pyrroline-5-carboxylate dehydrogenase	COG0506 Proline dehydrogenase
plistIH	4689038	G	A	G1152A	P384P	Silent	PADK2_21795		putative ATP-dependent protease	COG0466 ATP-dependent Lon protease, bacterial type
plistIH	4698270	C	T	G485A	R162H	Missense	PADK2_21850		signal peptidase I	COG0681 Signal peptidase I
plistIH	4702518	C	T	G111A	Q37Q	Silent	PADK2_21865		positive regulator for alginate biosynthesis MucC	COG3086 Positive regulator of sigma E activity
plistIH	4712714	G	A	G832A	G278S	Missense	PADK2_21925		porin
plistIH	4713754	G	A	G559A	A187T	Missense	PADK2_21930		tricarboxylate transport protein TctC, putative	COG3181 Uncharacterized protein conserved in bacteria
plistIH	4714115	G	A	G920A	G307D	Missense	PADK2_21930		tricarboxylate transport protein TctC, putative	COG3181 Uncharacterized protein conserved in bacteria
plistIH	4717429	T	C	A650G	E217G	Missense	PADK2_21950		uracil-DNA glycosylase	COG0692 Uracil DNA glycosylase
plistIH	4726791	G	A	G168A	V56V	Silent	PADK2_21995		hypothetical protein	COG2910 Putative NADH-flavin reductase
plistIH	4728639	T	C	A638G	N213S	Missense	PADK2_22000		SDS hydrolase SdsA1	COG2015 Alkyl sulfatase and related hydrolases
plistIH	4728977	C	T	G300A	L100L	Silent	PADK2_22000		SDS hydrolase SdsA1	COG2015 Alkyl sulfatase and related hydrolases
plistIH	4748527	T	C	T917C	V306A	Missense	PADK2_22130		MFS family transporter	COG0477 Permeases of the major facilitator superfamily
plistIH	4759054	G	A	C1617T	S539S	Silent	PADK2_22190		hypothetical protein	COG2831 Hemolysin activation/secretion protein
plistIH	4759847	A	G	T824C	V275A	Missense	PADK2_22190		hypothetical protein	COG2831 Hemolysin activation/secretion protein
plistIH	4773671	G	A	C720T	D240D	Silent	PADK2_22200		hypothetical protein	COG3210 Large exoproteins involved in heme utilization or adhesion
plistIH	4774627	G	A	C1038T	S346S	Silent	PADK2_22205		hypothetical protein	COG0226 ABC-type phosphate transport system, periplasmic component
plistIH	4778962	G	A	C1032T	D344D	Silent	PADK2_22220		putative type II secretion system protein	COG2804 Type II secretory pathway, ATPase PulE/Tfp pilus assembly pathway, ATPase PilB
plistIH	4782552	G	A	C440T	P147L	Missense	PADK2_22230		type II secretion system protein	COG3149 Type II secretory pathway, component PulM
plistIH	4793342	T	C	T1109C	V370A	Missense	PADK2_22300		hypothetical protein	COG0389 Nucleotidyltransferase/DNA polymerase involved in DNA repair
plistIH	4815087	T	C	A2123G	Y708C	Missense	PADK2_22330		exodeoxyribonuclease V, gamma subunit	COG1330 Exonuclease V gamma subunit
plistIH	4818299	A	G	T638C	V213A	Missense	PADK2_22340		hypothetical protein	COG0697 Permeases of the drug/metabolite transporter (DMT) superfamily
plistIH	4818793	C	T	G144A	M48I	Missense	PADK2_22340		hypothetical protein	COG0697 Permeases of the drug/metabolite transporter (DMT) superfamily
plistIH	4826790	G	A	C1063T	L355L	Silent	PADK2_22370		two-component sensor PprA	COG2202 FOG: PAS/PAC domain
plistIH	4831452	A	G	T107C	L36P	Missense	PADK2_22390		TadG	COG4655 Predicted membrane protein
plistIH	4850571	G	A	G610A	A204T	Missense	PADK2_22475		hypothetical protein	COG0392 Predicted integral membrane protein
plistIH	4865287	G	A	G826A	D276N	Missense	PADK2_22555		putative universal stress protein	COG0589 Universal stress protein UspA and related nucleotide-binding proteins
plistIH	4871001	T	C	T518C	V173A	Missense	PADK2_22580		putative fumarase	COG1951 Tartrate dehydratase alpha subunit/Fumarate hydratase class I, N-terminal domain
plistIH	4871981	G	A	G1498A	E500K	Missense	PADK2_22580		putative fumarase	COG1951 Tartrate dehydratase alpha subunit/Fumarate hydratase class I, N-terminal domain
plistIH	4878445	G	A	C715T	R239W	Missense	PADK2_22620		putative transcriptional regulator	COG1414 Transcriptional regulator
plistIH	4902976	G	A	G448A	D150N	Missense	PADK2_22750		superoxide dismutase	COG0605 Superoxide dismutase
plistIH	4904879	T	C	T1589C	V530A	Missense	PADK2_22755		putative GGDEF domain/EAL domain protein	COG2199 FOG: GGDEF domain
plistIH	4906425	G	A	C407T	A136V	Missense	PADK2_22765		putative lemA-like protein	COG1704 Uncharacterized conserved protein
plistIH	4912856	G	A	G558A	S186S	Silent	PADK2_22790		putative Resistance-Nodulation-Cell Division (RND) efflux membrane fusion protein precursor	COG0845 Membrane-fusion protein
plistIH	4914361	C	T	C882T	D294D	Silent	PADK2_22795		multidrug efflux protein	COG0841 Cation/multidrug efflux pump
plistIH	4916293	G	A	G2814A	E938E	Silent	PADK2_22795		multidrug efflux protein	COG0841 Cation/multidrug efflux pump
plistIH	4931144	C	T	C334T	H112Y	Missense	PADK2_22890		putative methyltransferase	COG3695 Predicted methylated DNA-protein cysteine methyltransferase
plistIH	4933146	G	A	C768T	G256G	Silent	PADK2_22900		putative mechanosensitive ion channel family protein	COG0668 Small-conductance mechanosensitive channel
plistIH	4935248	T	C	T520C	C174R	Missense	PADK2_22910		putative two-component response regulator	COG3706 Response regulator containing a CheY-like receiver domain and a GGDEF domain
plistIH	4937100	G	A	G273A	A91A	Silent	PADK2_22920		putative two-component sensor	COG0642 Signal transduction histidine kinase
plistIH	4942829	T	C	A2621G	E874G	Missense	PADK2_22945	secA	preprotein translocase subunit SecA	COG0653 Preprotein translocase subunit SecA (ATPase, RNA helicase)
plistIH	4946424	G	A	C83T	A28V	Missense	PADK2_22950		hypothetical protein	COG0739 Membrane proteins related to metalloendopeptidases
plistIH	4956132	G	A	C32T	P11L	Missense	PADK2_22995		cell division protein FtsW	COG0772 Bacterial cell division membrane protein
plistIH	4958828	T	C	A1154G	Y385C	Missense	PADK2_23010		UDP-N-acetylmuramoyl-tripeptide--D-alanyl-D-alanine ligase	COG0770 UDP-N-acetylmuramyl pentapeptide synthase
plistIH	4973415	G	A	C278T	A93V	Missense	PADK2_23085		ubiquinol-cytochrome c reductase, iron-sulfur subunit	COG0723 Rieske Fe-S protein
plistIH	4976989	T	C	A293G	Y98C	Missense	PADK2_23105		acyl-CoA dehydrogenase	COG1960 Acyl-CoA dehydrogenases
plistIH	4981367	T	C	A798G	E266E	Silent	PADK2_23125		tryptophanyl-tRNA synthetase	COG0180 Tryptophanyl-tRNA synthetase
plistIH	4990102	G	A	C831T	S277S	Silent	PADK2_23165		histidinol-phosphate aminotransferase	COG0079 Histidinol-phosphate/aromatic aminotransferase and cobyric acid decarboxylase
plistIH	4999823	A	G	A160G	S54G	Missense	PADK2_23225		hypothetical protein	COG3117 Uncharacterized protein conserved in bacteria
plistIH	5006422	C	T	G466A	G156S	Missense	PADK2_23270		superoxide dismutase	COG0605 Superoxide dismutase
plistIH	5006429	C	T	G459A	L153L	Silent	PADK2_23270		superoxide dismutase	COG0605 Superoxide dismutase
plistIH	5012391	G	A	C344T	A115V	Missense	PADK2_23300		putative tldD protein	COG0312 Predicted Zn-dependent proteases and their inactivated homologs
plistIH	5013857	G	A	C3609T	H1203H	Silent	PADK2_23310		hypothetical protein	COG3164 Predicted membrane protein
plistIH	5025920	T	C	T44C	L15P	Missense	PADK2_23355		rare lipoprotein A	COG0797 Lipoproteins
plistIH	5034605	T	C	A1616G	D539G	Missense	PADK2_23385		hypothetical protein	COG4685 Uncharacterized protein conserved in bacteria
plistIH	5036343	G	A	C726T	N242N	Silent	PADK2_23390		hypothetical protein	COG4676 Uncharacterized protein conserved in bacteria
plistIH	5037508	C	T	G284A	S95N	Missense	PADK2_23395		putative two-component response regulator	COG4567 Response regulator consisting of a CheY-like receiver domain and a Fis-type HTH domain
plistIH	5042141	C	T	C110T	P37L	Missense	PADK2_23415		ABC transporter	COG0747 ABC-type dipeptide transport system, periplasmic component
plistIH	5049252	C	T	C10T	P4S	Missense	PADK2_23440		putative binding protein component of ABC transporter	COG0747 ABC-type dipeptide transport system, periplasmic component
plistIH	5049322	T	C	T80C	V27A	Missense	PADK2_23440		putative binding protein component of ABC transporter	COG0747 ABC-type dipeptide transport system, periplasmic component
plistIH	5050078	T	C	T836C	V279A	Missense	PADK2_23440		putative binding protein component of ABC transporter	COG0747 ABC-type dipeptide transport system, periplasmic component
plistIH	5055227	T	C	A276G	G92G	Silent	PADK2_23465		hypothetical protein	COG1280 Putative threonine efflux protein
plistIH	5064813	T	C	A22G	T8A	Missense	PADK2_23500		putative outer membrane ferric siderophore receptor	COG4774 Outer membrane receptor for monomeric catechols
plistIH	5073065	T	C	A670G	I224V	Missense	PADK2_23535		hypothetical protein	COG3725 Membrane protein required for beta-lactamase induction
plistIH	5083821	C	T	C124T	R42C	Missense	PADK2_23590		type 4 prepilin peptidase PilD	COG1989 Type II secretory pathway, prepilin signal peptidase PulO and related peptidases
plistIH	5089730	C	T	C958T	P320S	Missense	PADK2_23640		NADH dehydrogenase	COG1252 NADH dehydrogenase, FAD-containing subunit
plistIH	5092639	G	A	G868A	A290T	Missense	PADK2_23650		hypothetical protein	COG2831 Hemolysin activation/secretion protein
plistIH	5097007	G	A	G3562A	D1188N	Missense	PADK2_23655		Large exoprotein	COG3210 Large exoproteins involved in heme utilization or adhesion
plistIH	5097209	G	A	G3764A	G1255E	Missense	PADK2_23655		Large exoprotein	COG3210 Large exoproteins involved in heme utilization or adhesion
plistIH	5099049	A	G	A296G	K99R	Missense	PADK2_23665		hypothetical protein
plistIH	5107056	G	A	G241A	A81T	Missense	PADK2_23730		putative DNA binding protein
plistIH	5116676	T	C	T1635C	G545G	Silent	PADK2_23775		DNA topoisomerase I	COG0550 Topoisomerase IA
plistIH	5122757	G	A	G324A	P108P	Silent	PADK2_23790		type IV B pilus protein
plistIH	5124278	A	G	A589G	S197G	Missense	PADK2_23795		type IVB pilus formation outer membrane protein	COG4796 Type II secretory pathway, component HofQ
plistIH	5129444	G	A	G740A	S247N	Missense	PADK2_23815		type IV B pilus protein	COG1459 Type II secretory pathway, component PulF
plistIH	5147507	G	A	G140A	G47D	Missense	PADK2_23930		hypothetical protein
plistIH	5167638	T	C	T1231C	L411L	Silent	PADK2_24045		type IV secretory pathway, VirB4 component	COG3451 Type IV secretory pathway, VirB4 components
plistIH	5183297	T	C	T304C	S102P	Missense	PADK2_24120		hypothetical protein	COG0863 DNA modification methylase
plistIH	5189575	G	A	C1809T	F603F	Silent	PADK2_24135		clpB protein	COG0542 ATPases with chaperone activity, ATP-binding subunit
plistIH	5215666	G	A	C342T	D114D	Silent	PADK2_24255		gamma-glutamyl kinase	COG0263 Glutamate 5-kinase
plistIH	5221736	G	A	G1791A	W597_	Nonsense	PADK2_24285		putative cytochrome c	COG2010 Cytochrome c, mono- and diheme variants
plistIH	5224156	C	T	G155A	G52D	Missense	PADK2_24305		hypothetical protein
plistIH	5225779	T	C	A1136G	D379G	Missense	PADK2_24310		putative ATP-dependent protease	COG1067 Predicted ATP-dependent protease
plistIH	5226712	G	A	C203T	P68L	Missense	PADK2_24310		putative ATP-dependent protease	COG1067 Predicted ATP-dependent protease
plistIH	5236580	G	A	G484A	G162S	Missense	PADK2_24355		RNA 3'-terminal-phosphate cyclase	COG0430 RNA 3'-terminal phosphate cyclase
plistIH	5247587	T	C	A224G	D75G	Missense	PADK2_24400		putative ATP-binding component of ABC transporter	COG1136 ABC-type antimicrobial peptide transport system, ATPase component
plistIH	5247743	T	C	A68G	D23G	Missense	PADK2_24400		putative ATP-binding component of ABC transporter	COG1136 ABC-type antimicrobial peptide transport system, ATPase component
plistIH	5260059	G	A	G2192A	G731D	Missense	PADK2_24440		motility regulator	COG2202 FOG: PAS/PAC domain
plistIH	5260896	C	T	C3029T	A1010V	Missense	PADK2_24440		motility regulator	COG2202 FOG: PAS/PAC domain
plistIH	5262203	T	C	T56C	M19T	Missense	PADK2_24445	glyA	serine hydroxymethyltransferase	COG0112 Glycine/serine hydroxymethyltransferase
plistIH	5263782	G	A	C72T	F24F	Silent	PADK2_24450		hypothetical protein
plistIH	5275592	A	G	T473C	L158P	Missense	PADK2_24520		putative c4-dicarboxylate-binding protein	COG1638 TRAP-type C4-dicarboxylate transport system, periplasmic component
plistIH	5293488	T	C	A809G	N270S	Missense	PADK2_24570		hypothetical protein	COG3210 Large exoproteins involved in heme utilization or adhesion
plistIH	5308794	G	A	C249T	L83L	Silent	PADK2_24650		putative lipoprotein
plistIH	5317310	G	A	G190A	A64T	Missense	PADK2_24700		hypothetical protein	COG5430 Uncharacterized secreted protein
plistIH	5320976	G	A	G1975A	A659T	Missense	PADK2_24715		hypothetical protein	COG3188 P pilus assembly protein, porin PapC
plistIH	5321657	A	G	A287G	Y96C	Missense	PADK2_24720		hypothetical protein	COG5430 Uncharacterized secreted protein
plistIH	5327085	T	C	T763C	C255R	Missense	PADK2_24740		putative oxidoreductase	COG3380 Predicted NAD/FAD-dependent oxidoreductase
plistIH	5328487	C	T	C63T	G21G	Silent	PADK2_24750		MerR family transcriptional regulator	COG0789 Predicted transcriptional regulators
plistIH	5333632	T	C	A285G	E95E	Silent	PADK2_24775		N5-glutamine S-adenosyl-L-methionine-dependent methyltransferase	COG2890 Methylase of polypeptide chain release factors
plistIH	5334504	G	A	C497T	A166V	Missense	PADK2_24780	prfA	peptide chain release factor 1	COG0216 Protein chain release factor A
plistIH	5338478	G	A	G272A	R91H	Missense	PADK2_24795	lolB	outer membrane lipoprotein LolB
plistIH	5341469	C	T	C571T	R191C	Missense	PADK2_24810
plistIH	5342408	G	A	G229A	V77M	Missense	PADK2_24820		GTP-binding protein YchF	COG0012 Predicted GTPase, probable translation factor
plistIH	5362896	T	C	A1187G	H396R	Missense	PADK2_24905		mce-related protein	COG3008 Paraquat-inducible protein B
plistIH	5363131	A	G	T952C	Y318H	Missense	PADK2_24905		mce-related protein	COG3008 Paraquat-inducible protein B
plistIH	5372065	G	A	C792T	R264R	Silent	PADK2_24925		TMAO/DMSO reductase	COG2041 Sulfite oxidase and related enzymes
plistIH	5372501	G	A	C356T	S119L	Missense	PADK2_24925		TMAO/DMSO reductase	COG2041 Sulfite oxidase and related enzymes
plistIH	5377969	G	A	G255A	K85K	Silent	PADK2_24950		hypothetical protein
plistIH	5382418	C	T	C482T	P161L	Missense	PADK2_24970		hypothetical protein	COG2187 Uncharacterized protein conserved in bacteria
plistIH	5384779	G	A	G239A	G80D	Missense	PADK2_24985		hypothetical protein
plistIH	5391483	G	A	G835A	D279N	Missense	PADK2_25015		Haem/Haemoglobin uptake outer membrane receptor PhuR precursor	COG1629 Outer membrane receptor proteins, mostly Fe transport
plistIH	5391694	G	A	G1046A	R349H	Missense	PADK2_25015		Haem/Haemoglobin uptake outer membrane receptor PhuR precursor	COG1629 Outer membrane receptor proteins, mostly Fe transport
plistIH	5391886	G	A	G1238A	R413H	Missense	PADK2_25015		Haem/Haemoglobin uptake outer membrane receptor PhuR precursor	COG1629 Outer membrane receptor proteins, mostly Fe transport
plistIH	5391888	G	A	G1240A	D414N	Missense	PADK2_25015		Haem/Haemoglobin uptake outer membrane receptor PhuR precursor	COG1629 Outer membrane receptor proteins, mostly Fe transport
plistIH	5401888	G	A	C563T	A188V	Missense	PADK2_25075		putative DNA-binding transcriptional regulator	COG1489 DNA-binding protein, stimulates sugar fermentation
plistIH	5423150	G	A	G3147A	R1049R	Silent	PADK2_25145		hypothetical protein
plistIH	5438701	T	C	A440G	D147G	Missense	PADK2_25225		cell division protein FtsH	COG0465 ATP-dependent Zn proteases
plistIH	5446749	T	C	A583G	T195A	Missense	PADK2_25265		dihydrodipicolinate reductase	COG0289 Dihydrodipicolinate reductase
plistIH	5449475	T	C	A1076G	K359R	Missense	PADK2_25275	dnaK	molecular chaperone DnaK	COG0443 Molecular chaperone
plistIH	5450892	T	C	A309G	E103E	Silent	PADK2_25280		heat shock protein GrpE	COG0576 Molecular chaperone GrpE (heat shock protein)
plistIH	5452836	T	C	T1469C	V490A	Missense	PADK2_25285		DNA repair protein RecN	COG0497 ATPase involved in DNA repair
plistIH	5452942	C	T	C1575T	A525A	Silent	PADK2_25285		DNA repair protein RecN	COG0497 ATPase involved in DNA repair
plistIH	5456832	G	T	G7T	A3S	Missense	PADK2_25320		L-lactate permease	COG1620 L-lactate permease
plistIH	5459120	T	C	T458C	V153A	Missense	PADK2_25325	lldD	L-lactate dehydrogenase	COG1304 L-lactate dehydrogenase (FMN-dependent) and related alpha-hydroxy acid dehydrogenases
plistIH	5460214	G	A	G340A	A114T	Missense	PADK2_25330		ferredoxin	COG0277 FAD/FMN-containing dehydrogenases
plistIH	5460414	G	A	G540A	P180P	Silent	PADK2_25330		ferredoxin	COG0277 FAD/FMN-containing dehydrogenases
plistIH	5460734	C	T	C860T	A287V	Missense	PADK2_25330		ferredoxin	COG0277 FAD/FMN-containing dehydrogenases
plistIH	5468921	C	T	G492A	G164G	Silent	PADK2_25370		hypothetical protein	COG0697 Permeases of the drug/metabolite transporter (DMT) superfamily
plistIH	5477728	C	T	G196A	G66S	Missense	PADK2_25410		putative transcriptional regulator	COG2207 AraC-type DNA-binding domain-containing proteins
plistIH	5479612	G	A	G188A	G63D	Missense	PADK2_25425		putative methyltransferase	COG0500 SAM-dependent methyltransferases
plistIH	5485322	G	A	C691T	H231Y	Missense	PADK2_25470		hypothetical protein	COG0500 SAM-dependent methyltransferases
plistIH	5487083	G	A	G124A	E42K	Missense	PADK2_25485		hypothetical protein	COG0388 Predicted amidohydrolase
plistIH	5488148	G	A	C420T	G140G	Silent	PADK2_25490		Putative methyltransferase	COG0500 SAM-dependent methyltransferases
plistIH	5489109	G	A	C951T	G317G	Silent	PADK2_25495		putative amino acid permease	COG0531 Amino acid transporters
plistIH	5496764	G	A	C56T	P19L	Missense	PADK2_25520		formate dehydrogenase accessory protein FdhE	COG3058 Uncharacterized protein involved in formate dehydrogenase formation
plistIH	5502757	T	C	A149G	D50G	Missense	PADK2_25545		lipase LipC	COG1075 Predicted acetyltransferases and hydrolases with the alpha/beta hydrolase fold
plistIH	5513616	T	C	A571G	S191G	Missense	PADK2_25595		hypothetical protein	COG1283 Na+/phosphate symporter
plistIH	5517750	T	C	A325G	T109A	Missense	PADK2_25610		magnesium-transporting ATPase	COG0474 Cation transport ATPase
plistIH	5525929	G	A	C920T	A307V	Missense	PADK2_25660		hypothetical protein	COG4408 Uncharacterized protein conserved in bacteria
plistIH	5531375	C	T	G1877A	R626H	Missense	PADK2_25680		arginine decarboxylase	COG1166 Arginine decarboxylase (spermidine biosynthesis)
plistIH	5542699	G	A	G436A	V146I	Missense	PADK2_25720		acetyl-CoA carboxylase biotin carboxyl carrier protein subunit	COG0511 Biotin carboxyl carrier protein
plistIH	5545888	G	A	G730A	G244S	Missense	PADK2_25735	prmA	ribosomal protein L11 methyltransferase	COG2264 Ribosomal protein L11 methylase
plistIH	5566981	G	A	G253A	G85S	Missense	PADK2_25835		hypothetical protein
plistIH	5567083	T	C	T355C	F119L	Missense	PADK2_25835		hypothetical protein
plistIH	5575957	G	A	C780T	T260T	Silent	PADK2_25885		hypothetical protein
plistIH	5583335	G	A	C521T	P174L	Missense	PADK2_25925		putative major facilitator superfamily (MFS) transporter	COG0477 Permeases of the major facilitator superfamily
plistIH	5584349	T	C	A815G	Y272C	Missense	PADK2_25930		hypothetical protein	COG3239 Fatty acid desaturase
plistIH	5584594	G	A	C570T	A190A	Silent	PADK2_25930		hypothetical protein	COG3239 Fatty acid desaturase
plistIH	5587464	G	A	G163A	G55S	Missense	PADK2_25945	ureE	urease accessory protein UreE	COG2371 Urease accessory protein UreE
plistIH	5596993	T	C	A385G	I129V	Missense	PADK2_25985		putative aldehyde dehydrogenase	COG1012 NAD-dependent aldehyde dehydrogenases
plistIH	5605194	G	A	C678T	G226G	Silent	PADK2_26020		putative transcriptional regulator	COG1802 Transcriptional regulators
plistIH	5608441	T	C	A332G	D111G	Missense	PADK2_26035		putative ATP-binding component of ABC transporter	COG0410 ABC-type branched-chain amino acid transport systems, ATPase component
plistIH	5610075	A	G	T841C	Y281H	Missense	PADK2_26045		putative permease of ABC branched-chain amino acid transporter	COG4177 ABC-type branched-chain amino acid transport system, permease component
plistIH	5622620	A	G	A148G	T50A	Missense	PADK2_26105		hypothetical protein	COG1611 Predicted Rossmann fold nucleotide-binding protein
plistIH	5623152	G	A	C605T	A202V	Missense	PADK2_26110		hypothetical protein	COG0739 Membrane proteins related to metalloendopeptidases
plistIH	5625797	C	T	G196A	G66S	Missense	PADK2_26120		hypothetical protein	COG1305 Transglutaminase-like enzymes, putative cysteine proteases
plistIH	5631602	G	A	G394A	E132K	Missense	PADK2_26135		hypothetical protein	COG2199 FOG: GGDEF domain
plistIH	5646863	G	A	C219T	G73G	Silent	PADK2_26200		protease subunit HflK	COG0330 Membrane protease subunits, stomatin/prohibitin homologs
plistIH	5648987	C	T	G829A	G277S	Missense	PADK2_26215	miaA	tRNA delta(2)-isopentenylpyrophosphate transferase	COG0324 tRNA delta(2)-isopentenylpyrophosphate transferase
plistIH	5654411	C	T	G763A	V255I	Missense	PADK2_26235		hypothetical protein	COG0062 Uncharacterized conserved protein
plistIH	5658868	T	C	A227G	D76G	Missense	PADK2_26255	motB	flagellar motor protein MotB	COG1360 Flagellar motor protein
plistIH	5659607	C	T	G359A	R120Q	Missense	PADK2_26260		flagellar motor protein MotA	COG1291 Flagellar motor component
plistIH	5665278	G	A	G1580A	R527Q	Missense	PADK2_26280		hypothetical protein
plistIH	5667189	T	C	T1603C	S535P	Missense	PADK2_26285		FimX	COG2202 FOG: PAS/PAC domain
plistIH	5667639	G	A	G2053A	D685N	Missense	PADK2_26285		FimX	COG2202 FOG: PAS/PAC domain
plistIH	5671064	T	C	T346C	W116R	Missense	PADK2_26300		inner membrane protein YbcI	COG1988 Predicted membrane-bound metal-dependent hydrolases
plistIH	5673495	G	A	C1086T	I362I	Silent	PADK2_26310		DNA topoisomerase IV subunit A	COG0188 Type IIA topoisomerase (DNA gyrase/topo II, topoisomerase IV), A subunit
plistIH	5674321	G	A	C260T	S87L	Missense	PADK2_26310		DNA topoisomerase IV subunit A	COG0188 Type IIA topoisomerase (DNA gyrase/topo II, topoisomerase IV), A subunit
plistIH	5679201	C	T	G393A	A131A	Silent	PADK2_26335		putative phosphohydrolases	COG1409 Predicted phosphohydrolases
plistIH	5680310	C	T	G504A	P168P	Silent	PADK2_26345		adenosine diphosphate sugar pyrophosphatase	COG0494 NTP pyrophosphohydrolases including oxidative damage repair enzymes
plistIH	5701735	G	A	G492A	G164G	Silent	PADK2_26425		putative oxidoreductase	COG1902 NADH:flavin oxidoreductases, Old Yellow Enzyme family
plistIH	5705446	G	A	C668T	S223F	Missense	PADK2_26440		putative transcriptional regulator	COG0583 Transcriptional regulator
plistIH	5708284	T	C	T522C	G174G	Silent	PADK2_26455		hypothetical protein	COG0667 Predicted oxidoreductases (related to aryl-alcohol dehydrogenases)
plistIH	5710098	G	A	C800T	A267V	Missense	PADK2_26465		putative acyl-CoA dehydrogenase	COG1960 Acyl-CoA dehydrogenases
plistIH	5711773	C	T	G457A	A153T	Missense	PADK2_26470		acyl-CoA dehydrogenase	COG1960 Acyl-CoA dehydrogenases
plistIH	5722360	T	C	A792G	A264A	Silent	PADK2_26515		putative glycosyl transferase	COG0438 Glycosyltransferase
plistIH	5736332	G	A	G82A	A28T	Missense	PADK2_26570	aceE	pyruvate dehydrogenase subunit E1	COG2609 Pyruvate dehydrogenase complex, dehydrogenase (E1) component
plistIH	5737762	A	G	A1512G	E504E	Silent	PADK2_26570	aceE	pyruvate dehydrogenase subunit E1	COG2609 Pyruvate dehydrogenase complex, dehydrogenase (E1) component
plistIH	5751290	G	A	G1675A	A559T	Missense	PADK2_26605		hypothetical protein	COG3264 Small-conductance mechanosensitive channel
plistIH	5758777	T	C	A506G	E169G	Missense	PADK2_26635		putative ATPase nvolved in chromosome partitioning	COG1192 ATPases involved in chromosome partitioning
plistIH	5768513	G	A	C3732T	I1244I	Silent	PADK2_26675	gltB	glutamate synthase subunit alpha	COG0067 Glutamate synthase domain 1
plistIH	5774312	G	A	C926T	T309M	Missense	PADK2_26685	aroB	3-dehydroquinate synthase	COG0337 3-dehydroquinate synthetase
plistIH	5776388	G	C	C1562G	A521G	Missense	PADK2_26695			COG4796 Type II secretory pathway, component HofQ
plistIH	5778011	G	A	C517T	R173C	Missense	PADK2_26700			COG3168 Tfp pilus assembly protein PilP
plistIH	5780335	G	A	C470T	A157V	Missense	PADK2_26715		type IV pilus assembly protein PilM	COG4972 Tfp pilus assembly protein, ATPase PilM
plistIH	5788773	G	A	G1184A	R395H	Missense	PADK2_26745		primosome assembly protein PriA	COG1198 Primosomal protein N' (replication factor Y) - superfamily II helicase
plistIH	5801691	G	A	C92T	A31V	Missense	PADK2_26795		polyhydroxyalkanoate synthesis protein PhaF
plistIH	5804263	T	C	T92C	L31P	Missense	PADK2_26820		ubiquinone biosynthesis protein UbiB	COG0661 Predicted unusual protein kinase
plistIH	5806470	A	G	A185G	D62G	Missense	PADK2_26830	hisE	phosphoribosyl-ATP pyrophosphatase	COG0140 Phosphoribosyl-ATP pyrophosphohydrolase
plistIH	5808327	G	A	G197A	R66H	Missense	PADK2_26850		16S ribosomal RNA methyltransferase RsmE	COG1385 Uncharacterized protein conserved in bacteria
plistIH	5815664	T	C	A974G	K325R	Missense	PADK2_26880		glucosyltransferase MdoH	COG2943 Membrane glycosyltransferase
plistIH	5826566	G	A	C449T	P150L	Missense	PADK2_26935		hypothetical protein	COG0790 FOG: TPR repeat, SEL1 subfamily
plistIH	5841407	G	A	C1338T	V446V	Silent	PADK2_26990		putative permease for cytosine/purines, uracil, thiamine, allantoin	COG1457 Purine-cytosine permease and related proteins
plistIH	5843706	G	A	C826T	P276S	Missense	PADK2_26995		urocanate hydratase	COG2987 Urocanate hydratase
plistIH	5844016	G	A	C516T	T172T	Silent	PADK2_26995		urocanate hydratase	COG2987 Urocanate hydratase
plistIH	5844060	G	A	C472T	R158C	Missense	PADK2_26995		urocanate hydratase	COG2987 Urocanate hydratase
plistIH	5850026	T	C	T796C	C266R	Missense	PADK2_27025		N-formimino-L-glutamate deiminase	COG0402 Cytosine deaminase and related metal-dependent hydrolases
plistIH	5859664	G	A	C1457T	A486V	Missense	PADK2_27065		hypothetical protein	COG5373 Predicted membrane protein
plistIH	5862561	G	A	C1693T	L565F	Missense	PADK2_27080		GTP-binding protein TypA	COG1217 Predicted membrane GTPase involved in stress response
plistIH	5864775	G	A	C1150T	R384C	Missense	PADK2_27085		tRNA s(4)U8 sulfurtransferase	COG0301 Thiamine biosynthesis ATP pyrophosphatase
plistIH	5865335	T	C	A590G	Y197C	Missense	PADK2_27085		tRNA s(4)U8 sulfurtransferase	COG0301 Thiamine biosynthesis ATP pyrophosphatase
plistIH	5889784	G	A	C126T	G42G	Silent	PADK2_27200		1-(5-phosphoribosyl)-5-[(5-phosphoribosylamino)methylideneamino] imidazole-4-carboxamide isomerase	COG0106 Phosphoribosylformimino-5-aminoimidazole carboxamide ribonucleotide (ProFAR) isomerase
plistIH	5890055	G	A	C164T	P55L	Missense	PADK2_27205		hypothetical protein	COG5460 Uncharacterized conserved protein
plistIH	5890725	A	G	T136C	F46L	Missense	PADK2_27210	hisH	imidazole glycerol phosphate synthase subunit HisH	COG0118 Glutamine amidotransferase
plistIH	5895108	G	A	G1627A	G543S	Missense	PADK2_27235		AsmA family protein
plistIH	5896720	G	A	G990A	P330P	Silent	PADK2_27240		A/G-specific adenine glycosylase	COG1194 A/G-specific DNA glycosylase
plistIH	5918600	G	A	G619A	E207K	Missense	PADK2_27345		putative dicarboxylate transporter	COG3090 TRAP-type C4-dicarboxylate transport system, small permease component
plistIH	5933756	G	A	G1225A	G409S	Missense	PADK2_27415		putative oxidoreductase	COG0243 Anaerobic dehydrogenases, typically selenocysteine-containing
plistIH	5936776	G	A	G84A	P28P	Silent	PADK2_27435		chorismate mutase	COG1605 Chorismate mutase
plistIH	5937740	G	A	C1122T	V374V	Silent	PADK2_27445		iron-containing alcohol dehydrogenase	COG1454 Alcohol dehydrogenase, class IV
plistIH	5938447	G	A	C415T	P139S	Missense	PADK2_27445		iron-containing alcohol dehydrogenase	COG1454 Alcohol dehydrogenase, class IV
plistIH	5942743	T	C	T686C	L229P	Missense	PADK2_27460		putative transcriptional regulator	COG0583 Transcriptional regulator
plistIH	5965651	T	C	T643C	F215L	Missense	PADK2_27570		putative secretion pathway ATPase	COG2804 Type II secretory pathway, ATPase PulE/Tfp pilus assembly pathway, ATPase PilB
plistIH	5970161	G	A	C679T	R227C	Missense	PADK2_27585		glycine dehydrogenase	COG0403 Glycine cleavage system protein P (pyridoxal-binding), N-terminal domain
plistIH	5977358	G	A	G913A	A305T	Missense	PADK2_27615		hypothetical protein	COG0477 Permeases of the major facilitator superfamily
plistIH	5978973	C	T	G781A	G261S	Missense	PADK2_27625		2-octaprenyl-3-methyl-6-methoxy-1,4-benzoquinol hydroxylase	COG0654 2-polyprenyl-6-methoxyphenol hydroxylase and related FAD-dependent oxidoreductases
plistIH	5984829	G	A	G540A	A180A	Silent	PADK2_27660		5-formyltetrahydrofolate cyclo-ligase	COG0212 5-formyltetrahydrofolate cyclo-ligase
plistIH	6008516	G	A	C1659T	G553G	Silent	PADK2_27765		hypothetical protein	COG2010 Cytochrome c, mono- and diheme variants
plistIH	6009710	C	T	G465A	P155P	Silent	PADK2_27765		hypothetical protein	COG2010 Cytochrome c, mono- and diheme variants
plistIH	6011459	G	A	C381T	G127G	Silent	PADK2_27775		putative integral membrane transport protein	COG0861 Membrane protein TerC, possibly involved in tellurium resistance
plistIH	6014067	G	A	C274T	R92C	Missense	PADK2_27785		ATP-binding component of ABC transporter	COG0488 ATPase components of ABC transporters with duplicated ATPase domains
plistIH	6015862	T	C	A59G	H20R	Missense	PADK2_27795		alginate regulatory protein AlgP
plistIH	6034192	G	A	C297T	S99S	Silent	PADK2_27870		magnesium/cobalt transporter	COG0598 Mg2+ and Co2+ transporters
plistIH	6034705	A	G	A116G	K39R	Missense	PADK2_27875		hypothetical protein
plistIH	6035009	G	A	G12A	W4_	Nonsense	PADK2_27880		putative ABC-type amino acid transporter	COG0834 ABC-type amino acid transport/signal transduction systems, periplasmic component/domain
plistIH	6052442	G	A	C191T	A64V	Missense	PADK2_27975		hypothetical protein	COG0347 Nitrogen regulatory protein PII
plistIH	6070028	A	G	A1263G	A421A	Silent	PADK2_28090		monooxygenase	COG2072 Predicted flavoprotein involved in K+ transport
plistIH	6075254	T	C	T325C	Y109H	Missense	PADK2_28125		arsenical-resistance protein	COG0798 Arsenite efflux pump ACR3 and related permeases
plistIH	6079477	T	C	T1195C	L399L	Silent	PADK2_28145		major facilitator transporter	COG0477 Permeases of the major facilitator superfamily
plistIH	6082252	A	G	A427G	T143A	Missense	PADK2_28165		ATP-dependent endonuclease family protein	COG3593 Predicted ATP-dependent endonuclease of the OLD family
plistIH	6082695	T	C	T870C	A290A	Silent	PADK2_28165		ATP-dependent endonuclease family protein	COG3593 Predicted ATP-dependent endonuclease of the OLD family
plistIH	6088487	A	G	T865C	L289L	Silent	PADK2_28180		hypothetical protein
plistIH	6093091	T	C	T970C	W324R	Missense	PADK2_28190		putative choline transporter	COG1292 Choline-glycine betaine transporter
plistIH	6102192	T	C	T392C	V131A	Missense	PADK2_28220		pyruvate dehydrogenase (cytochrome)	COG0028 Thiamine pyrophosphate-requiring enzymes [acetolactate synthase, pyruvate dehydrogenase (cytochrome), glyoxylate carboligase, phosphonopyruvate decarboxylase]
plistIH	6102880	G	A	G1080A	Q360Q	Silent	PADK2_28220		pyruvate dehydrogenase (cytochrome)	COG0028 Thiamine pyrophosphate-requiring enzymes [acetolactate synthase, pyruvate dehydrogenase (cytochrome), glyoxylate carboligase, phosphonopyruvate decarboxylase]
plistIH	6113103	C	T	G820A	G274S	Missense	PADK2_28270		hypothetical protein
plistIH	6135574	G	A	C1081T	R361C	Missense	PADK2_28370		putative oxidoreductase	COG0277 FAD/FMN-containing dehydrogenases
plistIH	6136468	T	C	A187G	S63G	Missense	PADK2_28370		putative oxidoreductase	COG0277 FAD/FMN-containing dehydrogenases
plistIH	6140464	G	A	C611T	T204I	Missense	PADK2_28405	rph	ribonuclease PH	COG0689 RNase PH
plistIH	6141318	T	C	T64C	W22R	Missense	PADK2_28410		hypothetical protein	COG1561 Uncharacterized stress-induced protein
plistIH	6157007	G	A	C1086T	R362R	Silent	PADK2_28500	glcF	glycolate oxidase iron-sulfur subunit	COG0247 Fe-S oxidoreductase
plistIH	6167254	T	C	T1302C	G434G	Silent	PADK2_28545		putative metal ion transporter	COG1253 Hemolysins and related proteins containing CBS domains
plistIH	6167929	T	C	A299G	D100G	Missense	PADK2_28550		putative peptidase	COG0739 Membrane proteins related to metalloendopeptidases
plistIH	6174948	G	A	C71T	A24V	Missense	PADK2_28575		membrane protein component of ABC phosphate transporter	COG4590 ABC-type uncharacterized transport system, permease component
plistIH	6185316	A	G	T710C	V237A	Missense	PADK2_28595		choline dehydrogenase	COG2303 Choline dehydrogenase and related flavoproteins
plistIH	6209851	G	A	C471T	G157G	Silent	PADK2_28705	cls	cardiolipin synthetase	COG1502 Phosphatidylserine/phosphatidylglycerophosphate/cardiolipin synthases and related enzymes
plistIH	6235082	C	T	C1084T	R362C	Missense	PADK2_28825		sarcosine oxidase, subunit alpha	COG0446 Uncharacterized NAD(FAD)-dependent dehydrogenases
plistIH	6239283	T	C	T425C	V142A	Missense	PADK2_28840		glutathione-independent formaldehyde dehydrogenase	COG1063 Threonine dehydrogenase and related Zn-dependent dehydrogenases
plistIH	6242183	G	A	C1034T	A345V	Missense	PADK2_28860		phosphoribosylaminoimidazole carboxylase ATPase subunit	COG0026 Phosphoribosylaminoimidazole carboxylase (NCAIR synthetase)
plistIH	6248105	G	T	C1133A	A378D	Missense	PADK2_28885		hypothetical protein	COG2391 Predicted transporter component
plistIH	6252281	G	A	C950T	P317L	Missense	PADK2_28905		tryptophan permease	COG0814 Amino acid permeases
plistIH	6253538	A	G	T1754C	V585A	Missense	PADK2_28910		pyruvate carboxylase subunit B	COG5016 Pyruvate/oxaloacetate carboxyltransferase
plistIH	6254145	G	A	C1147T	P383S	Missense	PADK2_28910		pyruvate carboxylase subunit B	COG5016 Pyruvate/oxaloacetate carboxyltransferase
plistIH	6269276	C	T	C1223T	A408V	Missense	PADK2_28960	uvrD	DNA-dependent helicase II	COG0210 Superfamily I DNA and RNA helicases
plistIH	6280670	G	A	C377T	T126I	Missense	PADK2_29010		GDP-mannose 4,6-dehydratase	COG1089 GDP-D-mannose dehydratase
plistIH	6295058	G	A	G1239A	V413V	Silent	PADK2_29085		putative citrate transporter	COG2851 H+/citrate symporter
plistIH	6298618	C	T	G141A	A47A	Silent	PADK2_29105		hypothetical protein	COG0834 ABC-type amino acid transport/signal transduction systems, periplasmic component/domain
plistIH	6316662	T	C	A356G	K119R	Missense	PADK2_29175		putative GGDEF domain protein	COG2199 FOG: GGDEF domain
plistIH	6319982	G	A	G144A	L48L	Silent	PADK2_29200	engB	GTP-binding protein YsxC	COG0218 Predicted GTPase
plistIH	6328091	C	T	G3A	M1I	Missense	PADK2_29225		NrdJa	COG0209 Ribonucleotide reductase, alpha subunit
plistIH	6336327	C	T	C334T	L112L	Silent	PADK2_29275		putative amidase	COG1335 Amidases related to nicotinamidase
plistIH	6340366	T	C	A1159G	T387A	Missense	PADK2_29295		putative two-component response regulator	COG2204 Response regulator containing CheY-like receiver, AAA-type ATPase, and DNA-binding domains
plistIH	6358349	C	T	G646A	A216T	Missense	PADK2_29380		hypothetical protein	COG4395 Uncharacterized protein conserved in bacteria
plistIH	6363355	G	A	C721T	R241W	Missense	PADK2_29395		TonB protein	COG2985 Predicted permease
plistIH	6364012	C	T	G64A	E22K	Missense	PADK2_29395		TonB protein	COG2985 Predicted permease
plistIH	6365065	G	A	C180T	A60A	Silent	PADK2_29400		Putative GTPases (G3E family) protein	COG0523 Putative GTPases (G3E family)
plistIH	6369704	G	A	C124T	L42L	Silent	PADK2_29430		N-acetylmuramoyl-L-alanine amidase	COG0860 N-acetylmuramoyl-L-alanine amidase
plistIH	6372526	G	A	G1144A	V382M	Missense	PADK2_29445		dihydroorotase	COG0044 Dihydroorotase and related cyclic amidohydrolases
plistIH	6373214	T	C	A796G	S266G	Missense	PADK2_29450		putative beta-lactamase	COG1680 Beta-lactamase class C and other penicillin binding proteins
plistIH	6373868	G	A	C142T	Q48_	Nonsense	PADK2_29450		putative beta-lactamase	COG1680 Beta-lactamase class C and other penicillin binding proteins
plistIH	6376015	G	A	C501T	T167T	Silent	PADK2_29460		putative transport protein	COG4666 TRAP-type uncharacterized transport system, fused permease components
plistIH	6376066	G	A	C450T	A150A	Silent	PADK2_29460		putative transport protein	COG4666 TRAP-type uncharacterized transport system, fused permease components
plistIH	6387819	G	A	C102T	G34G	Silent	PADK2_29510		F0F1 ATP synthase subunit beta	COG0055 F0F1-type ATP synthase, beta subunit
plistIH	6396881	C	T	G583A	G195S	Missense	PADK2_29565		tRNA uridine 5-carboxymethylaminomethyl modification enzyme GidA	COG0445 NAD/FAD-utilizing enzyme apparently involved in cell division
plistIH	1092641	C	T	C->T		Intergenic	PADK2_05060//PADK2_05065	//	44 downstream hypothetical protein//45 upstream hypothetical protein	COG1814 Uncharacterized membrane protein//
plistIH	1151656	T	C	T->C		Intergenic	PADK2_05350//PADK2_05355	//	99 upstream putative oxidoreductase//82 upstream hypothetical protein	COG0667 Predicted oxidoreductases (related to aryl-alcohol dehydrogenases)//
plistIH	123770	C	T	C->T		Intergenic	PADK2_00530//PADK2_00535	//	30 downstream putative carbonic anhydrase//181 upstream putative sulfate transporter	COG0288 Carbonic anhydrase//COG0659 Sulfate permease and related transporters (MFS superfamily)
plistIH	1266666	C	T	C->T		Intergenic	PADK2_05840//PADK2_05845	lysS//	208 downstream lysyl-tRNA synthetase//4 upstream putative transcriptional regulator	COG1190 Lysyl-tRNA synthetase (class II)//COG3226 Uncharacterized protein conserved in bacteria
plistIH	1313215	G	C	G->C		Intergenic	PADK2_06060//PADK2_06065	rpsB//tsf	46 downstream 30S ribosomal protein S2//106 upstream elongation factor Ts	COG0052 Ribosomal protein S2//COG0264 Translation elongation factor Ts
plistIH	1332245	C	T	C->T		Intergenic	PADK2_06140//PADK2_06145	dnaE//	72 downstream DNA polymerase III subunit alpha//78 upstream acetyl-CoA carboxylase carboxyltransferase subunit alpha	COG0587 DNA polymerase III, alpha subunit//COG0825 Acetyl-CoA carboxylase alpha subunit
plistIH	1468224	C	T	C->T		Intergenic	PADK2_06745//PADK2_06750	//	209 upstream lactoylglutathione lyase//306 upstream putative RND efflux membrane fusion protein precursor	COG0346 Lactoylglutathione lyase and related lyases//COG0845 Membrane-fusion protein
plistIH	1474738	A	G	A->G		Intergenic	PADK2_06760//PADK2_06765	//	559 downstream putative outer membrane protein precursor//14 upstream hypothetical protein	COG1538 Outer membrane protein//COG2608 Copper chaperone
plistIH	1522025	A	G	A->G		Intergenic	PADK2_06965//PADK2_06970	//	8 upstream asparagine synthase//135 upstream putative transcriptional regulator	COG0367 Asparagine synthase (glutamine-hydrolyzing)//COG1846 Transcriptional regulators
plistIH	167255	C	T	C->T		Intergenic	PADK2_00745//PADK2_00750	//	38 downstream putative oxidoreductase//67 upstream adenosine deaminase	COG3491 Isopenicillin N synthase and related dioxygenases//COG1816 Adenosine deaminase
plistIH	1697478	C	T	C->T		Intergenic	PADK2_07810//PADK2_07815	//	12 downstream putative HIT family protein//217 upstream hypothetical protein	COG0537 Diadenosine tetraphosphate (Ap4A) hydrolase and other HIT family hydrolases//COG3501 Uncharacterized protein conserved in bacteria
plistIH	1703098	G	A	G->A		Intergenic	PADK2_07840//PADK2_07845	//	504 downstream hypothetical protein//405 upstream hypothetical protein	//
plistIH	1860140	A	G	A->G		Intergenic	PADK2_08605//PADK2_08610	//	133 downstream Trimeric LpxA-like family protein//95 upstream putative aminotransferase	COG0110 Acetyltransferase (isoleucine patch superfamily)//
plistIH	1887485	A	G	A->G		Intergenic	PADK2_08740//PADK2_08745	//	46 downstream hypothetical protein//13 upstream 3-isopropylmalate dehydrogenase	COG0500 SAM-dependent methyltransferases//COG0473 Isocitrate/isopropylmalate dehydrogenase
plistIH	1895674	C	T	C->T		Intergenic	PADK2_08770//PADK2_08775	//	268 downstream N-(5'-phosphoribosyl)anthranilate isomerase//1 upstream acetyl-CoA carboxylase subunit beta	COG0135 Phosphoribosylanthranilate isomerase//COG0777 Acetyl-CoA carboxylase beta subunit
plistIH	1992452	C	T	C->T		Intergenic	PADK2_09180//PADK2_09185	//	307 downstream hypothetical protein//61 upstream cytochrome c peroxidase	COG0526 Thiol-disulfide isomerase and thioredoxins//COG1858 Cytochrome c peroxidase
plistIH	2127887	A	G	A->G		Intergenic	PADK2_09835//PADK2_09840	//	189 upstream precorrin-6y-dependent methyltransferase CobL//238 upstream oxidoreductase	COG2241 Precorrin-6B methylase 1//COG0155 Sulfite reductase, beta subunit (hemoprotein)
plistIH	2215788	G	A	G->A		Intergenic	PADK2_t29645//PADK2_10280	//	174 downstream tRNA-Gly//36 downstream putative protein associated with synthesis and assembly of refractile inclusion bodies	//
plistIH	2267734	G	A	G->A		Intergenic	PADK2_10600//PADK2_10605	//	124 downstream putative pyrophosphatase//27 downstream hypothetical protein	COG1051 ADP-ribose pyrophosphatase//
plistIH	2291190	A	G	A->G		Intergenic	PADK2_10790//PADK2_10795	infC//rpmI	17 downstream translation initiation factor IF-3//45 upstream 50S ribosomal protein L35	COG0290 Translation initiation factor 3 (IF-3)//COG0291 Ribosomal protein L35
plistIH	2340904	C	T	C->T		Intergenic	PADK2_11025//PADK2_11030	//	44 upstream putative chaperone//123 downstream hypothetical protein	COG0542 ATPases with chaperone activity, ATP-binding subunit//
plistIH	2360644	C	T	C->T		Intergenic	PADK2_11130//PADK2_11135	//	282 downstream putative transcriptional regulator//11 downstream hypothetical protein	COG2207 AraC-type DNA-binding domain-containing proteins//
plistIH	241724	A	G	A->G		Intergenic	PADK2_01080//PADK2_01085	//	17 downstream aldehyde dehydrogenase//41 upstream putative amino acid permease	COG1012 NAD-dependent aldehyde dehydrogenases//COG0531 Amino acid transporters
plistIH	2435926	C	T	C->T		Intergenic	PADK2_11475//PADK2_11480	//	453 upstream NADH:ubiquinone oxidoreductase subunit A//147 downstream hypothetical protein	COG0838 NADH:ubiquinone oxidoreductase subunit 3 (chain A)//
plistIH	2470468	A	G	A->G		Intergenic	PADK2_11640//PADK2_t29651	//	18 upstream putative 24K membrane protein//112 upstream tRNA-Ser	COG0670 Integral membrane protein, interacts with FtsH//
plistIH	2490050	G	A	G->A		Intergenic	PADK2_11720//PADK2_11725	//	336 upstream putative transcriptional regulator//282 upstream putative FAD-dependent monooxygenase	COG2207 AraC-type DNA-binding domain-containing proteins//COG0654 2-polyprenyl-6-methoxyphenol hydroxylase and related FAD-dependent oxidoreductases
plistIH	2498680	A	G	A->G		Intergenic	PADK2_11750//PADK2_11755	//	255 downstream integrase catalytic subunit//120 upstream istb domain protein ATP-binding protein	COG4584 Transposase and inactivated derivatives//COG1484 DNA replication protein
plistIH	251316	C	T	C->T		Intergenic	PADK2_01125//PADK2_01130	//	5 downstream beta-ketoadipyl CoA thiolase//145 upstream dicarboxylic acid transporter PcaT	COG0183 Acetyl-CoA acetyltransferase//COG0477 Permeases of the major facilitator superfamily
plistIH	254974	C	T	C->T		Intergenic	PADK2_01140//PADK2_01145	//	6 downstream beta-ketoadipate enol-lactone hydrolase//5 upstream 4-carboxymuconolactone decarboxylase	COG0596 Predicted hydrolases or acyltransferases (alpha/beta hydrolase superfamily)//COG0599 Uncharacterized homolog of gamma-carboxymuconolactone decarboxylase subunit
plistIH	2562668	C	T	C->T		Intergenic	PADK2_12100//PADK2_12105	//	120 upstream helicase//17 downstream hypothetical protein	COG0553 Superfamily II DNA/RNA helicases, SNF2 family//
plistIH	2584012	C	T	C->T		Intergenic	PADK2_12240//PADK2_12245	//	49 upstream hypothetical protein//336 upstream Co/Zn/Cd efflux system component	COG3000 Sterol desaturase//COG1230 Co/Zn/Cd efflux system component
plistIH	2585438	C	T	C->T		Intergenic	PADK2_12245//PADK2_12250	//	455 downstream Co/Zn/Cd efflux system component//269 downstream DNA topoisomerase III	COG1230 Co/Zn/Cd efflux system component//COG0550 Topoisomerase IA
plistIH	2597692	T	C	T->C		Intergenic	PADK2_12305//PADK2_12310	//	724 downstream hypothetical protein//99 upstream hypothetical protein	COG3544 Uncharacterized protein conserved in bacteria//
plistIH	2620725	A	G	A->G		Intergenic	PADK2_12405//PADK2_12410	//	146 upstream putative sulfate transporter//211 upstream hypothetical protein	COG0659 Sulfate permease and related transporters (MFS superfamily)//
plistIH	2641772	C	T	C->T		Intergenic	PADK2_12510//PADK2_12515	//	136 upstream exonuclease III//90 upstream putative acetyltransferase	COG0708 Exonuclease III//COG0454 Histone acetyltransferase HPA2 and related acetyltransferases
plistIH	2681040	A	G	A->G		Intergenic	PADK2_12645//PADK2_12650	//	178 downstream Resistance-Nodulation-Cell Division (RND) divalent metal cation efflux transporter CzcA//29 upstream transcriptional regulator XylS	COG3696 Putative silver efflux pump//COG2207 AraC-type DNA-binding domain-containing proteins
plistIH	2699507	G	A	G->A		Intergenic	PADK2_12740//PADK2_12745	//	29 downstream hypothetical protein//15 downstream major facilitator superfamily (MFS) transporter	//COG2807 Cyanate permease
plistIH	2881363	G	A	G->A		Intergenic	PADK2_13375//PADK2_13380	//	141 downstream aldehyde dehydrogenase//276 downstream hypothetical protein	COG1529 Aerobic-type carbon monoxide dehydrogenase, large subunit CoxL/CutL homologs//COG1840 ABC-type Fe3+ transport system, periplasmic component
plistIH	294238	C	T	C->T		Intergenic	PADK2_01315//PADK2_01320	gabD//	62 downstream succinate-semialdehyde dehydrogenase I//183 upstream 4-aminobutyrate aminotransferase	COG1012 NAD-dependent aldehyde dehydrogenases//COG0160 4-aminobutyrate aminotransferase and related aminotransferases
plistIH	3016740	G	A	G->A		Intergenic	PADK2_13955//PADK2_13960	//	2 upstream hypothetical protein//166 downstream 2-hydroxyacid dehydrogenase	COG0422 Thiamine biosynthesis protein ThiC//COG1052 Lactate dehydrogenase and related dehydrogenases
plistIH	3058550	T	C	T->C		Intergenic	PADK2_14130//PADK2_14135	//	390 upstream hypothetical protein//167 upstream hypothetical protein	//COG2220 Predicted Zn-dependent hydrolases of the beta-lactamase fold
plistIH	3082875	A	G	A->G		Intergenic	PADK2_14280//PADK2_14285	//	226 upstream AraC family transcriptional regulator//28 upstream hypothetical protein	COG2207 AraC-type DNA-binding domain-containing proteins//
plistIH	3183208	C	A	C->A		Intergenic	PADK2_14745//PADK2_14750	//	120 downstream hypothetical protein//174 upstream hypothetical protein	COG3205 Predicted membrane protein//
plistIH	3351137	T	C	T->C		Intergenic	PADK2_15460//PADK2_15465	//	1078 downstream hypothetical protein//648 downstream hypothetical protein	COG4392 Predicted membrane protein//COG0500 SAM-dependent methyltransferases
plistIH	3359970	G	A	G->A		Intergenic	PADK2_15510//PADK2_15515	//	38 downstream hypothetical protein//116 upstream hypothetical protein	//COG0385 Predicted Na+-dependent transporter
plistIH	3389282	A	G	A->G		Intergenic	PADK2_15635//PADK2_15640	//	182 downstream 3-hydroxybutyrate dehydrogenase//19 downstream putative short-chain fatty acid transporter	COG1028 Dehydrogenases with different specificities (related to short-chain alcohol dehydrogenases)//COG2031 Short chain fatty acids transporter
plistIH	3390828	G	A	G->A		Intergenic	PADK2_15640//PADK2_15645	//	103 upstream putative short-chain fatty acid transporter//110 downstream acetyl-CoA acetyltransferase	COG2031 Short chain fatty acids transporter//COG0183 Acetyl-CoA acetyltransferase
plistIH	3402287	G	A	G->A		Intergenic	PADK2_15695//PADK2_15700	//	79 upstream iron-containing alcohol dehydrogenase//7 downstream putative peptidase	COG1454 Alcohol dehydrogenase, class IV//COG1506 Dipeptidyl aminopeptidases/acylaminoacyl-peptidases
plistIH	3427639	A	G	A->G		Intergenic	PADK2_15800//PADK2_15805	//	209 downstream branched-chain amino acid transport system II carrier protein//20 upstream putative lipoprotein	COG1114 Branched-chain amino acid permeases//
plistIH	3445643	T	C	T->C		Intergenic	PADK2_15915//PADK2_15920	//	7 upstream membrane protein component of ABC ribose transporter//17 downstream ribose transporter RbsA	COG1172 Ribose/xylose/arabinose/galactoside ABC-type transport systems, permease components//COG1129 ABC-type sugar transport system, ATPase component
plistIH	3521016	T	C	T->C		Intergenic	PADK2_16250//PADK2_16255	//	77 downstream putative oxidoreductase//79 upstream putative transcriptional regulator	COG1529 Aerobic-type carbon monoxide dehydrogenase, large subunit CoxL/CutL homologs//COG1396 Predicted transcriptional regulators
plistIH	3555531	G	A	G->A		Intergenic	PADK2_16380//PADK2_16385	//	52 downstream hypothetical protein//40 upstream putative CBS-domain-containing membrane protein	//COG3448 CBS-domain-containing membrane protein
plistIH	3657475	G	A	G->A		Intergenic	PADK2_16840//PADK2_16845	//	181 downstream PEP synthetase regulatory protein//110 upstream hypothetical protein	COG1806 Uncharacterized protein conserved in bacteria//COG4067 Uncharacterized protein conserved in archaea
plistIH	3676221	G	A	G->A		Intergenic	PADK2_16915//PADK2_16920	cysB//	129 upstream transcriptional regulator CysB//3 downstream universal stress protein	COG0583 Transcriptional regulator//COG0589 Universal stress protein UspA and related nucleotide-binding proteins
plistIH	3680125	C	T	C->T		Intergenic	PADK2_16945//PADK2_16950	//	181 upstream hypothetical protein//204 upstream enoyl-CoA hydratase	COG2388 Predicted acetyltransferase//COG1024 Enoyl-CoA hydratase/carnithine racemase
plistIH	3835508	G	A	G->A		Intergenic	PADK2_17745//PADK2_17750	//	332 upstream putative thioesterase//208 downstream hypothetical protein	COG2050 Uncharacterized protein, possibly involved in aromatic compounds catabolism//COG3821 Predicted membrane protein
plistIH	3862737	C	G	C->G		Intergenic	PADK2_17880//PADK2_17885	//	266 downstream hypothetical protein//202 upstream putative glutamine synthetase	COG0665 Glycine/D-amino acid oxidases (deaminating)//COG0174 Glutamine synthetase
plistIH	3944855	G	A	G->A		Intergenic	PADK2_18230//PADK2_18235	//	251 downstream pyruvate kinase//116 upstream putative transporter	COG0469 Pyruvate kinase//COG4413 Urea transporter
plistIH	3953249	T	C	T->C		Intergenic	PADK2_18270//PADK2_18275	//	72 downstream putative transcriptional regulator//188 upstream putative oxidoreductase	COG1349 Transcriptional regulators of sugar metabolism//COG0579 Predicted dehydrogenase
plistIH	4070617	G	A	G->A		Intergenic	PADK2_18830//PADK2_18835	//	2 upstream hypothetical protein//90 upstream putative transcriptional regulator	COG5006 Predicted permease, DMT superfamily//COG1396 Predicted transcriptional regulators
plistIH	4114432	T	C	T->C		Intergenic	PADK2_19055//PADK2_19060	//	258 upstream cytochrome o ubiquinol oxidase subunit II//396 downstream putative major facilitator superfamily (MFS) transporter	COG1622 Heme/copper-type cytochrome/quinol oxidases, subunit 2//COG0477 Permeases of the major facilitator superfamily
plistIH	4132456	T	C	T->C		Intergenic	PADK2_19140//PADK2_19145	//	125 upstream RNA polymerase sigma factor//24 downstream hypothetical protein	COG1595 DNA-directed RNA polymerase specialized sigma subunit, sigma24 homolog//COG2983 Uncharacterized conserved protein
plistIH	4204214	C	T	C->T		Intergenic	PADK2_19465//PADK2_19470	//	163 upstream putative transcriptional regulator//29 upstream hypothetical protein	COG2207 AraC-type DNA-binding domain-containing proteins//COG3634 Alkyl hydroperoxide reductase, large subunit
plistIH	4331464	C	T	C->T		Intergenic	PADK2_20090//PADK2_20095	//	12 upstream hypothetical protein//243 upstream hypothetical protein	COG2996 Uncharacterized protein conserved in bacteria//COG1368 Phosphoglycerol transferase and related proteins, alkaline phosphatase superfamily
plistIH	4425485	G	C	G->C		Intergenic	PADK2_20535//PADK2_20540	//	111 upstream hypothetical protein//24 downstream hypothetical protein	//
plistIH	4450033	A	G	A->G		Intergenic	PADK2_20660//PADK2_20665	//	30 downstream hypothetical protein//74 upstream phage integrase family protein	//COG0582 Integrase
plistIH	4595171	C	T	C->T		Intergenic	PADK2_21385//PADK2_21390	//	23 downstream hypothetical protein//3 upstream oxidoreductase	COG4317 Uncharacterized protein conserved in bacteria//COG0604 NADPH:quinone reductase and related Zn-dependent oxidoreductases
plistIH	4639893	T	C	T->C		Intergenic	PADK2_21585//PADK2_21590	//	206 upstream hypothetical protein//505 upstream hypothetical protein	COG2963 Transposase and inactivated derivatives//
plistIH	4680871	G	A	G->A		Intergenic	PADK2_21775//PADK2_21780	//	69 upstream sodium/proline symporter PutP//243 downstream bifunctional proline dehydrogenase/pyrroline-5-carboxylate dehydrogenase	COG0591 Na+/proline symporter//COG0506 Proline dehydrogenase
plistIH	4745389	A	G	A->G		Intergenic	PADK2_22115//PADK2_22120	//	24 downstream hypothetical protein//10 upstream acetyltransferase	//COG0110 Acetyltransferase (isoleucine patch superfamily)
plistIH	4790333	C	T	C->T		Intergenic	PADK2_22280//PADK2_22285	//	197 upstream hypothetical protein//2 upstream hypothetical protein	COG1629 Outer membrane receptor proteins, mostly Fe transport//
plistIH	4791435	T	C	T->C		Intergenic	PADK2_22290//PADK2_22295	//	66 upstream heme oxygenase//120 upstream hypothetical protein	COG3230 Heme oxygenase//COG0468 RecA/RadA recombinase
plistIH	507353	C	T	C->T		Intergenic	PADK2_02290//PADK2_02295	//	17 downstream putative cold-shock protein//134 upstream hypothetical protein	COG1278 Cold shock proteins//COG4067 Uncharacterized protein conserved in archaea
plistIH	5151350	T	C	T->C		Intergenic	PADK2_23940//PADK2_23945	//	464 downstream hypothetical protein//12 upstream hypothetical protein	//
plistIH	5344395	T	C	T->C		Intergenic	PADK2_24830//PADK2_24835	//	114 upstream plasmid maintenance system killer//215 upstream putative TonB-dependent receptor	COG3549 Plasmid maintenance system killer protein//COG1629 Outer membrane receptor proteins, mostly Fe transport
plistIH	5371104	A	G	A->G		Intergenic	PADK2_r29737//PADK2_24920	//	410 upstream 16S ribosomal RNA//131 downstream putative sulfite oxidase subunit YedZ	//COG2717 Predicted membrane protein
plistIH	537722	A	G	A->G		Intergenic	PADK2_02435//PADK2_02440	//	103 downstream putative ACT domain protein//587 downstream putative permease	COG2716 Glycine cleavage system regulatory protein//COG2962 Predicted permeases
plistIH	5378178	G	C	G->C		Intergenic	PADK2_24950//PADK2_24955	//	11 downstream hypothetical protein//97 downstream hypothetical protein	//COG3098 Uncharacterized protein conserved in bacteria
plistIH	5390592	T	C	T->C		Intergenic	PADK2_25010//PADK2_25015	//	124 upstream putative hemin degrading factor//57 upstream Haem/Haemoglobin uptake outer membrane receptor PhuR precursor	COG3720 Putative heme degradation protein//COG1629 Outer membrane receptor proteins, mostly Fe transport
plistIH	5390614	G	A	G->A		Intergenic	PADK2_25010//PADK2_25015	//	146 upstream putative hemin degrading factor//35 upstream Haem/Haemoglobin uptake outer membrane receptor PhuR precursor	COG3720 Putative heme degradation protein//COG1629 Outer membrane receptor proteins, mostly Fe transport
plistIH	5390621	G	A	G->A		Intergenic	PADK2_25010//PADK2_25015	//	153 upstream putative hemin degrading factor//28 upstream Haem/Haemoglobin uptake outer membrane receptor PhuR precursor	COG3720 Putative heme degradation protein//COG1629 Outer membrane receptor proteins, mostly Fe transport
plistIH	5476903	T	C	T->C		Intergenic	PADK2_25405//PADK2_25410	fabG//	93 downstream 3-ketoacyl-(acyl-carrier-protein) reductase//19 downstream putative transcriptional regulator	COG1028 Dehydrogenases with different specificities (related to short-chain alcohol dehydrogenases)//COG2207 AraC-type DNA-binding domain-containing proteins
plistIH	5481885	G	A	G->A		Intergenic	PADK2_25435//PADK2_25440	//	105 upstream putative glycerolphosphodiesterase//27 upstream putative lipoprotein	COG0584 Glycerophosphoryl diester phosphodiesterase//
plistIH	5486844	G	A	G->A		Intergenic	PADK2_25480//PADK2_25485	//	75 upstream hypothetical protein//116 upstream hypothetical protein	//COG0388 Predicted amidohydrolase
plistIH	5501076	T	C	T->C		Intergenic	PADK2_25535//PADK2_25540	//	47 upstream formate dehydrogenase-O, major subunit//2 downstream Twin-arginine translocation pathway signal	COG0243 Anaerobic dehydrogenases, typically selenocysteine-containing//COG0243 Anaerobic dehydrogenases, typically selenocysteine-containing
plistIH	552697	C	T	C->T		Intergenic	PADK2_02515//PADK2_02520	//	19 downstream biotin synthase//87 upstream 8-amino-7-oxononanoate synthase	COG0502 Biotin synthase and related enzymes//COG0156 7-keto-8-aminopelargonate synthetase and related enzymes
plistIH	5562311	G	A	G->A		Intergenic	PADK2_25800//PADK2_25805	//	4 downstream ATP-binding component of ABC transporter//80 upstream putative acetyltransferase	COG0410 ABC-type branched-chain amino acid transport systems, ATPase component//COG0454 Histone acetyltransferase HPA2 and related acetyltransferases
plistIH	5663592	G	A	G->A		Intergenic	PADK2_26275//PADK2_26280	psd//	212 downstream phosphatidylserine decarboxylase//107 upstream hypothetical protein	COG0688 Phosphatidylserine decarboxylase//
plistIH	5705222	G	A	G->A		Intergenic	PADK2_26435//PADK2_26440	//	29 upstream 3-deoxy-D-manno-octulosonic-acid transferase//7 downstream putative transcriptional regulator	COG1519 3-deoxy-D-manno-octulosonic-acid transferase//COG0583 Transcriptional regulator
plistIH	5818211	G	A	G->A		Intergenic	PADK2_26885//PADK2_26890	//	4 upstream glucan biosynthesis protein D//453 downstream D-tyrosyl-tRNA(Tyr) deacylase	COG3131 Periplasmic glucans biosynthesis protein//COG1490 D-Tyr-tRNAtyr deacylase
plistIH	589735	A	G	A->G		Intergenic	PADK2_02715//PADK2_02720	//	152 upstream disulfide bond formation protein//77 upstream hypothetical protein	COG1495 Disulfide bond formation protein DsbB//COG0697 Permeases of the drug/metabolite transporter (DMT) superfamily
plistIH	591853	C	T	C->T		Intergenic	PADK2_02730//PADK2_02735	//	184 downstream putative cytochrome c'//8 downstream hypothetical protein	COG3909 Cytochrome c556//
plistIH	6066011	A	G	A->G		Intergenic	PADK2_28070//PADK2_28075	//	384 upstream hypothetical protein//351 downstream major facilitator transporter	//COG0477 Permeases of the major facilitator superfamily
plistIH	6089871	T	C	T->C		Intergenic	PADK2_28180//PADK2_28185	//	520 upstream hypothetical protein//1662 upstream hypothetical protein	//COG0606 Predicted ATPase with chaperone activity
plistIH	6139931	T	C	T->C		Intergenic	PADK2_28395//PADK2_28400	//	53 downstream catabolite repression control protein//6 downstream hypothetical protein	COG0708 Exonuclease III//COG3296 Uncharacterized protein conserved in bacteria
plistIH	6156401	C	T	C->T		Intergenic	PADK2_28490//PADK2_28495	//	75 upstream rubredoxin 1//59 downstream putative GlcG protein	COG1773 Rubredoxin//COG3193 Uncharacterized protein, possibly involved in utilization of glycolate and propanediol
plistIH	6219225	T	C	T->C		Intergenic	PADK2_28740//PADK2_28745	//	83 downstream putative electron transfer flavoprotein, beta subunit//42 upstream hypothetical protein	COG2086 Electron transfer flavoprotein, beta subunit//
plistIH	6250841	T	C	T->C		Intergenic	PADK2_28890//PADK2_28895	//	92 upstream putative transcriptional regulator//36 upstream putative acetyltransferase	COG1167 Transcriptional regulators containing a DNA-binding HTH domain and an aminotransferase domain (MocR family) and their eukaryotic orthologs//COG0454 Histone acetyltransferase HPA2 and related acetyltransferases
plistIH	6308568	T	C	T->C		Intergenic	PADK2_29140//PADK2_29145	gltP//	92 upstream glutamate/aspartate:proton symporter//621 downstream hypothetical protein	COG1301 Na+/H+-dicarboxylate symporters//
plistIH	6314973	G	A	G->A		Intergenic	PADK2_29170//PADK2_29175	//	89 upstream putative antibiotic transporter//29 downstream putative GGDEF domain protein	COG2095 Multiple antibiotic transporter//COG2199 FOG: GGDEF domain
plistIH	6320532	T	C	T->C		Intergenic	PADK2_29200//PADK2_29205	engB//	46 downstream GTP-binding protein YsxC//218 downstream DNA polymerase I	COG0218 Predicted GTPase//COG0258 5'-3' exonuclease (including N-terminal domain of PolI)
plistIH	6320637	C	T	C->T		Intergenic	PADK2_29200//PADK2_29205	engB//	151 downstream GTP-binding protein YsxC//113 downstream DNA polymerase I	COG0218 Predicted GTPase//COG0258 5'-3' exonuclease (including N-terminal domain of PolI)
plistIH	6343292	G	A	G->A		Intergenic	PADK2_29300//PADK2_29305	//	5 upstream MifS//77 upstream putative hydrolase	COG4191 Signal transduction histidine kinase regulating C4-dicarboxylate transport system//COG0596 Predicted hydrolases or acyltransferases (alpha/beta hydrolase superfamily)
plistIH	6379082	G	A	G->A		Intergenic	PADK2_29470//PADK2_29475	//	185 upstream cyclopropane-fatty-acyl-phospholipid synthase//53 upstream hypothetical protein	COG2230 Cyclopropane fatty acid synthase and related methyltransferases//COG0560 Phosphoserine phosphatase
plistIH	64743	C	G	C->G		Intergenic	PADK2_00265//PADK2_00270	//	153 upstream hypothetical protein//457 upstream hypothetical protein	//
plistIH	667561	A	G	A->G		Intergenic	PADK2_03110//PADK2_03115	//	29 downstream hypothetical protein//288 upstream hypothetical protein	//
plistIH	683758	G	A	G->A		Intergenic	PADK2_03185//PADK2_03190	//	1 upstream DNA-binding transcriptional dual regulator Crp//271 upstream putative redox protein	//COG1765 Predicted redox protein, regulator of disulfide bond formation
plistIH	730267	C	T	C->T		Intergenic	PADK2_03400//PADK2_03405	rpsQ//rplN	12 downstream 30S ribosomal protein S17//12 upstream 50S ribosomal protein L14	COG0186 Ribosomal protein S17//COG0093 Ribosomal protein L14
plistIH	779727	G	A	G->A		Intergenic	PADK2_03620//PADK2_03625	//	608 upstream phenazine biosynthesis protein//122 upstream putative phenazine-specific methyltransferase	//COG0500 SAM-dependent methyltransferases
plistIH	787	C	T	C->T		Intergenic	//PADK2_00005	//dnaA	//95 upstream chromosomal replication initiation protein	//COG0593 ATPase involved in DNA replication initiation
plistIH	816630	C	T	C->T		Intergenic	PADK2_03755//PADK2_03760	//	5 downstream sensor/response regulator hybrid//159 downstream hypothetical protein	COG2202 FOG: PAS/PAC domain//
plistIH	827422	A	G	A->G		Intergenic	PADK2_03815//PADK2_03820	//	207 upstream BfmR//150 upstream hypothetical protein	COG0745 Response regulators consisting of a CheY-like receiver domain and a winged-helix DNA-binding domain//
plistIH	857326	C	T	C->T		Intergenic	PADK2_03935//PADK2_03940	//	199 upstream nonribosomal peptide synthetase//11 downstream putative transcriptional regulator	COG1020 Non-ribosomal peptide synthetase modules and related proteins//COG1476 Predicted transcriptional regulators
plistIH	863571	C	T	C->T		Intergenic	PADK2_03970//PADK2_03975	//	139 downstream hypothetical protein//22 upstream DNA-binding transcriptional activator FeaR	//COG2207 AraC-type DNA-binding domain-containing proteins
plistIH	935322	C	T	C->T		Intergenic	PADK2_04345//PADK2_04350	//	77 downstream lipoyl synthase//69 downstream putative transcriptional regulator	COG0320 Lipoate synthase//COG0583 Transcriptional regulator
plistIH	939295	A	G	A->G		Intergenic	PADK2_04365//PADK2_04370	//	99 downstream hypothetical protein//17 downstream hypothetical protein	//COG3036 Uncharacterized protein conserved in bacteria
plistIH	943990	C	T	C->T		Intergenic	PADK2_04385//PADK2_04390	leuS//	48 upstream leucyl-tRNA synthetase//75 upstream hypothetical protein	COG0495 Leucyl-tRNA synthetase//
plistIH	992900	C	T	C->T		Intergenic	PADK2_04625//PADK2_04630	//	334 upstream putative DNA binding protein//84 upstream hypothetical protein	COG0776 Bacterial nucleoid DNA-binding protein//
plistJA	1889499	A	G	A850G	N284D	Missense	PADK2_08750		aspartate-semialdehyde dehydrogenase	COG0136 Aspartate-semialdehyde dehydrogenase
plistJA	1951905	C	T	C4097T	A1366V	Missense	PADK2_08995		NAD-glutamate dehydrogenase	COG2902 NAD-specific glutamate dehydrogenase
plistJA	3674401	C	G	C487G	P163A	Missense	PADK2_16905		phosphoadenosine phosphosulfate reductase	COG0175 3'-phosphoadenosine 5'-phosphosulfate sulfotransferase (PAPS reductase)/FAD synthetase and related enzymes
plistJA	3756906	G	A	C183T	T61T	Silent	PADK2_17390		transcriptional regulator	COG3604 Transcriptional regulator containing GAF, AAA-type ATPase, and DNA binding domains
plistJA	3802313	G	A	C243T	G81G	Silent	PADK2_17585		putative permease	COG0628 Predicted permease
plistJA	5046968	C	T	C1056T	F352F	Silent	PADK2_23430		putative binding protein component of ABC transporter	COG0747 ABC-type dipeptide transport system, periplasmic component
plistJA	2497278	C	T	C->T		Intergenic	PADK2_11745//PADK2_11750	//	85 downstream integrase//26 upstream integrase catalytic subunit	COG0582 Integrase//COG4584 Transposase and inactivated derivatives
plistJA	3877796	G	A	G->A		Intergenic	PADK2_17940//PADK2_17945	//	439 downstream putative cytochrome c//13 upstream cbb3-type cytochrome c oxidase subunit I	COG2010 Cytochrome c, mono- and diheme variants//COG3278 Cbb3-type cytochrome oxidase, subunit 1
plistJA	6137234	C	T	C->T		Intergenic	PADK2_28375//PADK2_28380	//	113 upstream putative cytochrome c(mono-heme type)//61 upstream putative thioesterase	COG3245 Cytochrome c5//COG0824 Predicted thioesterase
plistJB	1618991	C	T	C606T	G202G	Silent	PADK2_07490		hypothetical protein	COG0174 Glutamine synthetase
plistJB	2259158	G	C	G700C	A234P	Missense	PADK2_10545		hypothetical protein	COG2274 ABC-type bacteriocin/lantibiotic exporters, contain an N-terminal double-glycine peptidase domain
plistJB	3528930	T	C	A5025G	K1675K	Silent	PADK2_16280		hypothetical protein	COG2931 RTX toxins and related Ca2+-binding proteins
plistJB	6196645	G	A	G997A	V333M	Missense	PADK2_28635		putative transcriptional regulator	COG4977 Transcriptional regulator containing an amidase domain and an AraC-type DNA-binding HTH domain
plistJB	6196646	T	A	T998A	V333E	Missense	PADK2_28635		putative transcriptional regulator	COG4977 Transcriptional regulator containing an amidase domain and an AraC-type DNA-binding HTH domain
plistJC	23041	C	T	C187T	P63S	Missense	PADK2_00105		putative Rossmann fold nucleotide-binding protein	COG0758 Predicted Rossmann fold nucleotide-binding protein involved in DNA uptake
plistJC	101778	C	A	C839A	A280D	Missense	PADK2_00440		hypothetical protein	COG3517 Uncharacterized protein conserved in bacteria
plistJC	194627	G	T	C1229A	A410D	Missense	PADK2_00865		hypothetical protein	COG2770 FOG: HAMP domain
plistJC	196594	G	T	C574A	P192T	Missense	PADK2_00870		chemotaxis-specific methylesterase	COG2201 Chemotaxis response regulator containing a CheY-like receiver domain and a methylesterase domain
plistJC	580457	C	A	C297A	P99P	Silent	PADK2_02665		putative sulfurase	COG2258 Uncharacterized protein conserved in bacteria
plistJC	846947	C	T	C9T	G3G	Silent	PADK2_03910		chaperone CupB4	COG3121 P pilus assembly protein, chaperone PapD
plistJC	952472	G	T	C1034A	P345H	Missense	PADK2_04435		glutamate-1-semialdehyde aminotransferase	COG0001 Glutamate-1-semialdehyde aminotransferase
plistJC	1321687	T	G	T1807G	Y603D	Missense	PADK2_06100		putative outer membrane protein precursor	COG4775 Outer membrane protein/protective antigen OMA87
plistJC	1324785	G	A	G417A	G139G	Silent	PADK2_06120		UDP-N-acetylglucosamine acyltransferase	COG1043 Acyl-[acyl carrier protein]--UDP-N-acetylglucosamine O-acyltransferase
plistJC	1423560	C	A	G1345T	E449_	Nonsense	PADK2_06570		UDP-glucose 6-dehydrogenase	COG1004 Predicted UDP-glucose 6-dehydrogenase
plistJC	1573316	C	A	C702A	L234L	Silent	PADK2_07235		transport protein HasD	COG4618 ABC-type protease/lipase transport system, ATPase and permease components
plistJC	1585451	G	T	C706A	L236I	Missense	PADK2_07300		NosF protein	COG1131 ABC-type multidrug transport system, ATPase component
plistJC	1633147	C	A	C414A	D138E	Missense	PADK2_07560		hypothetical protein
plistJC	1648585	C	A	G150T	M50I	Missense	PADK2_07630		putative FAD-dependent monooxygenase	COG0654 2-polyprenyl-6-methoxyphenol hydroxylase and related FAD-dependent oxidoreductases
plistJC	1942333	C	A	G662T	R221L	Missense	PADK2_08965		TPR domain-containing protein	COG2304 Uncharacterized protein containing a von Willebrand factor type A (vWA) domain
plistJC	2108157	G	T	C165A	P55P	Silent	PADK2_09740		histidine transport protein HisP	COG4598 ABC-type histidine transport system, ATPase component
plistJC	2160665	C	A	C705A	F235L	Missense	PADK2_10000		moxR protein, putative	COG0714 MoxR-like ATPases
plistJC	2174393	A	G	T540C	N180N	Silent	PADK2_10065		lactonizing lipase precursor	COG1075 Predicted acetyltransferases and hydrolases with the alpha/beta hydrolase fold
plistJC	2473585	C	A	C484A	L162I	Missense	PADK2_11655		transcriptional regulator	COG0583 Transcriptional regulator
plistJC	2702379	C	T	C402T	L134L	Silent	PADK2_12760		lysR family transcriptional regulator	COG0583 Transcriptional regulator
plistJC	2874998	G	T	G208T	G70C	Missense	PADK2_13345		hypothetical protein	COG0735 Fe2+/Zn2+ uptake regulation proteins
plistJC	3019105	G	T	C114A	S38S	Silent	PADK2_13965		putative 2-ketogluconate transporter	COG0477 Permeases of the major facilitator superfamily
plistJC	3223343	G	T	C276A	I92I	Silent	PADK2_14925		putative Mg2+ transporter-C (MgtC) family protein	COG1285 Uncharacterized membrane protein
plistJC	3455619	C	A	C311A	P104Q	Missense	PADK2_15955		hypothetical protein	COG0753 Catalase
plistJC	3582385	C	A	C843A	T281T	Silent	PADK2_16520		hypothetical protein	COG3173 Predicted aminoglycoside phosphotransferase
plistJC	3659191	C	A	C1062A	T354T	Silent	PADK2_16850		putative membrain protein
plistJC	3812176	C	A	C294A	S98R	Missense	PADK2_17645		hypothetical protein	COG1629 Outer membrane receptor proteins, mostly Fe transport
plistJC	4234662	C	A	G558T	S186S	Silent	PADK2_19615		pirin-like protein	COG1741 Pirin-related protein
plistJC	4362082	G	T	C2313A	I771I	Silent	PADK2_20225		flagellar glycosyl transferase, FgtA	COG1887 Putative glycosyl/glycerophosphate transferases involved in teichoic acid biosynthesis TagF/TagB/EpsJ/RodC
plistJC	4375483	G	T	C643A	P215T	Missense	PADK2_20280	flgE	flagellar hook protein FlgE	COG1749 Flagellar hook protein FlgE
plistJC	4495191	G	T	G901T	E301_	Nonsense	PADK2_20900		Basic amino acid, basic peptide and imipenem outer membrane porin OprD precursor
plistJC	4512889	C	A	C503A	S168_	Nonsense	PADK2_21020		lipopolysaccharide biosynthetic protein LpxO2	COG3555 Aspartyl/asparaginyl beta-hydroxylase and related dioxygenases
plistJC	4653597	G	T	C525A	P175P	Silent	PADK2_21660		putative oxidoreductase	COG0656 Aldo/keto reductases, related to diketogulonate reductase
plistJC	4781453	G	T	C841A	R281S	Missense	PADK2_22225			COG1450 Type II secretory pathway, component PulD
plistJC	4955266	C	G	G898C	V300L	Missense	PADK2_22995		cell division protein FtsW	COG0772 Bacterial cell division membrane protein
plistJC	5000550	C	A	C268A	Q90K	Missense	PADK2_23230		hypothetical protein	COG1934 Uncharacterized protein conserved in bacteria
plistJC	5073781	C	A	G517T	D173Y	Missense	PADK2_23540		N-acetyl-anhydromuranmyl-L-alanine amidase	COG3023 Negative regulator of beta-lactamase expression
plistJC	5120856	G	T	G1476T	V492V	Silent	PADK2_23785		putative DNA helicase	COG0553 Superfamily II DNA/RNA helicases, SNF2 family
plistJC	5274267	G	T	C693A	D231E	Missense	PADK2_24515		putative oxidoreductase	COG1018 Flavodoxin reductases (ferredoxin-NADPH reductases) family 1
plistJC	5288201	C	A	G6096T	Q2032H	Missense	PADK2_24570		hypothetical protein	COG3210 Large exoproteins involved in heme utilization or adhesion
plistJC	5348415	A	C	T441G	F147L	Missense	PADK2_24845		hypothetical protein	COG4690 Dipeptidase
plistJC	5404618	C	T	C290T	A97V	Missense	PADK2_25090		glutamyl-Q tRNA(Asp) synthetase	COG0008 Glutamyl- and glutaminyl-tRNA synthetases
plistJC	5409680	C	A	C1263A	P421P	Silent	PADK2_25100		two-component response regulator CbrB	COG2204 Response regulator containing CheY-like receiver, AAA-type ATPase, and DNA-binding domains
plistJC	5462978	G	T	G61T	E21_	Nonsense	PADK2_25335		S-adenosylmethionine decarboxylase proenzyme	COG1586 S-adenosylmethionine decarboxylase
plistJC	5500335	T	C	A695G	N232S	Missense	PADK2_25535		formate dehydrogenase-O, major subunit	COG0243 Anaerobic dehydrogenases, typically selenocysteine-containing
plistJC	5618499	G	T	G592T	G198W	Missense	PADK2_26080		nicotinamidase	COG1335 Amidases related to nicotinamidase
plistJC	5896515	T	A	T785A	L262H	Missense	PADK2_27240		A/G-specific adenine glycosylase	COG1194 A/G-specific DNA glycosylase
plistJC	5979905	G	T	C360A	A120A	Silent	PADK2_27630		hypothetical protein
plistJC	6363851	G	A	C225T	T75T	Silent	PADK2_29395		TonB protein	COG2985 Predicted permease
plistJC	1078120	G	T	G->T		Intergenic	PADK2_04985//PADK2_04990	moaA//	607 downstream molybdenum cofactor biosynthesis protein A//31 upstream putative amino acid binding protein	COG2896 Molybdenum cofactor biosynthesis enzyme//COG0834 ABC-type amino acid transport/signal transduction systems, periplasmic component/domain
plistJC	1210264	G	T	G->T		Intergenic	PADK2_05605//PADK2_05610	//rpsP	92 downstream signal recognition particle protein//118 upstream 30S ribosomal protein S16	COG0541 Signal recognition particle GTPase//COG0228 Ribosomal protein S16
plistJC	1553651	C	A	C->A		Intergenic	PADK2_07145//PADK2_07150	//	122 upstream putative transcriptional regulator//49 upstream hypothetical protein	COG2207 AraC-type DNA-binding domain-containing proteins//
plistJC	2127743	C	A	C->A		Intergenic	PADK2_09835//PADK2_09840	//	45 upstream precorrin-6y-dependent methyltransferase CobL//382 upstream oxidoreductase	COG2241 Precorrin-6B methylase 1//COG0155 Sulfite reductase, beta subunit (hemoprotein)
plistJC	2296026	C	A	C->A		Intergenic	PADK2_10820//PADK2_t29649	//	47 downstream hypothetical protein//43 upstream tRNA-Pro	COG0789 Predicted transcriptional regulators//
plistJC	3565285	G	T	G->T		Intergenic	PADK2_16425//PADK2_16430	//	169 upstream cis/trans isomerase//217 upstream hypothetical protein	//
plistJC	4852121	G	T	G->T		Intergenic	PADK2_22485//PADK2_22490	purU//	70 upstream formyltetrahydrofolate deformylase//190 upstream transcriptional regulator MvaT, P16 subunit	COG0788 Formyltetrahydrofolate hydrolase//
plistJC	5045730	C	A	C->A		Intergenic	PADK2_23425//PADK2_23430	//	83 downstream putative transcriptional regulator//183 upstream putative binding protein component of ABC transporter	COG1396 Predicted transcriptional regulators//COG0747 ABC-type dipeptide transport system, periplasmic component
plistJC	6297961	G	T	G->T		Intergenic	PADK2_29100//PADK2_29105	//	296 upstream hypothetical protein//72 downstream hypothetical protein	COG1690 Uncharacterized conserved protein//COG0834 ABC-type amino acid transport/signal transduction systems, periplasmic component/domain
plistJC	678374	C	A	C->A		Intergenic	PADK2_03155//PADK2_03160	//	1309 downstream bacteriophage protein//106 upstream hypothetical protein	COG4733 Phage-related protein, tail component//
plistJE	4495237	G	A	G947A	G316D	Missense	PADK2_20900		Basic amino acid, basic peptide and imipenem outer membrane porin OprD precursor
plistJE	5415988	A	G	A884G	K295R	Missense	PADK2_25130	pgi	glucose-6-phosphate isomerase	COG0166 Glucose-6-phosphate isomerase
plistJE	5446052	C	A	G291T	S97S	Silent	PADK2_25260		carbamoyl phosphate synthase small subunit	COG0505 Carbamoylphosphate synthase small subunit
plistJE	1093614	C	G	C->G		Intergenic	PADK2_05065//PADK2_05070	//	17 downstream hypothetical protein//26 downstream nucleoid-associated protein NdpA	//COG3081 Nucleoid-associated protein
plistJF	522377	C	T	G2035A	A679T	Missense	PADK2_02365		Ferrichrome receptor FiuA	COG1629 Outer membrane receptor proteins, mostly Fe transport
plistJF	3210045	C	T	C844T	P282S	Missense	PADK2_14875		putative alcohol dehydrogenase (Zn-dependent)	COG1063 Threonine dehydrogenase and related Zn-dependent dehydrogenases
plistJF	4494307	G	A	G17A	W6_	Nonsense	PADK2_20900		Basic amino acid, basic peptide and imipenem outer membrane porin OprD precursor
plistJF	5791248	T	A	T1190A	L397Q	Missense	PADK2_26750	argS	arginyl-tRNA synthetase	COG0018 Arginyl-tRNA synthetase
plistJF	708640	C	T	C->T		Intergenic	PADK2_03285//PADK2_t29611	//	42 downstream elongation factor Tu//14 upstream tRNA-Trp	COG0050 GTPases - translation elongation factors//
plistKA	2687440	A	G	T1318C	_440Q	Missense	PADK2_12685		anthranilate dioxygenase large subunit	COG4638 Phenylpropionate dioxygenase and related ring-hydroxylating dioxygenases, large terminal subunit
plistKA	1414489	T	C	T->C		Intergenic	PADK2_06540//PADK2_06545	//	4 downstream hypothetical protein//1188 downstream hypothetical protein	//COG0084 Mg-dependent DNase
plistKB	5979168	T	C	A586G	N196D	Missense	PADK2_27625		2-octaprenyl-3-methyl-6-methoxy-1,4-benzoquinol hydroxylase	COG0654 2-polyprenyl-6-methoxyphenol hydroxylase and related FAD-dependent oxidoreductases
plistKC	596385	C	T	G616A	E206K	Missense	PADK2_02755		S-adenosylmethionine synthetase	COG0192 S-adenosylmethionine synthetase
plistKC	852974	C	T	C261T	V87V	Silent	PADK2_03925		putative response regulator	COG2197 Response regulator containing a CheY-like receiver domain and an HTH DNA-binding domain
plistKC	1070733	C	G	C1910G	A637G	Missense	PADK2_04960		respiratory nitrate reductase alpha chain	COG5013 Nitrate reductase alpha subunit
plistKC	1070738	G	C	G1915C	A639P	Missense	PADK2_04960		respiratory nitrate reductase alpha chain	COG5013 Nitrate reductase alpha subunit
plistKC	2986103	T	C	T348C	D116D	Silent	PADK2_13805		putative phycobiliprotein	COG1413 FOG: HEAT repeat
plistKC	3419900	C	G	G15C	Q5H	Missense	PADK2_15780		hypothetical protein	COG3287 Uncharacterized conserved protein
plistKC	3880543	C	T	C581T	A194V	Missense	PADK2_17960		putative cytochrome c	COG2010 Cytochrome c, mono- and diheme variants
plistKC	4500732	G	A	C1214T	T405I	Missense	PADK2_20940		ribonuclease	COG1295 Predicted membrane protein
plistKC	4776266	G	T	C591A	G197G	Silent	PADK2_22210		putative binding protein component of ABC transporter	COG0226 ABC-type phosphate transport system, periplasmic component
plistKC	5354693	G	A	G504A	Q168Q	Silent	PADK2_24880		hypothetical protein
plistKC	5596931	G	A	C447T	V149V	Silent	PADK2_25985		putative aldehyde dehydrogenase	COG1012 NAD-dependent aldehyde dehydrogenases
plistKC	137800	C	G	C->G		Intergenic	PADK2_00605//PADK2_00610	//	71 downstream hypothetical protein//174 upstream C4-dicarboxylate transporter DctA	COG3917 2-hydroxychromene-2-carboxylate isomerase//COG1301 Na+/H+-dicarboxylate symporters
plistKC	1613339	T	C	T->C		Intergenic	PADK2_07465//PADK2_07470	//	22 upstream fucose-binding lectin PA-IIL//503 upstream putative secretion protein	//COG1566 Multidrug resistance efflux pump
plistKC	2662859	G	A	G->A		Intergenic	PADK2_12595//PADK2_12600	//	211 upstream putative protease//46 upstream putative RND efflux membrane fusion protein precursor	COG0312 Predicted Zn-dependent proteases and their inactivated homologs//COG0845 Membrane-fusion protein
plistKC	3091584	G	A	G->A		Intergenic	PADK2_14315//PADK2_14320	//	33 upstream chromate resistance protein//243 upstream resolvase domain-containing protein	COG4275 Uncharacterized conserved protein//COG1961 Site-specific recombinases, DNA invertase Pin homologs
plistKD	1121	C	T	C240T	N80N	Silent	PADK2_00005	dnaA	chromosomal replication initiation protein	COG0593 ATPase involved in DNA replication initiation
plistKD	4517	G	A	G243A	P81P	Silent	PADK2_00020	gyrB	DNA gyrase subunit B	COG0187 Type IIA topoisomerase (DNA gyrase/topo II, topoisomerase IV), B subunit
plistKD	11211	G	A	C1266T	A422A	Silent	PADK2_00040	glyS	glycyl-tRNA synthetase subunit beta	COG0751 Glycyl-tRNA synthetase, beta subunit
plistKD	12563	G	A	C861T	Y287Y	Silent	PADK2_00045	glyQ	glycyl-tRNA synthetase subunit alpha	COG0752 Glycyl-tRNA synthetase, alpha subunit
plistKD	15436	C	T	C247T	R83C	Missense	PADK2_00060		hypothetical protein
plistKD	18942	G	A	C1113T	A371A	Silent	PADK2_00085		16S rRNA methyltransferase B	COG0144 tRNA and rRNA cytosine-C5-methylases
plistKD	30223	C	T	C345T	A115A	Silent	PADK2_00140		hypothetical protein
plistKD	31340	T	C	A699G	L233L	Silent	PADK2_00145		putative sulfate transporter	COG0659 Sulfate permease and related transporters (MFS superfamily)
plistKD	39525	A	G	A341G	D114G	Missense	PADK2_00190		transcriptional regulator TrpI	COG0583 Transcriptional regulator
plistKD	41497	G	A	G402A	L134L	Silent	PADK2_00205		hypothetical protein	COG2831 Hemolysin activation/secretion protein
plistKD	41649	A	G	A554G	Q185R	Missense	PADK2_00205		hypothetical protein	COG2831 Hemolysin activation/secretion protein
plistKD	49387	A	G	A6491G	Y2164C	Missense	PADK2_00210		hemagglutinin	COG3210 Large exoproteins involved in heme utilization or adhesion
plistKD	51675	A	G	A8779G	S2927G	Missense	PADK2_00210		hemagglutinin	COG3210 Large exoproteins involved in heme utilization or adhesion
plistKD	58048	G	A	C281T	T94I	Missense	PADK2_00235		hypothetical protein	COG3174 Predicted membrane protein
plistKD	58906	C	T	C259T	P87S	Missense	PADK2_00240		exoenzyme T
plistKD	63001	G	A	C1590T	A530A	Silent	PADK2_00265		hypothetical protein
plistKD	76614	C	T	G628A	D210N	Missense	PADK2_00345		putative phosphatase	COG0546 Predicted phosphatases
plistKD	77999	C	T	C146T	P49L	Missense	PADK2_00355		oligopeptidase A	COG0339 Zn-dependent oligopeptidases
plistKD	82842	G	A	C1395T	D465D	Silent	PADK2_00375		hypothetical protein	COG1262 Uncharacterized conserved protein
plistKD	83939	C	T	G298A	D100N	Missense	PADK2_00375		hypothetical protein	COG1262 Uncharacterized conserved protein
plistKD	90189	G	A	C480T	S160S	Silent	PADK2_00400		type VI secretion system protein ImpM	COG3913 Uncharacterized protein conserved in bacteria
plistKD	93510	A	G	T686C	L229P	Missense	PADK2_00405		hypothetical protein	COG3523 Uncharacterized protein conserved in bacteria
plistKD	93905	C	T	G291A	A97A	Silent	PADK2_00405		hypothetical protein	COG3523 Uncharacterized protein conserved in bacteria
plistKD	95499	C	T	G43A	G15S	Missense	PADK2_00410		hypothetical protein	COG3455 Uncharacterized protein conserved in bacteria
plistKD	99708	G	A	G405A	A135A	Silent	PADK2_00430		hypothetical protein	COG3515 Uncharacterized protein conserved in bacteria
plistKD	101095	C	T	C156T	A52A	Silent	PADK2_00440		hypothetical protein	COG3517 Uncharacterized protein conserved in bacteria
plistKD	101673	C	T	C734T	P245L	Missense	PADK2_00440		hypothetical protein	COG3517 Uncharacterized protein conserved in bacteria
plistKD	103481	C	T	C254T	A85V	Missense	PADK2_00450		putative secretion protein	COG4455 Protein of avirulence locus involved in temperature-dependent protein secretion
plistKD	105013	C	T	C493T	R165W	Missense	PADK2_00460		type VI secretion system protein ImpG	COG3519 Uncharacterized protein conserved in bacteria
plistKD	105057	C	T	C537T	G179G	Silent	PADK2_00460		type VI secretion system protein ImpG	COG3519 Uncharacterized protein conserved in bacteria
plistKD	121266	T	C	T780C	G260G	Silent	PADK2_00520		hypothetical protein
plistKD	121678	G	A	G275A	R92H	Missense	PADK2_00525		hypothetical protein	COG1413 FOG: HEAT repeat
plistKD	123054	C	T	C43T	Q15_	Nonsense	PADK2_00530		putative carbonic anhydrase	COG0288 Carbonic anhydrase
plistKD	124157	C	T	C207T	G69G	Silent	PADK2_00535		putative sulfate transporter	COG0659 Sulfate permease and related transporters (MFS superfamily)
plistKD	127710	G	A	G58A	A20T	Missense	PADK2_00545		cytochrome c oxidase, subunit I	COG0843 Heme/copper-type cytochrome/quinol oxidases, subunit 1
plistKD	135731	A	G	A73G	T25A	Missense	PADK2_00595		putative transcriptional regulator	COG1733 Predicted transcriptional regulators
plistKD	139287	G	A	G1314A	G438G	Silent	PADK2_00610		C4-dicarboxylate transporter DctA	COG1301 Na+/H+-dicarboxylate symporters
plistKD	144449	C	T	C340T	Q114_	Nonsense	PADK2_00650		putative lipoprotein
plistKD	144533	A	G	A424G	T142A	Missense	PADK2_00650		putative lipoprotein
plistKD	146042	C	T	G492A	A164A	Silent	PADK2_00660		gamma-aminobutyrate permease	COG1113 Gamma-aminobutyrate permease and related permeases
plistKD	146862	G	A	C1334T	A445V	Missense	PADK2_00665		methylmalonate-semialdehyde dehydrogenase	COG1012 NAD-dependent aldehyde dehydrogenases
plistKD	154900	A	G	A1343G	H448R	Missense	PADK2_00690		putative ATP-binding component of ABC transporter	COG3845 ABC-type uncharacterized transport systems, ATPase components
plistKD	155702	C	T	C574T	L192L	Silent	PADK2_00695		putative permease of ABC transporter	COG4603 ABC-type uncharacterized transport system, permease component
plistKD	161470	T	C	T425C	V142A	Missense	PADK2_00720		hydroxydechloroatrazine ethylaminohydrolase	COG0402 Cytosine deaminase and related metal-dependent hydrolases
plistKD	174382	C	T	C504T	G168G	Silent	PADK2_00775		protocatechuate 3,4-dioxygenase, beta subunit	COG3485 Protocatechuate 3,4-dioxygenase beta subunit
plistKD	179579	G	A	G952A	G318S	Missense	PADK2_00800		putative Resistance-Nodulation-Cell Division (RND) efflux transporter	COG0841 Cation/multidrug efflux pump
plistKD	184519	G	A	G819A	S273S	Silent	PADK2_00815		histidine porin OpdC
plistKD	186703	A	G	A765G	S255S	Silent	PADK2_00825		putative gamma-glutamyltranspeptidase	COG0405 Gamma-glutamyltransferase
plistKD	190708	T	C	T1404C	G468G	Silent	PADK2_00835		transporter	COG2233 Xanthine/uracil permeases
plistKD	191037	C	T	C234T	I78I	Silent	PADK2_00840		TetR family transcriptional regulator	COG1309 Transcriptional regulator
plistKD	214135	A	G	A398G	H133R	Missense	PADK2_00945		hypothetical protein	COG0679 Predicted permeases
plistKD	224119	C	T	C912T	V304V	Silent	PADK2_00980		NAD(P)(+) transhydrogenase	COG3288 NAD/NADP transhydrogenase alpha subunit
plistKD	227680	G	A	G351A	L117L	Silent	PADK2_01000		transport protein ExbB	COG0811 Biopolymer transport proteins
plistKD	230282	A	G	A530G	E177G	Missense	PADK2_01020		malonate decarboxylase, alpha subunit	COG4670 Acyl CoA:acetate/3-ketoacid CoA transferase
plistKD	234738	C	T	C372T	D124D	Silent	PADK2_01045		phosphoribosyl-dephospho-CoA transferase
plistKD	238632	G	A	C123T	A41A	Silent	PADK2_01070		hypothetical protein
plistKD	242417	T	C	T653C	V218A	Missense	PADK2_01085		putative amino acid permease	COG0531 Amino acid transporters
plistKD	243335	G	A	G107A	G36D	Missense	PADK2_01090		putative aminotransferase	COG0161 Adenosylmethionine-8-amino-7-oxononanoate aminotransferase
plistKD	244516	C	T	C1288T	P430S	Missense	PADK2_01090		putative aminotransferase	COG0161 Adenosylmethionine-8-amino-7-oxononanoate aminotransferase
plistKD	245283	C	T	C509T	A170V	Missense	PADK2_01095		putative binding protein component of ABC transporter	COG0687 Spermidine/putrescine-binding periplasmic protein
plistKD	249804	A	G	A478G	T160A	Missense	PADK2_01120		putative CoA transferase, subunit B	COG2057 Acyl CoA:acetate/3-ketoacid CoA transferase, beta subunit
plistKD	250813	C	T	C708T	A236A	Silent	PADK2_01125		beta-ketoadipyl CoA thiolase	COG0183 Acetyl-CoA acetyltransferase
plistKD	255822	G	A	G268A	A90T	Missense	PADK2_01150		putative transcriptional regulator	COG0583 Transcriptional regulator
plistKD	255928	A	G	A374G	D125G	Missense	PADK2_01150		putative transcriptional regulator	COG0583 Transcriptional regulator
plistKD	259691	C	T	C381T	D127D	Silent	PADK2_01165		putative transcriptional regulator	COG1414 Transcriptional regulator
plistKD	262999	T	C	T636C	S212S	Silent	PADK2_01180		putative permease	COG0697 Permeases of the drug/metabolite transporter (DMT) superfamily
plistKD	267083	G	A	G617A	S206N	Missense	PADK2_01200		putative 4-hydroxyphenylpyruvate dioxygenase	COG1082 Sugar phosphate isomerases/epimerases
plistKD	268550	C	T	C87T	D29D	Silent	PADK2_01205		putative transcriptional regulator	COG1309 Transcriptional regulator
plistKD	269647	G	A	C380T	P127L	Missense	PADK2_01210		shikimate 5-dehydrogenase	COG0169 Shikimate 5-dehydrogenase
plistKD	279149	A	G	A57G	V19V	Silent	PADK2_01265		hypothetical protein
plistKD	287124	G	A	C2943T	N981N	Silent	PADK2_01305		hypothetical protein	COG3501 Uncharacterized protein conserved in bacteria
plistKD	299026	G	A	G85A	G29S	Missense	PADK2_01335		putative decarboxylase	COG2128 Uncharacterized conserved protein
plistKD	308520	C	T	G499A	E167K	Missense	PADK2_01395		sulfate ABC transporter, permease protein CysW	COG4208 ABC-type sulfate transport system, permease component
plistKD	309498	A	G	T350C	L117P	Missense	PADK2_01400		sulfate transport protein CysT	COG0555 ABC-type sulfate transport system, permease component
plistKD	309526	C	T	G322A	A108T	Missense	PADK2_01400		sulfate transport protein CysT	COG0555 ABC-type sulfate transport system, permease component
plistKD	313240	C	T	G573A	V191V	Silent	PADK2_01415		putative sensory box/GGDEF domain/EAL domain protein	COG2202 FOG: PAS/PAC domain
plistKD	315832	C	T	C442T	P148S	Missense	PADK2_01425		3-guanidinopropionate transport protein	COG0591 Na+/proline symporter
plistKD	318002	G	A	G150A	L50L	Silent	PADK2_01435		transcriptional activator GpuR	COG0583 Transcriptional regulator
plistKD	318418	C	T	C566T	A189V	Missense	PADK2_01435		transcriptional activator GpuR	COG0583 Transcriptional regulator
plistKD	320940	G	A	G441A	L147L	Silent	PADK2_01445		Anaerobically-induced outer membrane porin OprE precursor
plistKD	325965	C	T	G73A	V25I	Missense	PADK2_01465		putative periplasmic polyamine binding protein	COG0687 Spermidine/putrescine-binding periplasmic protein
plistKD	326391	A	G	T1279C	Y427H	Missense	PADK2_01470		putative glutamine synthetase	COG0174 Glutamine synthetase
plistKD	329306	A	G	A566G	Y189C	Missense	PADK2_01480		putative glutamine synthetase	COG0174 Glutamine synthetase
plistKD	331415	C	T	C1251T	R417R	Silent	PADK2_01485		putative aminotransferase	COG0161 Adenosylmethionine-8-amino-7-oxononanoate aminotransferase
plistKD	335029	C	T	C705T	G235G	Silent	PADK2_01500		spermidine/putrescine ABC transporter ATPase subunit	COG3842 ABC-type spermidine/putrescine transport systems, ATPase components
plistKD	335570	T	C	T95C	L32P	Missense	PADK2_01505		polyamine transport protein PotH	COG1176 ABC-type spermidine/putrescine transport system, permease component I
plistKD	335785	T	C	T310C	Y104H	Missense	PADK2_01505		polyamine transport protein PotH	COG1176 ABC-type spermidine/putrescine transport system, permease component I
plistKD	336698	C	T	C229T	L77F	Missense	PADK2_01510		polyamine transport protein PotI	COG1177 ABC-type spermidine/putrescine transport system, permease component II
plistKD	336915	A	G	A446G	Y149C	Missense	PADK2_01510		polyamine transport protein PotI	COG1177 ABC-type spermidine/putrescine transport system, permease component II
plistKD	338569	C	T	G1336A	A446T	Missense	PADK2_01515		putative penicillin amidase	COG2366 Protein related to penicillin acylase
plistKD	339233	C	T	G672A	K224K	Silent	PADK2_01515		putative penicillin amidase	COG2366 Protein related to penicillin acylase
plistKD	339319	T	C	A586G	S196G	Missense	PADK2_01515		putative penicillin amidase	COG2366 Protein related to penicillin acylase
plistKD	349504	G	A	C189T	T63T	Silent	PADK2_01575		D-3-phosphoglycerate dehydrogenase	COG0111 Phosphoglycerate dehydrogenase and related dehydrogenases
plistKD	351527	G	A	G146A	G49D	Missense	PADK2_01585		putative fumarylacetoacetate hydrolase family protein	COG0179 2-keto-4-pentenoate hydratase/2-oxohepta-3-ene-1,7-dioic acid hydratase (catechol pathway)
plistKD	351645	C	T	C264T	R88R	Silent	PADK2_01585		putative fumarylacetoacetate hydrolase family protein	COG0179 2-keto-4-pentenoate hydratase/2-oxohepta-3-ene-1,7-dioic acid hydratase (catechol pathway)
plistKD	353065	A	G	A862G	S288G	Missense	PADK2_01590		putatitve transcriptional regulator	COG3204 Uncharacterized protein conserved in bacteria
plistKD	359723	G	A	C645T	G215G	Silent	PADK2_01625		putative ATP-binding component of ABC transporter	COG3842 ABC-type spermidine/putrescine transport systems, ATPase components
plistKD	362289	A	G	T1304C	L435P	Missense	PADK2_01635		hypothetical protein	COG2234 Predicted aminopeptidases
plistKD	365182	C	T	G646A	D216N	Missense	PADK2_01650		ribose-5-phosphate isomerase A	COG0120 Ribose 5-phosphate isomerase
plistKD	366554	A	G	A469G	T157A	Missense	PADK2_01655		threonine dehydratase	COG1171 Threonine dehydratase
plistKD	367561	C	T	C1476T	D492D	Silent	PADK2_01655		threonine dehydratase	COG1171 Threonine dehydratase
plistKD	368136	T	C	T417C	G139G	Silent	PADK2_01660		hypothetical protein	COG5528 Predicted integral membrane protein
plistKD	369511	C	T	C6T	N2N	Silent	PADK2_01670		putative integral membrane protein	COG5528 Predicted integral membrane protein
plistKD	373795	G	A	G1200A	E400E	Silent	PADK2_01690		phosphoenolpyruvate-protein phosphotransferase PtsP	COG3605 Signal transduction protein containing GAF and PtsI domains
plistKD	375125	C	T	C132T	V44V	Silent	PADK2_01695		putative sensory box protein	COG2202 FOG: PAS/PAC domain
plistKD	381663	G	A	C101T	S34F	Missense	PADK2_01725		hypothetical protein	COG0486 Predicted GTPase
plistKD	388064	C	T	G239A	G80D	Missense	PADK2_01760		putative phosphoesterase	COG0622 Predicted phosphoesterase
plistKD	388600	C	T	G1227A	L409L	Silent	PADK2_01765		putative transporter	COG2233 Xanthine/uracil permeases
plistKD	408835	G	A	C1176T	G392G	Silent	PADK2_01865		hypothetical protein	COG0612 Predicted Zn-dependent peptidases
plistKD	410167	C	T	G1207A	V403I	Missense	PADK2_01870		putative zinc protease	COG0612 Predicted Zn-dependent peptidases
plistKD	424421	C	T	G208A	G70S	Missense	PADK2_01955		putative methionine biosynthesis protein	COG0500 SAM-dependent methyltransferases
plistKD	428575	A	G	T251C	I84T	Missense	PADK2_01975		YGGT family protein	COG0762 Predicted integral membrane protein
plistKD	430650	A	G	A75G	P25P	Silent	PADK2_01990		twitching motility protein PilT	COG2805 Tfp pilus assembly protein, pilus retraction ATPase PilT
plistKD	431529	G	A	G954A	M318I	Missense	PADK2_01990		twitching motility protein PilT	COG2805 Tfp pilus assembly protein, pilus retraction ATPase PilT
plistKD	432279	C	T	C492T	Y164Y	Silent	PADK2_01995		twitching motility protein PilU	COG5008 Tfp pilus assembly protein, ATPase PilU
plistKD	435168	C	T	C525T	D175D	Silent	PADK2_02010		cystathionine beta-synthase	COG0031 Cysteine synthase
plistKD	437030	C	T	C1017T	G339G	Silent	PADK2_02015		putative cystathionine gamma-lyase	COG0626 Cystathionine beta-lyases/cystathionine gamma-synthases
plistKD	437443	G	A	C1254T	H418H	Silent	PADK2_02020	pyrC	dihydroorotase	COG0044 Dihydroorotase and related cyclic amidohydrolases
plistKD	442009	G	A	C282T	V94V	Silent	PADK2_02045		putative tonB domain protein	COG0810 Periplasmic protein TonB, links inner and outer membranes
plistKD	442831	G	A	C560T	T187I	Missense	PADK2_02050		glutathione synthetase	COG0189 Glutathione synthase/Ribosomal protein S6 modification enzyme (glutaminyl transferase)
plistKD	444191	C	T	C93T	A31A	Silent	PADK2_02060		twitching motility protein PilH	COG0784 FOG: CheY-like receiver
plistKD	448898	G	A	G767A	G256D	Missense	PADK2_02080		still frameshift putative component of chemotactic signal transduction system	COG0643 Chemotaxis protein histidine kinase and related kinases
plistKD	450404	G	A	G2273A	G758D	Missense	PADK2_02080		still frameshift putative component of chemotactic signal transduction system	COG0643 Chemotaxis protein histidine kinase and related kinases
plistKD	455762	G	A	G220A	D74N	Missense	PADK2_02085		methylesterase	COG2201 Chemotaxis response regulator containing a CheY-like receiver domain and a methylesterase domain
plistKD	460504	C	T	G243A	L81L	Silent	PADK2_02110		16S ribosomal RNA methyltransferase RsmE	COG1385 Uncharacterized protein conserved in bacteria
plistKD	465349	T	C	A395G	D132G	Missense	PADK2_02135		multidrug resistance operon repressor MexR	COG1846 Transcriptional regulators
plistKD	466662	C	T	C615T	R205R	Silent	PADK2_02140		Resistance-Nodulation-Cell Division (RND) multidrug efflux membrane fusion protein MexA precursor	COG0845 Membrane-fusion protein
plistKD	468222	G	A	G1024A	G342S	Missense	PADK2_02150		RND multidrug efflux transporter MexB	COG0841 Cation/multidrug efflux pump
plistKD	468452	C	T	C1254T	A418A	Silent	PADK2_02150		RND multidrug efflux transporter MexB	COG0841 Cation/multidrug efflux pump
plistKD	471183	G	A	G1026A	L342L	Silent	PADK2_02155		Major intrinsic multiple antibiotic resistance efflux outer membrane protein OprM precursor	COG1538 Outer membrane protein
plistKD	472812	G	A	C819T	G273G	Silent	PADK2_02160		ATP-dependent RNA helicase	COG0513 Superfamily II DNA and RNA helicases
plistKD	480936	C	T	C2148T	V716V	Silent	PADK2_02190		putative outer membrane ferric siderophore receptor	COG1629 Outer membrane receptor proteins, mostly Fe transport
plistKD	483532	C	T	G952A	G318S	Missense	PADK2_02205		cytosine deaminase	COG0402 Cytosine deaminase and related metal-dependent hydrolases
plistKD	484386	G	A	C98T	A33V	Missense	PADK2_02205		cytosine deaminase	COG0402 Cytosine deaminase and related metal-dependent hydrolases
plistKD	485173	T	C	A551G	Q184R	Missense	PADK2_02210	codB	cytosine permease	COG1457 Purine-cytosine permease and related proteins
plistKD	487055	A	G	T125C	V42A	Missense	PADK2_02215		dihydropyrimidine dehydrogenase subunit B	COG0167 Dihydroorotate dehydrogenase
plistKD	489306	C	T	G775A	V259I	Missense	PADK2_02225		phenylhydantoinase	COG0044 Dihydroorotase and related cyclic amidohydrolases
plistKD	492453	T	C	T209C	V70A	Missense	PADK2_02235		allantoate amidohydrolase	COG0624 Acetylornithine deacetylase/Succinyl-diaminopimelate desuccinylase and related deacylases
plistKD	495298	T	C	A955G	T319A	Missense	PADK2_02245		glutaryl-CoA dehydrogenase	COG1960 Acyl-CoA dehydrogenases
plistKD	495635	C	T	G618A	P206P	Silent	PADK2_02245		glutaryl-CoA dehydrogenase	COG1960 Acyl-CoA dehydrogenases
plistKD	498689	A	G	T914C	V305A	Missense	PADK2_02260		phosphate transporter	COG0306 Phosphate/sulphate permeases
plistKD	502759	T	C	T548C	L183P	Missense	PADK2_02275		putative periplasmic transport system	COG0834 ABC-type amino acid transport/signal transduction systems, periplasmic component/domain
plistKD	504328	C	T	G814A	A272T	Missense	PADK2_02280		hypothetical protein	COG1289 Predicted membrane protein
plistKD	508832	C	T	G716A	G239E	Missense	PADK2_02300		putative major facilitator superfamily (MFS) transporter	COG0477 Permeases of the major facilitator superfamily
plistKD	508965	G	A	C583T	P195S	Missense	PADK2_02300		putative major facilitator superfamily (MFS) transporter	COG0477 Permeases of the major facilitator superfamily
plistKD	511819	G	A	G1899A	V633V	Silent	PADK2_02305		putative ClpA/B protease ATP binding subunit	COG0542 ATPases with chaperone activity, ATP-binding subunit
plistKD	513787	C	T	G698A	G233E	Missense	PADK2_02315		putative acyltransferase	COG0204 1-acyl-sn-glycerol-3-phosphate acyltransferase
plistKD	515791	C	T	C571T	R191C	Missense	PADK2_02325		DNA-binding response regulator CreB	COG0745 Response regulators consisting of a CheY-like receiver domain and a winged-helix DNA-binding domain
plistKD	516141	G	A	G232A	V78M	Missense	PADK2_02330		sensory histidine kinase CreC	COG0642 Signal transduction histidine kinase
plistKD	518299	C	T	C863T	A288V	Missense	PADK2_02335		inner membrane protein	COG4452 Inner membrane protein involved in colicin E2 resistance
plistKD	520034	G	A	C848T	P283L	Missense	PADK2_02355		putative streptogramin lyase	COG4257 Streptogramin lyase
plistKD	524151	C	T	G261A	A87A	Silent	PADK2_02365		Ferrichrome receptor FiuA	COG1629 Outer membrane receptor proteins, mostly Fe transport
plistKD	531111	G	A	C7T	P3S	Missense	PADK2_02400		putative transcriptional regulator	COG0583 Transcriptional regulator
plistKD	532901	C	T	C88T	L30F	Missense	PADK2_02415		hydrolase	COG0596 Predicted hydrolases or acyltransferases (alpha/beta hydrolase superfamily)
plistKD	534259	G	A	C2064T	V688V	Silent	PADK2_02425		malate synthase G	COG2225 Malate synthase
plistKD	539784	C	T	G599A	C200Y	Missense	PADK2_02445		serine/threonine protein kinase	COG2334 Putative homoserine kinase type II (protein kinase fold)
plistKD	543553	C	T	G208A	A70T	Missense	PADK2_02470		transcriptional regulator	COG0583 Transcriptional regulator
plistKD	546205	G	A	G1225A	A409T	Missense	PADK2_02485		acetyl-CoA carboxylase biotin carboxylase subunit	COG0439 Biotin carboxylase
plistKD	547202	A	G	A844G	T282A	Missense	PADK2_02490		hypothetical protein	COG2049 Allophanate hydrolase subunit 1
plistKD	549912	G	A	C426T	V142V	Silent	PADK2_02505		hypothetical protein
plistKD	560261	G	A	G1354A	G452S	Missense	PADK2_02550		putative acyl-CoA dehydrogenase	COG1960 Acyl-CoA dehydrogenases
plistKD	561602	A	G	A626G	N209S	Missense	PADK2_02555		acyl-CoA dehydrogenase domain-containing protein	COG1960 Acyl-CoA dehydrogenases
plistKD	563649	C	T	G1051A	D351N	Missense	PADK2_02560		c-type cytochrome	COG2010 Cytochrome c, mono- and diheme variants
plistKD	565090	G	A	C440T	T147I	Missense	PADK2_02565		putative uroporphyrin-III c-methyltransferase	COG0007 Uroporphyrinogen-III methylase
plistKD	566037	C	T	G667A	A223T	Missense	PADK2_02570		heme d1 biosynthesis protein NirJ	COG0535 Predicted Fe-S oxidoreductases
plistKD	566550	C	T	G154A	D52N	Missense	PADK2_02570		heme d1 biosynthesis protein NirJ	COG0535 Predicted Fe-S oxidoreductases
plistKD	569044	A	G	T740C	V247A	Missense	PADK2_02595		heme d1 biosynthesis protein NirF	COG3391 Uncharacterized conserved protein
plistKD	572155	A	G	T53C	L18P	Missense	PADK2_02610		nitrite reductase precursor	COG2010 Cytochrome c, mono- and diheme variants
plistKD	584585	A	G	A1037G	H346R	Missense	PADK2_02690		putative transcriptional regulator	COG2202 FOG: PAS/PAC domain
plistKD	588181	A	G	T194C	L65P	Missense	PADK2_02705		putative dehydrogenase	COG1512 Beta-propeller domains of methanol dehydrogenase type
plistKD	589522	C	T	G62A	G21D	Missense	PADK2_02715		disulfide bond formation protein	COG1495 Disulfide bond formation protein DsbB
plistKD	589898	G	T	G87T	L29L	Silent	PADK2_02720		hypothetical protein	COG0697 Permeases of the drug/metabolite transporter (DMT) superfamily
plistKD	590812	A	G	A101G	N34S	Missense	PADK2_02725		hypothetical protein	COG3686 Predicted membrane protein
plistKD	591477	C	T	C267T	D89D	Silent	PADK2_02730		putative cytochrome c'	COG3909 Cytochrome c556
plistKD	593052	C	T	C523T	P175S	Missense	PADK2_02740		polyhydroxybutyrate depolymerase	COG3509 Poly(3-hydroxybutyrate) depolymerase
plistKD	593666	C	T	G580A	A194T	Missense	PADK2_02745		hypothetical protein	COG1409 Predicted phosphohydrolases
plistKD	595520	G	A	G1071A	G357G	Silent	PADK2_02750		hypothetical protein	COG4097 Predicted ferric reductase
plistKD	596747	C	T	G254A	G85D	Missense	PADK2_02755		S-adenosylmethionine synthetase	COG0192 S-adenosylmethionine synthetase
plistKD	597769	C	T	G249A	S83S	Silent	PADK2_02760		putative transcriptional regulator	COG0640 Predicted transcriptional regulators
plistKD	598830	C	T	C567T	I189I	Silent	PADK2_02765		transketolase	COG0021 Transketolase
plistKD	600188	C	T	C1925T	P642L	Missense	PADK2_02765		transketolase	COG0021 Transketolase
plistKD	604512	G	A	G1128A	P376P	Silent	PADK2_02785	pgk	phosphoglycerate kinase	COG0126 3-phosphoglycerate kinase
plistKD	606846	C	T	C275T	A92V	Missense	PADK2_02805		hypothetical protein
plistKD	609079	A	G	T575C	V192A	Missense	PADK2_02820		hypothetical protein	COG2081 Predicted flavoproteins
plistKD	617878	T	C	A761G	D254G	Missense	PADK2_02880		hypothetical protein
plistKD	622919	C	T	G1904A	G635D	Missense	PADK2_02900		hypothetical protein	COG2202 FOG: PAS/PAC domain
plistKD	623305	G	A	C1518T	G506G	Silent	PADK2_02900		hypothetical protein	COG2202 FOG: PAS/PAC domain
plistKD	627526	C	T	G1330A	D444N	Missense	PADK2_02910	dnaG	DNA primase	COG0358 DNA primase (bacterial type)
plistKD	640634	C	T	G82A	A28T	Missense	PADK2_02975	apaH	diadenosine tetraphosphatase	COG0639 Diadenosine tetraphosphatase and related serine/threonine protein phosphatases
plistKD	645992	C	T	G1111A	E371K	Missense	PADK2_03000		organic solvent tolerance protein OstA precursor	COG1452 Organic solvent tolerance protein OstA
plistKD	647034	C	T	G69A	L23L	Silent	PADK2_03000		organic solvent tolerance protein OstA precursor	COG1452 Organic solvent tolerance protein OstA
plistKD	651041	C	T	C152T	P51L	Missense	PADK2_03025		two-component sensor	COG0834 ABC-type amino acid transport/signal transduction systems, periplasmic component/domain
plistKD	652278	C	T	C1389T	R463R	Silent	PADK2_03025		two-component sensor	COG0834 ABC-type amino acid transport/signal transduction systems, periplasmic component/domain
plistKD	652948	C	T	C2059T	L687L	Silent	PADK2_03025		two-component sensor	COG0834 ABC-type amino acid transport/signal transduction systems, periplasmic component/domain
plistKD	653268	C	T	C2379T	G793G	Silent	PADK2_03025		two-component sensor	COG0834 ABC-type amino acid transport/signal transduction systems, periplasmic component/domain
plistKD	655057	A	G	A956G	N319S	Missense	PADK2_03035		putative binding protein component of ABC transporter	COG0687 Spermidine/putrescine-binding periplasmic protein
plistKD	661960	G	A	G406A	A136T	Missense	PADK2_03070		anthranilate synthase component I	COG0147 Anthranilate/para-aminobenzoate synthases component I
plistKD	662257	G	A	G703A	D235N	Missense	PADK2_03070		anthranilate synthase component I	COG0147 Anthranilate/para-aminobenzoate synthases component I
plistKD	662704	G	A	G1150A	G384R	Missense	PADK2_03070		anthranilate synthase component I	COG0147 Anthranilate/para-aminobenzoate synthases component I
plistKD	669388	A	G	A356G	K119R	Missense	PADK2_03130		hypothetical protein	COG5281 Phage-related minor tail protein
plistKD	670523	C	T	C1491T	A497A	Silent	PADK2_03130		hypothetical protein	COG5281 Phage-related minor tail protein
plistKD	672144	C	T	C234T	A78A	Silent	PADK2_03145		hypothetical protein	COG1310 Predicted metal-dependent protease of the PAD1/JAB1 superfamily
plistKD	674296	G	A	G900A	A300A	Silent	PADK2_03155		bacteriophage protein	COG4733 Phage-related protein, tail component
plistKD	674932	C	T	C1536T	L512L	Silent	PADK2_03155		bacteriophage protein	COG4733 Phage-related protein, tail component
plistKD	684355	G	A	G327A	V109V	Silent	PADK2_03190		putative redox protein	COG1765 Predicted redox protein, regulator of disulfide bond formation
plistKD	684383	G	A	G355A	A119T	Missense	PADK2_03190		putative redox protein	COG1765 Predicted redox protein, regulator of disulfide bond formation
plistKD	688395	C	T	G711A	A237A	Silent	PADK2_03215		short-chain dehydrogenase	COG0300 Short-chain dehydrogenases of various substrate specificities
plistKD	694753	A	G	T1059C	G353G	Silent	PADK2_03255	anmK	anhydro-N-acetylmuramic acid kinase	COG2377 Predicted molecular chaperone distantly related to HSP70-fold metalloproteases
plistKD	705412	A	G	A914G	E305G	Missense	PADK2_03270		bifunctional biotin--[acetyl-CoA-carboxylase] synthetase/biotin operon repressor	COG1654 Biotin operon repressor
plistKD	711286	A	G	A159G	K53K	Silent	PADK2_03310	rplJ	50S ribosomal protein L10	COG0244 Ribosomal protein L10
plistKD	713858	A	G	A1562G	D521G	Missense	PADK2_03320	rpoB	DNA-directed RNA polymerase subunit beta	COG0085 DNA-directed RNA polymerase, beta subunit/140 kD subunit
plistKD	714180	C	T	C1884T	L628L	Silent	PADK2_03320	rpoB	DNA-directed RNA polymerase subunit beta	COG0085 DNA-directed RNA polymerase, beta subunit/140 kD subunit
plistKD	718076	C	T	C1641T	R547R	Silent	PADK2_03325		DNA-directed RNA polymerase subunit beta'	COG0086 DNA-directed RNA polymerase, beta' subunit/160 kD subunit
plistKD	719663	G	A	G3228A	P1076P	Silent	PADK2_03325		DNA-directed RNA polymerase subunit beta'	COG0086 DNA-directed RNA polymerase, beta' subunit/160 kD subunit
plistKD	732928	C	T	C483T	G161G	Silent	PADK2_03430	rplF	50S ribosomal protein L6	COG0097 Ribosomal protein L6P/L9E
plistKD	734110	C	T	C84T	G28G	Silent	PADK2_03450	rplO	50S ribosomal protein L15	COG0200 Ribosomal protein L15
plistKD	734680	C	T	C219T	R73R	Silent	PADK2_03455	secY	preprotein translocase subunit SecY	COG0201 Preprotein translocase subunit SecY
plistKD	736279	G	A	G214A	E72K	Missense	PADK2_03465	rpsM	30S ribosomal protein S13	COG0099 Ribosomal protein S13
plistKD	738327	C	T	C838T	L280L	Silent	PADK2_03480		DNA-directed RNA polymerase subunit alpha	COG0202 DNA-directed RNA polymerase, alpha subunit/40 kD subunit
plistKD	741112	C	T	C328T	H110Y	Missense	PADK2_03495		bacterioferritin	COG2193 Bacterioferritin (cytochrome b1)
plistKD	745112	C	G	C741G	G247G	Silent	PADK2_03505		putative major facilitator superfamily (MFS) transporter	COG0477 Permeases of the major facilitator superfamily
plistKD	746512	C	T	G1282A	G428S	Missense	PADK2_03515		salicylate biosynthesis isochorismate synthase	COG1169 Isochorismate synthase
plistKD	746541	A	G	T1253C	L418P	Missense	PADK2_03515		salicylate biosynthesis isochorismate synthase	COG1169 Isochorismate synthase
plistKD	750206	G	A	C285T	I95I	Silent	PADK2_03530		pyochelin biosynthesis protein PchD	COG1021 Peptide arylation enzymes
plistKD	750412	C	T	G79A	D27N	Missense	PADK2_03530		pyochelin biosynthesis protein PchD	COG1021 Peptide arylation enzymes
plistKD	756390	G	A	G274A	A92T	Missense	PADK2_03545		pyochelin synthetase	COG1020 Non-ribosomal peptide synthetase modules and related proteins
plistKD	758231	C	T	C2115T	D705D	Silent	PADK2_03545		pyochelin synthetase	COG1020 Non-ribosomal peptide synthetase modules and related proteins
plistKD	761032	A	G	A4916G	Y1639C	Missense	PADK2_03545		pyochelin synthetase	COG1020 Non-ribosomal peptide synthetase modules and related proteins
plistKD	763785	C	T	C1197T	A399A	Silent	PADK2_03555		putative ATP-binding component of ABC transporter	COG1132 ABC-type multidrug transport system, ATPase and permease components
plistKD	764186	T	C	T1598C	L533P	Missense	PADK2_03555		putative ATP-binding component of ABC transporter	COG1132 ABC-type multidrug transport system, ATPase and permease components
plistKD	766466	C	T	C335T	T112I	Missense	PADK2_03565		Fe(III)-pyochelin outer membrane receptor precursor	COG4773 Outer membrane receptor for ferric coprogen and ferric-rhodotorulic acid
plistKD	766701	G	A	G570A	G190G	Silent	PADK2_03565		Fe(III)-pyochelin outer membrane receptor precursor	COG4773 Outer membrane receptor for ferric coprogen and ferric-rhodotorulic acid
plistKD	767651	A	G	A1520G	E507G	Missense	PADK2_03565		Fe(III)-pyochelin outer membrane receptor precursor	COG4773 Outer membrane receptor for ferric coprogen and ferric-rhodotorulic acid
plistKD	770054	A	G	A1496G	H499R	Missense	PADK2_03575		hypothetical protein
plistKD	779051	C	T	G69A	T23T	Silent	PADK2_03620		phenazine biosynthesis protein
plistKD	780391	C	T	C543T	A181A	Silent	PADK2_03625		putative phenazine-specific methyltransferase	COG0500 SAM-dependent methyltransferases
plistKD	782868	C	T	G2513A	R838Q	Missense	PADK2_03635		putative Resistance-Nodulation-Cell Division (RND) efflux transporter	COG0841 Cation/multidrug efflux pump
plistKD	786356	C	T	G150A	R50R	Silent	PADK2_03640		putative Resistance-Nodulation-Cell Division (RND) efflux membrane fusion protein precursor	COG0845 Membrane-fusion protein
plistKD	792759	C	T	G157A	E53K	Missense	PADK2_03670		hypothetical protein	COG0491 Zn-dependent hydrolases, including glyoxylases
plistKD	793171	G	A	C1724T	A575V	Missense	PADK2_03675		putative acyl-CoA dehydrogenase	COG1960 Acyl-CoA dehydrogenases
plistKD	794663	C	T	G232A	A78T	Missense	PADK2_03675		putative acyl-CoA dehydrogenase	COG1960 Acyl-CoA dehydrogenases
plistKD	798898	C	T	C2019T	V673V	Silent	PADK2_03685		putative two-component sensor	COG2202 FOG: PAS/PAC domain
plistKD	804008	G	A	G987A	L329L	Silent	PADK2_03715		putative iron/ascorbate oxidoreductase	COG3491 Isopenicillin N synthase and related dioxygenases
plistKD	806802	C	T	G120A	S40S	Silent	PADK2_03725		putative aldehyde dehydrogenase	COG1012 NAD-dependent aldehyde dehydrogenases
plistKD	807269	C	T	G557A	G186D	Missense	PADK2_03730		dihydrodipicolinate synthetase	COG0329 Dihydrodipicolinate synthase/N-acetylneuraminate lyase
plistKD	812798	C	T	C427T	R143C	Missense	PADK2_03755		sensor/response regulator hybrid	COG2202 FOG: PAS/PAC domain
plistKD	812856	A	G	A485G	D162G	Missense	PADK2_03755		sensor/response regulator hybrid	COG2202 FOG: PAS/PAC domain
plistKD	816059	C	T	C3688T	R1230C	Missense	PADK2_03755		sensor/response regulator hybrid	COG2202 FOG: PAS/PAC domain
plistKD	817264	C	T	G1179A	P393P	Silent	PADK2_03765	ampC	beta-lactamase/D-alanine carboxypeptidase	COG1680 Beta-lactamase class C and other penicillin binding proteins
plistKD	817380	C	T	G1063A	V355I	Missense	PADK2_03765	ampC	beta-lactamase/D-alanine carboxypeptidase	COG1680 Beta-lactamase class C and other penicillin binding proteins
plistKD	817443	C	T	G1000A	E334K	Missense	PADK2_03765	ampC	beta-lactamase/D-alanine carboxypeptidase	COG1680 Beta-lactamase class C and other penicillin binding proteins
plistKD	819481	A	G	A891G	_297_	Nonsense	PADK2_03770		LysR family transcriptional regulator	COG0583 Transcriptional regulator
plistKD	835907	G	A	G875A	R292H	Missense	PADK2_03855		putative transcriptional regulator	COG2207 AraC-type DNA-binding domain-containing proteins
plistKD	836053	A	G	A14G	K5R	Missense	PADK2_03860		hypothetical protein	COG2050 Uncharacterized protein, possibly involved in aromatic compounds catabolism
plistKD	846371	G	A	G1898A	G633E	Missense	PADK2_03905		usher CupB3	COG3188 P pilus assembly protein, porin PapC
plistKD	847940	A	G	A174G	G58G	Silent	PADK2_03915		adhesive protein CupB5	COG3210 Large exoproteins involved in heme utilization or adhesion
plistKD	848398	C	T	C632T	T211M	Missense	PADK2_03915		adhesive protein CupB5	COG3210 Large exoproteins involved in heme utilization or adhesion
plistKD	849326	C	T	C1560T	Y520Y	Silent	PADK2_03915		adhesive protein CupB5	COG3210 Large exoproteins involved in heme utilization or adhesion
[truncated: 5,369 more rows]
