# Supplementary material for: Genome Analysis of a Transmissible Lineage of Pseudomonas aeruginosa Reveals Pathoadaptive Mutations and Distinct Evolutionary Paths of Hypermutators
Source: PLoS Genet. 2013 Sep 5;9(9):e1003741. doi: 10.1371/journal.pgen.1003741 (PMC3764201; doi:10.1371/journal.pgen.1003741)
Supplement: Table S6 — Full list of indels. (XLSX) [file pgen.1003741.s010.xlsx]

## Sheet: Table S6
Branch	Genome Position	Reference allele	Variant allele	Indel length	Mutation type	Gene	Gene name	Product	Class (Custers of Orthologous Groups)
plistAB	1845432-1845433ins(TAACGGGC)	*	+TAACGGGC	8	Insertion	PADK2_08545		UDP-N-acetylglucosamine 2-epimerase	COG0381 UDP-N-acetylglucosamine 2-epimerase
plistAB	3255073-3255074delta(GG)	*	-GG	2	Intergenic Deletion	PADK2_15075//PADK2_15080	//	111 downstream transcriptional regulator//37 upstream hypothetical protein	COG0583 Transcriptional regulator//
plistAC	3529367-3529372delta(TGCCAT)	*	-TGCCAT	6	Deletion	PADK2_16280		hypothetical protein	COG2931 RTX toxins and related Ca2+-binding proteins
plistAD	3529359-3529394delta(GTTGCCGCTGCCATCGGCGGTGGCCTGCCCTATCGG)	*	-GTTGCCGCTGCCATCGGCGGTGGCCTGCCCTATCGG	36	Deletion	PADK2_16280		hypothetical protein	COG2931 RTX toxins and related Ca2+-binding proteins
plistAE	5415594-5415594delta(G)	*	-G	1	Deletion	PADK2_25130	pgi	glucose-6-phosphate isomerase	COG0166 Glucose-6-phosphate isomerase
plistBB	4918871-4918872ins(CCTG)	*	+CCTG	4	Insertion	PADK2_22810		InaA protein
plistBB	2793655-2793656ins(GGG)	*	+GGG	3	Intergenic Insertion	PADK2_13105//PADK2_13110	//	432 upstream hypothetical protein//126 downstream hypothetical protein	COG0296 1,4-alpha-glucan branching enzyme//COG3617 Prophage antirepressor
plistBC	2287848-2287850delta(CTC)	*	-CTC	3	Deletion	PADK2_10780		putative hydrolase	COG0596 Predicted hydrolases or acyltransferases (alpha/beta hydrolase superfamily)
plistBC	4688021-4688022ins(GCACCGGC)	*	+GCACCGGC	8	Insertion	PADK2_21795		putative ATP-dependent protease	COG0466 ATP-dependent Lon protease, bacterial type
plistBC	4891337-4891338ins(TT)	*	+TT	2	Insertion	PADK2_22690		putative major facilitator superfamily (MFS) transporter	COG2814 Arabinose efflux permease
plistBG	2607937-2607938ins(GGGGG)	*	+GGGGG	5	Insertion	PADK2_12355		putative nitroreductase	COG3560 Predicted oxidoreductase related to nitroreductase
plistBG	5000698-5000703delta(GCCCGC)	*	-GCCCGC	6	Deletion	PADK2_23230		hypothetical protein	COG1934 Uncharacterized protein conserved in bacteria
plistBG	5278004-5278012delta(GCCAGGCGC)	*	-GCCAGGCGC	9	Deletion	PADK2_24530		hypothetical protein	COG2068 Uncharacterized MobA-related protein
plistBG	1895483-1895507delta(GCCAGATATTTCGCGATAGCCGCTC)	*	-GCCAGATATTTCGCGATAGCCGCTC	25	Intergenic Deletion	PADK2_08770//PADK2_08775	//	77 downstream N-(5'-phosphoribosyl)anthranilate isomerase//192 upstream acetyl-CoA carboxylase subunit beta	COG0135 Phosphoribosylanthranilate isomerase//COG0777 Acetyl-CoA carboxylase beta subunit
plistBI	625262-625264delta(TCT)	*	-TCT	3	Deletion	PADK2_02905		RNA polymerase sigma factor RpoD	COG0568 DNA-directed RNA polymerase, sigma subunit (sigma70/sigma32)
plistC	1599828-1599857delta(GCACCGGGTTCTGGGCGCAGCGTGCCGCAC)	*	-GCACCGGGTTCTGGGCGCAGCGTGCCGCAC	30	Deletion	PADK2_07375	phnH	carbon-phosphorus lyase complex subunit	COG3625 Uncharacterized enzyme of phosphonate metabolism
plistC	1878154-1878155ins(GCGA)	*	+GCGA	4	Insertion	PADK2_08685		tRNA-dihydrouridine synthase C	COG0042 tRNA-dihydrouridine synthase
plistDA	1864509-1864510ins(GCGC)	*	+GCGC	4	Insertion	PADK2_08625		nucleotide sugar epimerase/dehydratase WbpM	COG1086 Predicted nucleoside-diphosphate sugar epimerases
plistDA	2854961-2854967delta(TGCTCGT)	*	-TGCTCGT	7	Deletion	PADK2_13275		ferrichrome-iron receptor	COG1629 Outer membrane receptor proteins, mostly Fe transport
plistDA	3349102-3349103ins(CCTC)	*	+CCTC	4	Insertion	PADK2_15455		hypothetical protein	COG1296 Predicted branched-chain amino acid permease (azaleucine resistance)
plistDA	732924-732925ins(GGG)	*	+GGG	3	Insertion	PADK2_03430	rplF	50S ribosomal protein L6	COG0097 Ribosomal protein L6P/L9E
plistDA	758564-758564delta(G)	*	-G	1	Deletion	PADK2_03545		pyochelin synthetase	COG1020 Non-ribosomal peptide synthetase modules and related proteins
plistEB	2964614-2964615ins(AAAA)	*	+AAAA	4	Insertion	PADK2_13740		putative transporter, LysE family protein	COG1280 Putative threonine efflux protein
plistEC	5465989-5465992delta(ACCT)	*	-ACCT	4	Deletion	PADK2_25350		two-component response regulator	COG0745 Response regulators consisting of a CheY-like receiver domain and a winged-helix DNA-binding domain
plistHA	1227606-1227611delta(GGCCAA)	*	-GGCCAA	6	Deletion	PADK2_05695		hypothetical protein	COG2268 Uncharacterized protein conserved in bacteria
plistHA	1569845-1569846delta(GT)	*	-GT	2	Deletion	PADK2_07225		heme uptake outer membrane receptor HasR precursor	COG1629 Outer membrane receptor proteins, mostly Fe transport
plistHA	192349-192349delta(A)	*	-A	1	Deletion	PADK2_00850		hypothetical protein	COG2199 FOG: GGDEF domain
plistHA	4494383-4494384ins(G)	*	+G	1	Insertion	PADK2_20900		Basic amino acid, basic peptide and imipenem outer membrane porin OprD precursor
plistHA	4513093-4513093delta(G)	*	-G	1	Deletion	PADK2_21020		lipopolysaccharide biosynthetic protein LpxO2	COG3555 Aspartyl/asparaginyl beta-hydroxylase and related dioxygenases
plistHA	5463364-5463370delta(GCGCTGG)	*	-GCGCTGG	7	Deletion	PADK2_25335		S-adenosylmethionine decarboxylase proenzyme	COG1586 S-adenosylmethionine decarboxylase
plistHA	5694209-5694219delta(ACAGGCCGCGC)	*	-ACAGGCCGCGC	11	Deletion	PADK2_26395		putative amino acid permease	COG0833 Amino acid transporters
plistHA	825789-825791delta(CAT)	*	-CAT	3	Deletion	PADK2_03810		BfmS	COG0642 Signal transduction histidine kinase
plistHC	808279-808280ins(CCGCCCA)	*	+CCGCCCA	7	Insertion	PADK2_03735		major facilitator superfamily (MFS) transporter	COG0477 Permeases of the major facilitator superfamily
plistHC	851633-851634ins(C)	*	+C	1	Insertion	PADK2_03920		fimbrial subunit CupB6	COG3539 P pilus assembly protein, pilin FimA
plistHC	3304409-3304426delta(CCGCTCCCGGAAAGGCGC)	*	-CCGCTCCCGGAAAGGCGC	18	Intergenic Deletion	PADK2_15285//PADK2_15290	//	179 upstream putative sensory box protein//53 downstream elongation factor G	COG3322 Predicted periplasmic ligand-binding sensor domain//COG0480 Translation elongation factors (GTPases)
plistHG	3190318-3190319ins(G)	*	+G	1	Intergenic Insertion	PADK2_14780//PADK2_14785	//	27 upstream putative sensor/response regulator hybrid//233 upstream hypothetical protein	COG2202 FOG: PAS/PAC domain//
plistHI	4296352-4296353ins(C)	*	+C	1	Intergenic Insertion	PADK2_19905//PADK2_19910	//	10 upstream hypothetical protein//359 upstream hypothetical protein	//COG4893 Uncharacterized protein conserved in bacteria
plistIA	2660916-2660936delta(GGGATCGGCGGGAATCCAGGC)	*	-GGGATCGGCGGGAATCCAGGC	21	Deletion	PADK2_12590		hypothetical protein	COG0312 Predicted Zn-dependent proteases and their inactivated homologs
plistIA	3754030-3754031ins(GTC)	*	+GTC	3	Insertion	PADK2_17375		putative lipoprotein	COG3521 Uncharacterized protein conserved in bacteria
plistIA	4929865-4929865delta(C)	*	-C	1	Deletion	PADK2_22880		hypothetical protein
plistIA	5724173-5724193delta(GTCGGTGTTGATCACCAGTTC)	*	-GTCGGTGTTGATCACCAGTTC	21	Deletion	PADK2_26520		carbamoyltransferase	COG2192 Predicted carbamoyl transferase, NodU family
plistIA	6276226-6276231delta(GAAGGC)	*	-GAAGGC	6	Deletion	PADK2_28990		glycosyltransferase WbpX	COG0438 Glycosyltransferase
plistIA	3059753-3059753delta(C)	*	-C	1	Intergenic Deletion	PADK2_14135//PADK2_14140	//	149 downstream hypothetical protein//197 downstream hypothetical protein	COG2220 Predicted Zn-dependent hydrolases of the beta-lactamase fold//COG0210 Superfamily I DNA and RNA helicases
plistIB	1359342-1359363delta(GCCGGCTACCTGGCACTCAACG)	*	-GCCGGCTACCTGGCACTCAACG	22	Deletion	PADK2_06275		hypothetical protein	COG3957 Phosphoketolase
plistIB	1959574-1959575ins(CC)	*	+CC	2	Insertion	PADK2_09020		PelB	COG0457 FOG: TPR repeat
plistIB	4337762-4337762delta(T)	*	-T	1	Deletion	PADK2_20120		putative dehydrogenase	COG2133 Glucose/sorbosone dehydrogenases
plistIB	808291-808292ins(GATCA)	*	+GATCA	5	Insertion	PADK2_03735		major facilitator superfamily (MFS) transporter	COG0477 Permeases of the major facilitator superfamily
plistIB	3713033-3713034ins(CGCCAGG)	*	+CGCCAGG	7	Intergenic Insertion	PADK2_17135//PADK2_17140	//	89 downstream hypothetical protein//461 downstream exoenzyme S synthesis protein B	//
plistIC	1753946-1753958delta(CGCCTGGGCGGCA)	*	-CGCCTGGGCGGCA	13	Deletion	PADK2_08075		putative ABC transporter, periplasmic substrate-binding protein	COG1840 ABC-type Fe3+ transport system, periplasmic component
plistIC	1784757-1784758ins(CT)	*	+CT	2	Insertion	PADK2_08240		CyaB	COG2114 Adenylate cyclase, family 3 (some proteins contain HAMP domain)
plistIC	1846222-1846223ins(GCT)	*	+GCT	3	Insertion	PADK2_08545		UDP-N-acetylglucosamine 2-epimerase	COG0381 UDP-N-acetylglucosamine 2-epimerase
plistIC	1864408-1864409ins(GGGAG)	*	+GGGAG	5	Insertion	PADK2_08625		nucleotide sugar epimerase/dehydratase WbpM	COG1086 Predicted nucleoside-diphosphate sugar epimerases
plistIC	2710141-2710150delta(CCCACCGAGA)	*	-CCCACCGAGA	10	Deletion	PADK2_12785		transcriptional regulator MexT	COG0583 Transcriptional regulator
plistIC	2913605-2913606ins(CGAAACGCA)	*	+CGAAACGCA	9	Insertion	PADK2_13515		putative permease of ABC transporter	COG2011 ABC-type metal ion transport system, permease component
plistIC	3226070-3226071ins(GCTGC)	*	+GCTGC	5	Insertion	PADK2_14935		hypothetical protein	COG3729 General stress protein
plistIC	3371109-3371110ins(CCCAT)	*	+CCCAT	5	Insertion	PADK2_15560		hypothetical protein
plistIC	4132008-4132009ins(C)	*	+C	1	Insertion	PADK2_19140		RNA polymerase sigma factor	COG1595 DNA-directed RNA polymerase specialized sigma subunit, sigma24 homolog
plistIC	4132009-4132010ins(C)	*	+C	1	Insertion	PADK2_19140		RNA polymerase sigma factor	COG1595 DNA-directed RNA polymerase specialized sigma subunit, sigma24 homolog
plistIC	4744567-4744580delta(CCCTGCGCAGCATC)	*	-CCCTGCGCAGCATC	14	Deletion	PADK2_22110		glycosyl transferase
plistIC	5391844-5391845ins(CGGCACCGGCAC)	*	+CGGCACCGGCAC	12	Insertion	PADK2_25015		Haem/Haemoglobin uptake outer membrane receptor PhuR precursor	COG1629 Outer membrane receptor proteins, mostly Fe transport
plistIC	5465429-5465430ins(CT)	*	+CT	2	Insertion	PADK2_25350		two-component response regulator	COG0745 Response regulators consisting of a CheY-like receiver domain and a winged-helix DNA-binding domain
plistIC	5527431-5527444delta(AGGCCGAGCGCCTG)	*	-AGGCCGAGCGCCTG	14	Deletion	PADK2_25665		hypothetical protein	COG0500 SAM-dependent methyltransferases
plistIC	5670436-5670441delta(TGCAAC)	*	-TGCAAC	6	Deletion	PADK2_26295		membrane protein
plistIC	6141922-6141922delta(C)	*	-C	1	Deletion	PADK2_28410		hypothetical protein	COG1561 Uncharacterized stress-induced protein
plistIC	747421-747422ins(TTC)	*	+TTC	3	Insertion	PADK2_03515		salicylate biosynthesis isochorismate synthase	COG1169 Isochorismate synthase
plistIC	808292-808293ins(A)	*	+A	1	Insertion	PADK2_03735		major facilitator superfamily (MFS) transporter	COG0477 Permeases of the major facilitator superfamily
plistIC	826144-826145ins(CG)	*	+CG	2	Insertion	PADK2_03810		BfmS	COG0642 Signal transduction histidine kinase
plistIC	3714640-3714650delta(CACCGGGCTAT)	*	-CACCGGGCTAT	11	Intergenic Deletion	PADK2_17150//PADK2_17155	//	33 upstream exoenzyme S synthesis protein C//94 downstream translocator outer membrane protein PopD precursor	//
plistIC	3733209-3733221delta(GGAGCGACGCATG)	*	-GGAGCGACGCATG	13	Intergenic Deletion	PADK2_17260//PADK2_17265	//	115 upstream hypothetical protein//46 downstream spermidine synthase	COG3391 Uncharacterized conserved protein//COG0421 Spermidine synthase
plistIC	4377970-4377983delta(CGCCGGGGACACGG)	*	-CGCCGGGGACACGG	14	Intergenic Deletion	PADK2_20295//PADK2_20300	flgB//	238 upstream flagellar basal body rod protein FlgB//15 downstream hypothetical protein	COG1815 Flagellar basal body protein//
plistIC	5309301-5309302ins(C)	*	+C	1	Intergenic Insertion	PADK2_24650//PADK2_24655	//	259 upstream putative lipoprotein//613 upstream malate:quinone oxidoreductase	//COG0579 Predicted dehydrogenase
plistIC	5529859-5529888delta(CAATGCCCGGCTCTATCTCGCGTCTCGCCG)	*	-CAATGCCCGGCTCTATCTCGCGTCTCGCCG	30	Intergenic Deletion	PADK2_25670//PADK2_25675	//	79 upstream putative outer membrane protein precursor//75 upstream hypothetical protein	COG1629 Outer membrane receptor proteins, mostly Fe transport//COG3503 Predicted membrane protein
plistIC	6006386-6006387ins(GTCCGGTCCG)	*	+GTCCGGTCCG	10	Intergenic Insertion	PADK2_27745//PADK2_27750	//	126 downstream putative membrane-associated protein//59 upstream isoprenoid biosynthesis protein with amidotransferase-like domain	COG0586 Uncharacterized membrane-associated protein//COG3155 Uncharacterized protein involved in an early stage of isoprenoid biosynthesis
plistID	6320496-6320496delta(A)	*	-A	1	Intergenic Deletion	PADK2_29200//PADK2_29205	engB//	10 downstream GTP-binding protein YsxC//254 downstream DNA polymerase I	COG0218 Predicted GTPase//COG0258 5'-3' exonuclease (including N-terminal domain of PolI)
plistIE	1046553-1046554ins(G)	*	+G	1	Insertion	PADK2_04845		2-hydroxyacid dehydrogenase	COG1052 Lactate dehydrogenase and related dehydrogenases
plistIE	1090766-1090767ins(G)	*	+G	1	Insertion	PADK2_05050		putative acetyltransferase	COG0110 Acetyltransferase (isoleucine patch superfamily)
plistIE	1221602-1221603ins(G)	*	+G	1	Insertion	PADK2_05665		hypothetical protein	COG3072 Adenylate cyclase
plistIE	123232-123232delta(C)	*	-C	1	Deletion	PADK2_00530		putative carbonic anhydrase	COG0288 Carbonic anhydrase
plistIE	1249108-1249108delta(G)	*	-G	1	Deletion	PADK2_05775		spermidine dehydrogenase, SpdH	COG0579 Predicted dehydrogenase
plistIE	1290856-1290857ins(GA)	*	+GA	2	Insertion	PADK2_05960		Resistance-Nodulation-cell Division (RND) efflux transporter	COG0841 Cation/multidrug efflux pump
plistIE	1344938-1344939ins(CGC)	*	+CGC	3	Insertion	PADK2_06210	truD	tRNA pseudouridine synthase D	COG0585 Uncharacterized conserved protein
plistIE	1366239-1366240ins(G)	*	+G	1	Insertion	PADK2_06305		polyamine transport protein PotA	COG3842 ABC-type spermidine/putrescine transport systems, ATPase components
plistIE	1394377-1394378ins(C)	*	+C	1	Insertion	PADK2_06435		glycerol uptake facilitator protein	COG0580 Glycerol uptake facilitator and related permeases (Major Intrinsic Protein Family)
plistIE	1603650-1603650delta(G)	*	-G	1	Deletion	PADK2_07400		phosphonate metabolism protein PhnM	COG3454 Metal-dependent hydrolase involved in phosphonate metabolism
plistIE	1605676-1605676delta(G)	*	-G	1	Deletion	PADK2_07410	phnP	carbon-phosphorus lyase complex accessory protein	COG1235 Metal-dependent hydrolases of the beta-lactamase superfamily I
plistIE	1628492-1628492delta(G)	*	-G	1	Deletion	PADK2_07540		putative two-component response regulator	COG0784 FOG: CheY-like receiver
plistIE	1664497-1664497delta(G)	*	-G	1	Deletion	PADK2_07675		non-hemolytic phospholipase C precursor	COG3511 Phospholipase C
plistIE	1690950-1690950delta(C)	*	-C	1	Deletion	PADK2_07795		hypothetical protein
plistIE	1887719-1887720ins(G)	*	+G	1	Insertion	PADK2_08745		3-isopropylmalate dehydrogenase	COG0473 Isocitrate/isopropylmalate dehydrogenase
plistIE	1967779-1967779delta(G)	*	-G	1	Deletion	PADK2_09050		hypothetical protein
plistIE	1990311-1990312ins(G)	*	+G	1	Insertion	PADK2_09165		hypothetical protein	COG3576 Predicted flavin-nucleotide-binding protein structurally related to pyridoxine 5'-phosphate oxidase
plistIE	213130-213131ins(C)	*	+C	1	Insertion	PADK2_00940		hypothetical protein	COG2175 Probable taurine catabolism dioxygenase
plistIE	2265186-2265186delta(G)	*	-G	1	Deletion	PADK2_10585		hypothetical protein	COG2203 FOG: GAF domain
plistIE	2384411-2384412ins(C)	*	+C	1	Insertion	PADK2_11225		hypothetical protein	COG3209 Rhs family protein
plistIE	2472645-2472645delta(C)	*	-C	1	Deletion	PADK2_11650		putative enzyme	COG5553 Predicted metal-dependent enzyme of the double-stranded beta helix superfamily
plistIE	2489545-2489546ins(G)	*	+G	1	Insertion	PADK2_11720		putative transcriptional regulator	COG2207 AraC-type DNA-binding domain-containing proteins
plistIE	2643552-2643567delta(ATCTCCGCACCACGGC)	*	-ATCTCCGCACCACGGC	16	Deletion	PADK2_12520		putative outer membrane protein	COG0729 Outer membrane protein
plistIE	2801830-2801830delta(G)	*	-G	1	Deletion	PADK2_13135		CRISPR-associated helicase Cas3 family	COG1203 Predicted helicases
plistIE	2810822-2810823ins(GG)	*	+GG	2	Insertion	PADK2_13180		putative pirin-related protein	COG1741 Pirin-related protein
plistIE	299240-299241ins(G)	*	+G	1	Insertion	PADK2_01335		putative decarboxylase	COG2128 Uncharacterized conserved protein
plistIE	3001128-3001128delta(G)	*	-G	1	Deletion	PADK2_13875		putative arsenical resistance protein	COG0431 Predicted flavoprotein
plistIE	3079409-3079409delta(G)	*	-G	1	Deletion	PADK2_14265		prophage PSPPH06 tail fiber protein
plistIE	3089518-3089519ins(CCCC)	*	+CCCC	4	Insertion	PADK2_14310		chromate resistance protein	COG2059 Chromate transport protein ChrA
plistIE	3237480-3237481ins(C)	*	+C	1	Insertion	PADK2_15000		putative transporter	COG0025 NhaP-type Na+/H+ and K+/H+ antiporters
plistIE	3300041-3300042ins(C)	*	+C	1	Insertion	PADK2_15280		hypothetical protein
plistIE	3327064-3327064delta(C)	*	-C	1	Deletion	PADK2_15360		hypothetical protein	COG1629 Outer membrane receptor proteins, mostly Fe transport
plistIE	3346945-3346946ins(G)	*	+G	1	Insertion	PADK2_15445		putative amino acid permease	COG0531 Amino acid transporters
plistIE	3480130-3480131ins(C)	*	+C	1	Insertion	PADK2_16050		hypothetical protein	COG0665 Glycine/D-amino acid oxidases (deaminating)
plistIE	3646037-3646037delta(C)	*	-C	1	Deletion	PADK2_16785		assimilatory nitrate reductase	COG0243 Anaerobic dehydrogenases, typically selenocysteine-containing
plistIE	4050164-4050165ins(C)	*	+C	1	Insertion	PADK2_18745		transcriptional regulator	COG2207 AraC-type DNA-binding domain-containing proteins
plistIE	4080095-4080095delta(C)	*	-C	1	Deletion	PADK2_18900		putative transcriptional regulator	COG2197 Response regulator containing a CheY-like receiver domain and an HTH DNA-binding domain
plistIE	4110170-4110171ins(C)	*	+C	1	Insertion	PADK2_19035		protoheme IX farnesyltransferase	COG0109 Polyprenyltransferase (cytochrome oxidase assembly factor)
plistIE	4125482-4125482delta(C)	*	-C	1	Deletion	PADK2_19120		putative oligopeptidase	COG1770 Protease II
plistIE	4523268-4523268delta(C)	*	-C	1	Deletion	PADK2_21060		two-component response regulator	COG0745 Response regulators consisting of a CheY-like receiver domain and a winged-helix DNA-binding domain
plistIE	4549450-4549451ins(GGCACT)	*	+GGCACT	6	Insertion	PADK2_21180		aspartate kinase	COG0527 Aspartokinases
plistIE	4598701-4598702ins(C)	*	+C	1	Insertion	PADK2_21400		hypothetical protein	COG2202 FOG: PAS/PAC domain
plistIE	467611-467611delta(C)	*	-C	1	Deletion	PADK2_02150		RND multidrug efflux transporter MexB	COG0841 Cation/multidrug efflux pump
plistIE	4745114-4745115ins(G)	*	+G	1	Insertion	PADK2_22110		glycosyl transferase
plistIE	4769365-4769365delta(C)	*	-C	1	Deletion	PADK2_22200		hypothetical protein	COG3210 Large exoproteins involved in heme utilization or adhesion
plistIE	4831142-4831143ins(C)	*	+C	1	Insertion	PADK2_22390		TadG	COG4655 Predicted membrane protein
plistIE	4929864-4929865ins(CC)	*	+CC	2	Insertion	PADK2_22880		hypothetical protein
plistIE	5099969-5099970ins(G)	*	+G	1	Insertion	PADK2_23670		hypothetical protein
plistIE	5179068-5179069ins(C)	*	+C	1	Insertion	PADK2_24105		hypothetical protein
plistIE	5258041-5258042ins(CCC)	*	+CCC	3	Insertion	PADK2_24440		motility regulator	COG2202 FOG: PAS/PAC domain
plistIE	527742-527742delta(C)	*	-C	1	Deletion	PADK2_02390		putative transcriptional regulator	COG1309 Transcriptional regulator
plistIE	5312335-5312336ins(G)	*	+G	1	Insertion	PADK2_24665		hypothetical protein
plistIE	5475840-5475841ins(CCC)	*	+CCC	3	Insertion	PADK2_25405	fabG	3-ketoacyl-(acyl-carrier-protein) reductase	COG1028 Dehydrogenases with different specificities (related to short-chain alcohol dehydrogenases)
plistIE	5482532-5482533ins(C)	*	+C	1	Insertion	PADK2_25445		putative acetyltransferase, GNAT family protein	COG0454 Histone acetyltransferase HPA2 and related acetyltransferases
plistIE	5671672-5671672delta(G)	*	-G	1	Deletion	PADK2_26305		hypothetical protein	COG3009 Uncharacterized protein conserved in bacteria
plistIE	5898646-5898646delta(C)	*	-C	1	Deletion	PADK2_27255		short-chain dehydrogenase	COG1028 Dehydrogenases with different specificities (related to short-chain alcohol dehydrogenases)
plistIE	5909311-5909312ins(C)	*	+C	1	Insertion	PADK2_27305		drug efflux transporter	COG0477 Permeases of the major facilitator superfamily
plistIE	592627-592628ins(CC)	*	+CC	2	Insertion	PADK2_02740		polyhydroxybutyrate depolymerase	COG3509 Poly(3-hydroxybutyrate) depolymerase
plistIE	5950459-5950460ins(C)	*	+C	1	Insertion	PADK2_27510		LD-carboxypeptidase	COG1619 Uncharacterized proteins, homologs of microcin C7 resistance protein MccF
plistIE	6064865-6064866ins(C)	*	+C	1	Insertion	PADK2_28065		probable replication protein
plistIE	6092137-6092138ins(CCC)	*	+CCC	3	Insertion	PADK2_28190		putative choline transporter	COG1292 Choline-glycine betaine transporter
plistIE	6123483-6123484ins(CC)	*	+CC	2	Insertion	PADK2_28320		putative binding protein component of ABC dipeptide transporter	COG0747 ABC-type dipeptide transport system, periplasmic component
plistIE	6152158-6152159ins(CC)	*	+CC	2	Insertion	PADK2_28465		SadB	COG2606 Uncharacterized conserved protein
plistIE	6378389-6378390ins(CC)	*	+CC	2	Insertion	PADK2_29470		cyclopropane-fatty-acyl-phospholipid synthase	COG2230 Cyclopropane fatty acid synthase and related methyltransferases
plistIE	679099-679099delta(C)	*	-C	1	Deletion	PADK2_03160		hypothetical protein
plistIE	780481-780481delta(G)	*	-G	1	Deletion	PADK2_03625		putative phenazine-specific methyltransferase	COG0500 SAM-dependent methyltransferases
plistIE	846368-846369ins(GG)	*	+GG	2	Insertion	PADK2_03905		usher CupB3	COG3188 P pilus assembly protein, porin PapC
plistIE	848544-848544delta(G)	*	-G	1	Deletion	PADK2_03915		adhesive protein CupB5	COG3210 Large exoproteins involved in heme utilization or adhesion
plistIE	863206-863207ins(G)	*	+G	1	Insertion	PADK2_03970		hypothetical protein
plistIE	1086301-1086302ins(G)	*	+G	1	Intergenic Insertion	PADK2_05020//PADK2_05025	//	14 upstream carboxylesterase//391 upstream putative amino acid-binding protein	COG0400 Predicted esterase//COG0834 ABC-type amino acid transport/signal transduction systems, periplasmic component/domain
plistIE	1251180-1251181ins(GG)	*	+GG	2	Intergenic Insertion	PADK2_05785//PADK2_05790	//	24 upstream putative transcriptional regulator//149 upstream putative GMC-type oxidoreductase	COG0583 Transcriptional regulator//COG2303 Choline dehydrogenase and related flavoproteins
plistIE	1633796-1633796delta(G)	*	-G	1	Intergenic Deletion	PADK2_07560//PADK2_07565	//	46 downstream hypothetical protein//72 upstream MarR family transcriptional regulator	//COG1846 Transcriptional regulators
plistIE	2070454-2070455ins(G)	*	+G	1	Intergenic Insertion	PADK2_09560//PADK2_09565	//	111 downstream TatD family deoxyribonuclease//115 downstream putative selenocysteine lyase	COG0084 Mg-dependent DNase//COG0520 Selenocysteine lyase
plistIE	2206858-2206859ins(G)	*	+G	1	Intergenic Insertion	PADK2_10230//PADK2_10235	//	44 upstream hypothetical protein//8 downstream aminotransferase AlaT	//COG0436 Aspartate/tyrosine/aromatic aminotransferase
plistIE	2597617-2597618ins(G)	*	+G	1	Intergenic Insertion	PADK2_12305//PADK2_12310	//	649 downstream hypothetical protein//174 upstream hypothetical protein	COG3544 Uncharacterized protein conserved in bacteria//
plistIE	2615584-2615585ins(GGG)	*	+GGG	3	Intergenic Insertion	PADK2_12380//PADK2_12385	//	170 downstream LecA//180 upstream hypothetical protein	//COG0820 Predicted Fe-S-cluster redox enzyme
plistIE	2640735-2640736ins(G)	*	+G	1	Intergenic Insertion	PADK2_12505//PADK2_12510	//	22 downstream putative ring-cleaving dioxygenase//89 downstream exonuclease III	COG0346 Lactoylglutathione lyase and related lyases//COG0708 Exonuclease III
plistIE	2792319-2792320ins(G)	*	+G	1	Intergenic Insertion	PADK2_13100//PADK2_13105	//	26 downstream peptide synthase//107 downstream hypothetical protein	COG1020 Non-ribosomal peptide synthetase modules and related proteins//COG0296 1,4-alpha-glucan branching enzyme
plistIE	2949666-2949666delta(G)	*	-G	1	Intergenic Deletion	PADK2_13655//PADK2_13660	//	129 upstream putative glyceraldehyde-3-phosphate dehydrogenase//35 downstream hypothetical protein	COG1012 NAD-dependent aldehyde dehydrogenases//
plistIE	3087684-3087684delta(C)	*	-C	1	Intergenic Deletion	PADK2_14295//PADK2_14300	//	159 downstream hypothetical protein//46 upstream AraC family transcriptional regulator	COG5361 Uncharacterized conserved protein//COG2207 AraC-type DNA-binding domain-containing proteins
plistIE	3138167-3138168ins(C)	*	+C	1	Intergenic Insertion	PADK2_14510//PADK2_14515	//	199 downstream phage integrase//97 downstream hypothetical protein	COG0582 Integrase//COG2801 Transposase and inactivated derivatives
plistIE	3390887-3390887delta(C)	*	-C	1	Intergenic Deletion	PADK2_15640//PADK2_15645	//	162 upstream putative short-chain fatty acid transporter//51 downstream acetyl-CoA acetyltransferase	COG2031 Short chain fatty acids transporter//COG0183 Acetyl-CoA acetyltransferase
plistIE	3407472-3407473ins(CC)	*	+CC	2	Intergenic Insertion	PADK2_15725//PADK2_15730	//	155 upstream hypothetical protein//203 downstream putative aldehyde dehydrogenase	//COG1012 NAD-dependent aldehyde dehydrogenases
plistIE	3635406-3635407ins(C)	*	+C	1	Intergenic Insertion	PADK2_16745//PADK2_16750	//	64 downstream bifunctional aconitate hydratase 2/2-methylisocitrate dehydratase//114 upstream nitrate-binding protein NasS	COG1049 Aconitase B//COG0715 ABC-type nitrate/sulfonate/bicarbonate transport systems, periplasmic components
plistIE	3850048-3850049ins(GGG)	*	+GGG	3	Intergenic Insertion	PADK2_17800//PADK2_17805	//gltA	308 upstream succinate dehydrogenase, cytochrome b556 subunit//41 upstream type II citrate synthase	COG2009 Succinate dehydrogenase/fumarate reductase, cytochrome b subunit//COG0372 Citrate synthase
plistIE	3916063-3916063delta(C)	*	-C	1	Intergenic Deletion	PADK2_18110//PADK2_18115	//	5 downstream putative xanthine dehydrogenase accessory factor X//65 upstream guanine deaminase	COG1975 Xanthine and CO dehydrogenases maturation factor, XdhC/CoxF family//COG0402 Cytosine deaminase and related metal-dependent hydrolases
plistIE	4097660-4097660delta(C)	*	-C	1	Intergenic Deletion	PADK2_18980//PADK2_18985	//	155 upstream ubiquinone/menaquinone biosynthesis methyltransferase UbiE//171 upstream putative membrane protein, TerC family	COG0500 SAM-dependent methyltransferases//COG0861 Membrane protein TerC, possibly involved in tellurium resistance
plistIE	4255246-4255247ins(CC)	*	+CC	2	Intergenic Insertion	PADK2_19725//PADK2_19730	//	61 upstream C4-dicarboxylate transporter DctA//274 upstream transcriptional regulator	COG1301 Na+/H+-dicarboxylate symporters//COG2207 AraC-type DNA-binding domain-containing proteins
plistIE	4291219-4291220ins(G)	*	+G	1	Intergenic Insertion	PADK2_19870//PADK2_19875	//	1434 downstream ribonucleotide-diphosphate reductase subunit beta//1129 downstream hypothetical protein	COG0208 Ribonucleotide reductase, beta subunit//COG2801 Transposase and inactivated derivatives
plistIE	4291740-4291740delta(C)	*	-C	1	Intergenic Deletion	PADK2_19870//PADK2_19875	//	1955 downstream ribonucleotide-diphosphate reductase subunit beta//608 downstream hypothetical protein	COG0208 Ribonucleotide reductase, beta subunit//COG2801 Transposase and inactivated derivatives
plistIE	4687843-4687843delta(G)	*	-G	1	Intergenic Deletion	PADK2_21790//PADK2_21795	//	147 upstream proline utilization regulator//44 upstream putative ATP-dependent protease	COG2207 AraC-type DNA-binding domain-containing proteins//COG0466 ATP-dependent Lon protease, bacterial type
plistIE	4717313-4717313delta(T)	*	-T	1	Intergenic Deletion	PADK2_21945//PADK2_21950	//	57 downstream hypothetical protein//70 downstream uracil-DNA glycosylase	COG3180 Putative ammonia monooxygenase//COG0692 Uracil DNA glycosylase
plistIE	4848138-4848139ins(GG)	*	+GG	2	Intergenic Insertion	PADK2_22460//PADK2_22465	//	359 downstream chemotactic transducer PctB//69 upstream hypothetical protein	COG0840 Methyl-accepting chemotaxis protein//COG0438 Glycosyltransferase
plistIE	5309301-5309302ins(CCC)	*	+CCC	3	Intergenic Insertion	PADK2_24650//PADK2_24655	//	259 upstream putative lipoprotein//613 upstream malate:quinone oxidoreductase	//COG0579 Predicted dehydrogenase
plistIE	5343614-5343615ins(C)	*	+C	1	Intergenic Insertion	PADK2_t29701//PADK2_24825	//	79 downstream tRNA-Met//72 downstream hypothetical protein	//COG3093 Plasmid maintenance system antidote protein
plistIE	5740770-5740771ins(T)	*	+T	1	Intergenic Insertion	PADK2_26575//PADK2_26580	//	83 downstream dihydrolipoamide acetyltransferase//335 upstream hypothetical protein	COG0508 Pyruvate/2-oxoglutarate dehydrogenase complex, dihydrolipoamide acyltransferase (E2) component, and related enzymes//COG2203 FOG: GAF domain
plistIE	585218-585219ins(G)	*	+G	1	Intergenic Insertion	PADK2_02690//PADK2_02695	//	179 downstream putative transcriptional regulator//159 upstream putative oxidoreductase	COG2202 FOG: PAS/PAC domain//COG0665 Glycine/D-amino acid oxidases (deaminating)
plistIE	6063714-6063715ins(C)	*	+C	1	Intergenic Insertion	PADK2_28050//PADK2_28055	//	231 downstream hypothetical protein//33 upstream hypothetical protein	//
plistIE	6066353-6066354ins(C)	*	+C	1	Intergenic Insertion	PADK2_28070//PADK2_28075	//	726 upstream hypothetical protein//9 downstream major facilitator transporter	//COG0477 Permeases of the major facilitator superfamily
plistIE	6132916-6132916delta(C)	*	-C	1	Intergenic Deletion	PADK2_28355//PADK2_28360	//	126 upstream putative transcriptional regulator//99 upstream putative enzyme	COG2207 AraC-type DNA-binding domain-containing proteins//COG4313 Protein involved in meta-pathway of phenol degradation
plistIE	6228118-6228119ins(C)	*	+C	1	Intergenic Insertion	PADK2_28800//PADK2_28805	//	497 upstream hypothetical protein//904 downstream threonine aldolase	//COG2008 Threonine aldolase
plistIE	6386015-6386016ins(A)	*	+A	1	Intergenic Insertion	PADK2_29500//PADK2_29505	//atpC	59 upstream glucosamine-1-phosphate acetyltransferase/N-acetylglucosamine-1-phosphate uridyltransferase//62 downstream F0F1 ATP synthase subunit epsilon	COG1207 N-acetylglucosamine-1-phosphate uridyltransferase (contains nucleotidyltransferase and I-patch acetyltransferase domains)//COG0355 F0F1-type ATP synthase, epsilon subunit (mitochondrial delta subunit)
plistIE	697353-697353delta(C)	*	-C	1	Intergenic Deletion	PADK2_03260//PADK2_03265	//	151 upstream putative metallopeptidase//89 upstream tyrosyl-tRNA synthetase	COG0739 Membrane proteins related to metalloendopeptidases//COG0162 Tyrosyl-tRNA synthetase
plistIE	901341-901341delta(G)	*	-G	1	Intergenic Deletion	PADK2_04180//PADK2_04185	//	70 upstream SNARE associated Golgi protein//124 upstream protein kinase	COG0586 Uncharacterized membrane-associated protein//COG0515 Serine/threonine protein kinase
plistIF	14613-14615delta(TAT)	*	-TAT	3	Deletion	PADK2_00055		lipid A biosynthesis lauroyl acyltransferase	COG1560 Lauroyl/myristoyl acyltransferase
plistIF	4745115-4745116ins(G)	*	+G	1	Insertion	PADK2_22110		glycosyl transferase
plistIH	1163293-1163294ins(G)	*	+G	1	Insertion	PADK2_05415		putative transcriptional regulator	COG4977 Transcriptional regulator containing an amidase domain and an AraC-type DNA-binding HTH domain
plistIH	1180698-1180699ins(C)	*	+C	1	Insertion	PADK2_05490		putative lipopolysaccharide modification acyltransferase	COG1835 Predicted acyltransferases
plistIH	1202851-1202852ins(C)	*	+C	1	Insertion	PADK2_05580	purT	phosphoribosylglycinamide formyltransferase 2	COG0027 Formate-dependent phosphoribosylglycinamide formyltransferase (GAR transformylase)
plistIH	1242920-1242920delta(G)	*	-G	1	Deletion	PADK2_05750		putative major facilitator superfamily (MFS) transporter	COG0477 Permeases of the major facilitator superfamily
plistIH	1242924-1242924delta(G)	*	-G	1	Deletion	PADK2_05750		putative major facilitator superfamily (MFS) transporter	COG0477 Permeases of the major facilitator superfamily
plistIH	1277695-1277696ins(GG)	*	+GG	2	Insertion	PADK2_05905		phosphoenolpyruvate carboxylase	COG2352 Phosphoenolpyruvate carboxylase
plistIH	1351709-1351710ins(G)	*	+G	1	Insertion	PADK2_06240		DNA mismatch repair protein MutS	COG0249 Mismatch repair ATPase (MutS family)
plistIH	1353260-1353260delta(G)	*	-G	1	Deletion	PADK2_06245		hypothetical protein	COG0823 Periplasmic component of the Tol biopolymer transport system
plistIH	1394377-1394378ins(CC)	*	+CC	2	Insertion	PADK2_06435		glycerol uptake facilitator protein	COG0580 Glycerol uptake facilitator and related permeases (Major Intrinsic Protein Family)
plistIH	1430912-1430942delta(TCGCCACGGGACTGTTCGAAGCCGGCGAGGA)	*	-TCGCCACGGGACTGTTCGAAGCCGGCGAGGA	31	Deletion	PADK2_06600		putative glycosyl transferase
plistIH	1451035-1451035delta(G)	*	-G	1	Deletion	PADK2_06670		hypothetical protein	COG3022 Uncharacterized protein conserved in bacteria
plistIH	1471118-1471119ins(C)	*	+C	1	Insertion	PADK2_06755		putative RND efflux transporter	COG0841 Cation/multidrug efflux pump
plistIH	1477726-1477726delta(G)	*	-G	1	Deletion	PADK2_06780		adenylosuccinate lyase	COG0015 Adenylosuccinate lyase
plistIH	1560089-1560090ins(G)	*	+G	1	Insertion	PADK2_07165		hypothetical protein	COG2912 Uncharacterized conserved protein
plistIH	1666777-1666777delta(G)	*	-G	1	Deletion	PADK2_07685		putative outer membrane lipoprotein
plistIH	1721307-1721308ins(G)	*	+G	1	Insertion	PADK2_07940		putative ATP-dependent DNA helicase	COG1201 Lhr-like helicases
plistIH	1861236-1861236delta(G)	*	-G	1	Deletion	PADK2_08610		putative aminotransferase
plistIH	1956774-1956775ins(GGG)	*	+GGG	3	Insertion	PADK2_09015		hypothetical protein	COG3868 Uncharacterized conserved protein
plistIH	2031770-2031770delta(C)	*	-C	1	Deletion	PADK2_09355		Na(+)-translocating NADH-quinone reductase subunit A	COG1726 Na+-transporting NADH:ubiquinone oxidoreductase, subunit NqrA
plistIH	2047653-2047653delta(G)	*	-G	1	Deletion	PADK2_09435		DNA internalization-related competence protein ComEC/Rec2	COG0658 Predicted membrane metal-binding protein
plistIH	214773-214773delta(G)	*	-G	1	Deletion	PADK2_00950		putative porin
plistIH	2254677-2254678ins(GG)	*	+GG	2	Insertion	PADK2_10515		hypothetical protein
plistIH	2265186-2265186delta(G)	*	-G	1	Deletion	PADK2_10585		hypothetical protein	COG2203 FOG: GAF domain
plistIH	2359466-2359467ins(CC)	*	+CC	2	Insertion	PADK2_11130		putative transcriptional regulator	COG2207 AraC-type DNA-binding domain-containing proteins
plistIH	2384412-2384412delta(C)	*	-C	1	Deletion	PADK2_11225		hypothetical protein	COG3209 Rhs family protein
plistIH	2472644-2472645ins(C)	*	+C	1	Insertion	PADK2_11650		putative enzyme	COG5553 Predicted metal-dependent enzyme of the double-stranded beta helix superfamily
plistIH	2489551-2489552delta(GA)	*	-GA	2	Deletion	PADK2_11720		putative transcriptional regulator	COG2207 AraC-type DNA-binding domain-containing proteins
plistIH	2505425-2505426ins(GGGG)	*	+GGGG	4	Insertion	PADK2_11800		transcriptional regulator 2	COG0583 Transcriptional regulator
plistIH	2524888-2524889ins(CC)	*	+CC	2	Insertion	PADK2_11905		membrane fusion protein MexE	COG0845 Membrane-fusion protein
plistIH	2536672-2536673ins(T)	*	+T	1	Insertion	PADK2_11970		type IV secretory pathway, VirB4 component	COG3451 Type IV secretory pathway, VirB4 components
plistIH	2558821-2558822ins(C)	*	+C	1	Insertion	PADK2_12090		hypothetical protein	COG0553 Superfamily II DNA/RNA helicases, SNF2 family
plistIH	2584923-2584924ins(GG)	*	+GG	2	Insertion	PADK2_12245		Co/Zn/Cd efflux system component	COG1230 Co/Zn/Cd efflux system component
plistIH	266879-266879delta(G)	*	-G	1	Deletion	PADK2_01200		putative 4-hydroxyphenylpyruvate dioxygenase	COG1082 Sugar phosphate isomerases/epimerases
plistIH	2702420-2702420delta(G)	*	-G	1	Deletion	PADK2_12760		lysR family transcriptional regulator	COG0583 Transcriptional regulator
plistIH	2859757-2859757delta(G)	*	-G	1	Deletion	PADK2_13290		PvdO	COG1262 Uncharacterized conserved protein
plistIH	2929070-2929071ins(G)	*	+G	1	Insertion	PADK2_13580		binding protein component of ABC maltose/mannitol transporter	COG1653 ABC-type sugar transport system, periplasmic component
plistIH	2978430-2978431ins(G)	*	+G	1	Insertion	PADK2_13770		chitinase	COG3469 Chitinase
plistIH	3001127-3001128ins(G)	*	+G	1	Insertion	PADK2_13875		putative arsenical resistance protein	COG0431 Predicted flavoprotein
plistIH	303005-303005delta(C)	*	-C	1	Deletion	PADK2_01360		hypothetical protein
plistIH	3089519-3089519delta(C)	*	-C	1	Deletion	PADK2_14310		chromate resistance protein	COG2059 Chromate transport protein ChrA
plistIH	3090135-3090135delta(C)	*	-C	1	Deletion	PADK2_14310		chromate resistance protein	COG2059 Chromate transport protein ChrA
plistIH	3099223-3099223delta(C)	*	-C	1	Deletion	PADK2_14350		homospermidine synthase	COG5310 Homospermidine synthase
plistIH	3210502-3210502delta(C)	*	-C	1	Deletion	PADK2_14880		hypothetical protein	COG1801 Uncharacterized conserved protein
plistIH	3212478-3212479ins(GAAGGCCTGCT)	*	+GAAGGCCTGCT	11	Insertion	PADK2_14890		cardiolipin synthase 2	COG1502 Phosphatidylserine/phosphatidylglycerophosphate/cardiolipin synthases and related enzymes
plistIH	3327063-3327064ins(CC)	*	+CC	2	Insertion	PADK2_15360		hypothetical protein	COG1629 Outer membrane receptor proteins, mostly Fe transport
plistIH	3371108-3371108delta(C)	*	-C	1	Deletion	PADK2_15560		hypothetical protein
plistIH	3386983-3386984ins(CC)	*	+CC	2	Insertion	PADK2_15630		putative H+/gluconate symporter	COG2610 H+/gluconate symporter and related permeases
plistIH	3402025-3402026ins(C)	*	+C	1	Insertion	PADK2_15695		iron-containing alcohol dehydrogenase	COG1454 Alcohol dehydrogenase, class IV
plistIH	342792-342792delta(G)	*	-G	1	Deletion	PADK2_01535		hypothetical protein	COG2267 Lysophospholipase
plistIH	3455966-3455967ins(C)	*	+C	1	Insertion	PADK2_15955		hypothetical protein	COG0753 Catalase
plistIH	3474353-3474354ins(C)	*	+C	1	Insertion	PADK2_16025		putative TonB-dependent receptor	COG4771 Outer membrane receptor for ferrienterochelin and colicins
plistIH	3475853-3475853delta(G)	*	-G	1	Deletion	PADK2_16025		putative TonB-dependent receptor	COG4771 Outer membrane receptor for ferrienterochelin and colicins
plistIH	3480178-3480179ins(C)	*	+C	1	Insertion	PADK2_16050		hypothetical protein	COG0665 Glycine/D-amino acid oxidases (deaminating)
plistIH	3578688-3578688delta(G)	*	-G	1	Deletion	PADK2_16500		putative oxidoreductase	COG0604 NADPH:quinone reductase and related Zn-dependent oxidoreductases
plistIH	3628830-3628830delta(C)	*	-C	1	Deletion	PADK2_16725		hypothetical protein	COG0330 Membrane protease subunits, stomatin/prohibitin homologs
plistIH	3642793-3642794ins(C)	*	+C	1	Insertion	PADK2_16775		assimilatory nitrite reductase large subunit	COG1251 NAD(P)H-nitrite reductase
plistIH	3646031-3646032ins(CC)	*	+CC	2	Insertion	PADK2_16785		assimilatory nitrate reductase	COG0243 Anaerobic dehydrogenases, typically selenocysteine-containing
plistIH	3698756-3698756delta(C)	*	-C	1	Deletion	PADK2_17050		hypothetical protein	COG0518 GMP synthase - Glutamine amidotransferase domain
plistIH	3714012-3714023delta(GCGCGCCAGCCA)	*	-GCGCGCCAGCCA	12	Deletion	PADK2_17145		ExsE	COG0554 Glycerol kinase
plistIH	3800342-3800343ins(CCC)	*	+CCC	3	Insertion	PADK2_17580		major facilitator superfamily (MFS) transporter	COG2807 Cyanate permease
plistIH	3861741-3861741delta(C)	*	-C	1	Deletion	PADK2_17880		hypothetical protein	COG0665 Glycine/D-amino acid oxidases (deaminating)
plistIH	3891605-3891606ins(C)	*	+C	1	Insertion	PADK2_18015		putative drug efflux transporter	COG2076 Membrane transporters of cations and cationic drugs
plistIH	3978659-3978659delta(T)	*	-T	1	Deletion	PADK2_18420		flagellar motor protein MotD	COG1360 Flagellar motor protein
plistIH	3985200-3985201delta(GC)	*	-GC	2	Deletion	PADK2_18450	fliA	flagellar biosynthesis sigma factor	COG1191 DNA-directed RNA polymerase specialized sigma subunit
plistIH	4028230-4028231ins(C)	*	+C	1	Insertion	PADK2_18645		LysR family transcriptional regulator	COG0583 Transcriptional regulator
plistIH	403547-403547delta(G)	*	-G	1	Deletion	PADK2_01835		aldehyde dehydrogenase	COG1012 NAD-dependent aldehyde dehydrogenases
plistIH	4041038-4041039ins(GG)	*	+GG	2	Insertion	PADK2_18700		putative O-methyltransferase	COG4122 Predicted O-methyltransferase
plistIH	4080094-4080095ins(C)	*	+C	1	Insertion	PADK2_18900		putative transcriptional regulator	COG2197 Response regulator containing a CheY-like receiver domain and an HTH DNA-binding domain
plistIH	4175685-4175685delta(C)	*	-C	1	Deletion	PADK2_19355		hypothetical protein	COG1786 Uncharacterized conserved protein
plistIH	4182069-4182070ins(C)	*	+C	1	Insertion	PADK2_19390		putative L-malate dehydrogenase	COG2055 Malate/L-lactate dehydrogenases
plistIH	4249642-4249643ins(CC)	*	+CC	2	Insertion	PADK2_19700		hypothetical protein	COG1804 Predicted acyl-CoA transferases/carnitine dehydratase
plistIH	4252443-4252444ins(G)	*	+G	1	Insertion	PADK2_19715		glutathione S-transferase	COG0625 Glutathione S-transferase
plistIH	4271400-4271401ins(CC)	*	+CC	2	Insertion	PADK2_19800		putative lipoxygenase
plistIH	4333100-4333100delta(G)	*	-G	1	Deletion	PADK2_20095		hypothetical protein	COG1368 Phosphoglycerol transferase and related proteins, alkaline phosphatase superfamily
plistIH	4383273-4383273delta(C)	*	-C	1	Deletion	PADK2_20325	livG	leucine/isoleucine/valine transporter ATP-binding subunit	COG0411 ABC-type branched-chain amino acid transport systems, ATPase component
plistIH	4477315-4477316ins(C)	*	+C	1	Insertion	PADK2_20795		hypothetical protein	COG1051 ADP-ribose pyrophosphatase
plistIH	4478155-4478165delta(TGCACGCATGG)	*	-TGCACGCATGG	11	Deletion	PADK2_20800		hypothetical protein
plistIH	4503223-4503223delta(C)	*	-C	1	Deletion	PADK2_20955		hypothetical protein	COG3308 Predicted membrane protein
plistIH	4520096-4520096delta(G)	*	-G	1	Deletion	PADK2_21050		outer membrane receptor FepA	COG4771 Outer membrane receptor for ferrienterochelin and colicins
plistIH	4523267-4523268ins(CCCCCC)	*	+CCCCCC	6	Insertion	PADK2_21060		two-component response regulator	COG0745 Response regulators consisting of a CheY-like receiver domain and a winged-helix DNA-binding domain
plistIH	4544974-4544975ins(CCC)	*	+CCC	3	Insertion	PADK2_21150		hypothetical protein
plistIH	4645355-4645355delta(C)	*	-C	1	Deletion	PADK2_21620		hypothetical protein	COG3246 Uncharacterized conserved protein
plistIH	467448-467449ins(GGTTTCCA)	*	+GGTTTCCA	8	Insertion	PADK2_02150		RND multidrug efflux transporter MexB	COG0841 Cation/multidrug efflux pump
plistIH	4707056-4707056delta(C)	*	-C	1	Deletion	PADK2_21895		hypothetical protein
plistIH	4726963-4726964ins(C)	*	+C	1	Insertion	PADK2_21995		hypothetical protein	COG2910 Putative NADH-flavin reductase
plistIH	4738902-4738902delta(C)	*	-C	1	Deletion	PADK2_22065		hypothetical protein
plistIH	4850810-4850811ins(C)	*	+C	1	Insertion	PADK2_22475		hypothetical protein	COG0392 Predicted integral membrane protein
plistIH	4920134-4920135ins(G)	*	+G	1	Insertion	PADK2_22820		putative two-component sensor	COG0642 Signal transduction histidine kinase
plistIH	4929865-4929865delta(C)	*	-C	1	Deletion	PADK2_22880		hypothetical protein
plistIH	4980073-4980074ins(C)	*	+C	1	Insertion	PADK2_23120		putative ATPase	COG1485 Predicted ATPase
plistIH	5006918-5006918delta(G)	*	-G	1	Deletion	PADK2_23275		hypothetical protein
plistIH	5096112-5096112delta(G)	*	-G	1	Deletion	PADK2_23655		Large exoprotein	COG3210 Large exoproteins involved in heme utilization or adhesion
plistIH	5149440-5149440delta(G)	*	-G	1	Deletion	PADK2_23935		hypothetical protein	COG4422 Bacteriophage protein gp37
plistIH	5150580-5150581ins(GA)	*	+GA	2	Insertion	PADK2_23940		hypothetical protein
plistIH	5172558-5172559ins(C)	*	+C	1	Insertion	PADK2_24065		hypothetical protein	COG0526 Thiol-disulfide isomerase and thioredoxins
plistIH	521004-521005ins(GGGG)	*	+GGGG	4	Insertion	PADK2_02360		hypothetical protein
plistIH	5247766-5247766delta(C)	*	-C	1	Deletion	PADK2_24400		putative ATP-binding component of ABC transporter	COG1136 ABC-type antimicrobial peptide transport system, ATPase component
plistIH	5312336-5312336delta(G)	*	-G	1	Deletion	PADK2_24665		hypothetical protein
plistIH	5423309-5423309delta(C)	*	-C	1	Deletion	PADK2_25150		hypothetical protein
plistIH	5473221-5473222ins(C)	*	+C	1	Insertion	PADK2_25395		putative transcriptional regulator	COG1522 Transcriptional regulators
plistIH	5498242-5498243ins(C)	*	+C	1	Insertion	PADK2_25530		formate dehydrogenase, beta subunit	COG0437 Fe-S-cluster-containing hydrogenase components 1
plistIH	5574277-5574277delta(C)	*	-C	1	Deletion	PADK2_25880		putative transcriptional regulator	COG0789 Predicted transcriptional regulators
plistIH	5692507-5692509delta(GCC)	*	-GCC	3	Deletion	PADK2_26385		putative acyl-CoA dehydrogenase	COG1960 Acyl-CoA dehydrogenases
plistIH	5694675-5694675delta(C)	*	-C	1	Deletion	PADK2_26395		putative amino acid permease	COG0833 Amino acid transporters
plistIH	569855-569855delta(G)	*	-G	1	Deletion	PADK2_02600		putative c-type cytochrome precursor	COG2010 Cytochrome c, mono- and diheme variants
plistIH	5898880-5898882delta(GCA)	*	-GCA	3	Deletion	PADK2_27255		short-chain dehydrogenase	COG1028 Dehydrogenases with different specificities (related to short-chain alcohol dehydrogenases)
plistIH	5909311-5909312ins(CCCC)	*	+CCCC	4	Insertion	PADK2_27305		drug efflux transporter	COG0477 Permeases of the major facilitator superfamily
plistIH	592627-592628ins(C)	*	+C	1	Insertion	PADK2_02740		polyhydroxybutyrate depolymerase	COG3509 Poly(3-hydroxybutyrate) depolymerase
plistIH	5950459-5950460ins(CC)	*	+CC	2	Insertion	PADK2_27510		LD-carboxypeptidase	COG1619 Uncharacterized proteins, homologs of microcin C7 resistance protein MccF
plistIH	6016236-6016237ins(C)	*	+C	1	Insertion	PADK2_27800		putative peptidyl-prolyl cis-trans isomerase, FkbP-type	COG0545 FKBP-type peptidyl-prolyl cis-trans isomerases 1
plistIH	6092137-6092138ins(C)	*	+C	1	Insertion	PADK2_28190		putative choline transporter	COG1292 Choline-glycine betaine transporter
plistIH	6183169-6183170ins(C)	*	+C	1	Insertion	PADK2_28585		putative major facilitator superfamily (MFS) transporter	COG0477 Permeases of the major facilitator superfamily
plistIH	6212323-6212324ins(C)	*	+C	1	Insertion	PADK2_28720		hypothetical protein
plistIH	6305889-6305890delta(GC)	*	-GC	2	Deletion	PADK2_29135		hypothetical protein	COG2715 Uncharacterized membrane protein, required for spore maturation in B.subtilis.
plistIH	6378382-6378382delta(C)	*	-C	1	Deletion	PADK2_29470		cyclopropane-fatty-acyl-phospholipid synthase	COG2230 Cyclopropane fatty acid synthase and related methyltransferases
plistIH	679098-679099ins(C)	*	+C	1	Insertion	PADK2_03160		hypothetical protein
plistIH	693692-693693ins(G)	*	+G	1	Insertion	PADK2_03240		hypothetical protein
plistIH	751812-751813ins(CC)	*	+CC	2	Insertion	PADK2_03540		dihydroaeruginoic acid synthetase	COG1020 Non-ribosomal peptide synthetase modules and related proteins
plistIH	77081-77081delta(G)	*	-G	1	Deletion	PADK2_00345		putative phosphatase	COG0546 Predicted phosphatases
plistIH	785414-785414delta(G)	*	-G	1	Deletion	PADK2_03640		putative Resistance-Nodulation-Cell Division (RND) efflux membrane fusion protein precursor	COG0845 Membrane-fusion protein
plistIH	807542-807543delta(GC)	*	-GC	2	Deletion	PADK2_03730		dihydrodipicolinate synthetase	COG0329 Dihydrodipicolinate synthase/N-acetylneuraminate lyase
plistIH	840873-840883delta(GCCCGCGCGCG)	*	-GCCCGCGCGCG	11	Deletion	PADK2_03885		aminotransferase	COG0001 Glutamate-1-semialdehyde aminotransferase
plistIH	863206-863207ins(G)	*	+G	1	Insertion	PADK2_03970		hypothetical protein
plistIH	936699-936700ins(G)	*	+G	1	Insertion	PADK2_04355		epoxide hydrolase	COG0596 Predicted hydrolases or acyltransferases (alpha/beta hydrolase superfamily)
plistIH	944477-944478ins(G)	*	+G	1	Insertion	PADK2_04390		hypothetical protein
plistIH	972128-972129ins(G)	*	+G	1	Insertion	PADK2_04530		hypothetical protein	COG0834 ABC-type amino acid transport/signal transduction systems, periplasmic component/domain
plistIH	5179075-5179076ins(C)	*	+C	1	Insertion	PADK2_24105		hypothetical protein
plistIH	1107440-1107441ins(GGG)	*	+GGG	3	Intergenic Insertion	PADK2_05140//PADK2_05145	//	141 upstream putative ABC transporter, periplasmic substrate-binding protein//2551 upstream hypothetical protein	COG2984 ABC-type uncharacterized transport system, periplasmic component//
plistIH	1109492-1109493delta(GG)	*	-GG	2	Intergenic Deletion	PADK2_05140//PADK2_05145	//	2193 upstream putative ABC transporter, periplasmic substrate-binding protein//499 upstream hypothetical protein	COG2984 ABC-type uncharacterized transport system, periplasmic component//
plistIH	1223691-1223691delta(T)	*	-T	1	Intergenic Deletion	PADK2_05675//PADK2_05680	//	90 upstream hypothetical protein//311 upstream hypothetical protein	COG1804 Predicted acyl-CoA transferases/carnitine dehydratase//COG3789 Uncharacterized protein conserved in bacteria
plistIH	1251181-1251182delta(GG)	*	-GG	2	Intergenic Deletion	PADK2_05785//PADK2_05790	//	25 upstream putative transcriptional regulator//148 upstream putative GMC-type oxidoreductase	COG0583 Transcriptional regulator//COG2303 Choline dehydrogenase and related flavoproteins
plistIH	1304806-1304806delta(A)	*	-A	1	Intergenic Deletion	PADK2_06030//PADK2_06035	//	237 upstream hypothetical protein//85 downstream hypothetical protein	//
plistIH	1328611-1328611delta(G)	*	-G	1	Intergenic Deletion	PADK2_06135//PADK2_06140	//dnaE	89 downstream putative amino acid permease//41 upstream DNA polymerase III subunit alpha	COG1115 Na+/alanine symporter//COG0587 DNA polymerase III, alpha subunit
plistIH	1468474-1468475ins(G)	*	+G	1	Intergenic Insertion	PADK2_06745//PADK2_06750	//	459 upstream lactoylglutathione lyase//56 upstream putative RND efflux membrane fusion protein precursor	COG0346 Lactoylglutathione lyase and related lyases//COG0845 Membrane-fusion protein
plistIH	1513898-1513898delta(A)	*	-A	1	Intergenic Deletion	PADK2_06940//PADK2_06945	//	59 downstream hypothetical protein//184 downstream hypothetical protein	//COG3089 Uncharacterized protein conserved in bacteria
plistIH	1633796-1633796delta(G)	*	-G	1	Intergenic Deletion	PADK2_07560//PADK2_07565	//	46 downstream hypothetical protein//72 upstream MarR family transcriptional regulator	//COG1846 Transcriptional regulators
plistIH	1736926-1736926delta(G)	*	-G	1	Intergenic Deletion	PADK2_07990//PADK2_07995	//	286 downstream peptidyl-prolyl cis-trans isomerase, FKBP-type//84 upstream hypothetical protein	COG0545 FKBP-type peptidyl-prolyl cis-trans isomerases 1//COG3339 Uncharacterized conserved protein
plistIH	183211-183211delta(T)	*	-T	1	Intergenic Deletion	PADK2_00810//PADK2_00815	//	98 downstream hypothetical protein//490 upstream histidine porin OpdC	//
plistIH	1973226-1973226delta(G)	*	-G	1	Intergenic Deletion	PADK2_09080//PADK2_09085	//	143 upstream hypothetical protein//10 upstream hypothetical protein	//
plistIH	2020222-2020222delta(T)	*	-T	1	Intergenic Deletion	PADK2_09300//PADK2_09305	//	17 downstream hypothetical protein//5 downstream cell division inhibitor, putative	//COG5404 SOS-response cell division inhibitor, blocks FtsZ ring formation
plistIH	2123581-2123582ins(G)	*	+G	1	Intergenic Insertion	PADK2_09815//PADK2_09820	//	209 upstream putative TonB-dependent receptor//428 upstream hypothetical protein	COG1629 Outer membrane receptor proteins, mostly Fe transport//COG1971 Predicted membrane protein
plistIH	2220873-2220874ins(GG)	*	+GG	2	Intergenic Insertion	PADK2_10315//PADK2_10320	//	36 upstream Hypothetical protein rebB3//34 downstream putative RNA polymerase sigma factor	//COG1595 DNA-directed RNA polymerase specialized sigma subunit, sigma24 homolog
plistIH	2249455-2249455delta(A)	*	-A	1	Intergenic Deletion	PADK2_10485//PADK2_10490	//	236 upstream hypothetical protein//8 upstream putative chemotaxis transducer	//COG3850 Signal transduction histidine kinase, nitrate/nitrite-specific
plistIH	2261893-2261893delta(A)	*	-A	1	Intergenic Deletion	PADK2_10555//PADK2_t29647	//	133 upstream putative oxidoreductase//51 upstream tRNA-Val	COG0665 Glycine/D-amino acid oxidases (deaminating)//
plistIH	2264299-2264300ins(GG)	*	+GG	2	Intergenic Insertion	PADK2_10575//PADK2_10580	//	75 upstream hypothetical protein//189 upstream hypothetical protein	//
plistIH	2304337-2304338ins(GGG)	*	+GGG	3	Intergenic Insertion	PADK2_10870//PADK2_10875	//	309 downstream hypothetical protein//372 upstream HNH endonuclease typeIV restriction enzyme	//
plistIH	2324986-2324986delta(A)	*	-A	1	Intergenic Deletion	PADK2_10985//PADK2_10990	//	2013 downstream DNA sulfur modification protein DndE//1075 downstream phage integrase	//COG0582 Integrase
plistIH	2330346-2330347ins(C)	*	+C	1	Intergenic Insertion	PADK2_11000//PADK2_11005	//	352 upstream MazG nucleotide pyrophosphohydrolase domain-containing protein//41 downstream hypothetical protein	COG1694 Predicted pyrophosphatase//
plistIH	2353544-2353544delta(G)	*	-G	1	Intergenic Deletion	PADK2_11095//PADK2_11100	//	65 upstream putative periplasmic spermidine/putrescine-binding protein//134 downstream hypothetical protein	COG0687 Spermidine/putrescine-binding periplasmic protein//COG1280 Putative threonine efflux protein
plistIH	2378907-2378907delta(T)	*	-T	1	Intergenic Deletion	PADK2_11215//PADK2_11220	//	102 upstream two-component response regulator PfeR//163 upstream hypothetical protein	COG0745 Response regulators consisting of a CheY-like receiver domain and a winged-helix DNA-binding domain//COG3501 Uncharacterized protein conserved in bacteria
plistIH	2484825-2484825delta(C)	*	-C	1	Intergenic Deletion	PADK2_11705//PADK2_11710	//	154 downstream putative transcriptional regulator//17 upstream putative outer membrane receptor protein	COG2771 DNA-binding HTH domain-containing proteins//COG1629 Outer membrane receptor proteins, mostly Fe transport
plistIH	2491642-2491643ins(G)	*	+G	1	Intergenic Insertion	PADK2_11725//PADK2_11730	//	162 downstream putative FAD-dependent monooxygenase//180 upstream response regulator GacA	COG0654 2-polyprenyl-6-methoxyphenol hydroxylase and related FAD-dependent oxidoreductases//COG2197 Response regulator containing a CheY-like receiver domain and an HTH DNA-binding domain
plistIH	256638-256638delta(G)	*	-G	1	Intergenic Deletion	PADK2_01150//PADK2_01155	//	142 downstream putative transcriptional regulator//49 upstream hypothetical protein	COG0583 Transcriptional regulator//
plistIH	2578890-2578891ins(G)	*	+G	1	Intergenic Insertion	PADK2_12220//PADK2_12225	//	5 upstream hypothetical protein//476 downstream signal peptidase II	//COG0597 Lipoprotein signal peptidase
plistIH	2597617-2597618ins(GG)	*	+GG	2	Intergenic Insertion	PADK2_12305//PADK2_12310	//	649 downstream hypothetical protein//174 upstream hypothetical protein	COG3544 Uncharacterized protein conserved in bacteria//
plistIH	2615584-2615585ins(GGG)	*	+GGG	3	Intergenic Insertion	PADK2_12380//PADK2_12385	//	170 downstream LecA//180 upstream hypothetical protein	//COG0820 Predicted Fe-S-cluster redox enzyme
plistIH	2640735-2640736ins(GGG)	*	+GGG	3	Intergenic Insertion	PADK2_12505//PADK2_12510	//	22 downstream putative ring-cleaving dioxygenase//89 downstream exonuclease III	COG0346 Lactoylglutathione lyase and related lyases//COG0708 Exonuclease III
plistIH	2688879-2688879delta(G)	*	-G	1	Intergenic Deletion	PADK2_12685//PADK2_12690	//	122 upstream anthranilate dioxygenase large subunit//195 upstream putative transcriptional regulator	COG4638 Phenylpropionate dioxygenase and related ring-hydroxylating dioxygenases, large terminal subunit//COG2207 AraC-type DNA-binding domain-containing proteins
plistIH	2744384-2744384delta(C)	*	-C	1	Intergenic Deletion	PADK2_12940//PADK2_12945	//	735 upstream hypothetical protein//400 downstream hypothetical protein	COG3209 Rhs family protein//COG3153 Predicted acetyltransferase
plistIH	2810102-2810103ins(G)	*	+G	1	Intergenic Insertion	PADK2_13175//PADK2_13180	//	85 upstream putative hydrolase//13 downstream putative pirin-related protein	COG1335 Amidases related to nicotinamidase//COG1741 Pirin-related protein
plistIH	3004455-3004456ins(CC)	*	+CC	2	Intergenic Insertion	PADK2_13895//PADK2_13900	//	144 upstream putative transcriptional regulator//65 upstream putative alcohol dehydrogenase	COG2207 AraC-type DNA-binding domain-containing proteins//COG1064 Zn-dependent alcohol dehydrogenases
plistIH	3056052-3056053ins(GGG)	*	+GGG	3	Intergenic Insertion	PADK2_14115//PADK2_14120	//	98 upstream hypothetical protein//21 downstream hypothetical protein	COG4764 Uncharacterized protein conserved in bacteria//COG2258 Uncharacterized protein conserved in bacteria
plistIH	3098886-3098887ins(C)	*	+C	1	Intergenic Insertion	PADK2_14345//PADK2_14350	//	93 downstream hypothetical protein//319 upstream homospermidine synthase	//COG5310 Homospermidine synthase
plistIH	3309637-3309637delta(C)	*	-C	1	Intergenic Deletion	PADK2_15295//PADK2_15300	//	149 downstream hypothetical protein//31 upstream carbamoyl transferase	COG1629 Outer membrane receptor proteins, mostly Fe transport//COG2192 Predicted carbamoyl transferase, NodU family
plistIH	3407472-3407473ins(CCCC)	*	+CCCC	4	Intergenic Insertion	PADK2_15725//PADK2_15730	//	155 upstream hypothetical protein//203 downstream putative aldehyde dehydrogenase	//COG1012 NAD-dependent aldehyde dehydrogenases
plistIH	341623-341623delta(C)	*	-C	1	Intergenic Deletion	PADK2_01525//PADK2_01530	//	74 upstream hypothetical protein//31 downstream hypothetical protein	//COG0526 Thiol-disulfide isomerase and thioredoxins
plistIH	3503104-3503105ins(C)	*	+C	1	Intergenic Insertion	PADK2_16160//PADK2_16165	//	683 upstream quorum-sensing control repressor//310 upstream putative desaturase	COG2771 DNA-binding HTH domain-containing proteins//COG3000 Sterol desaturase
plistIH	3635400-3635400delta(C)	*	-C	1	Intergenic Deletion	PADK2_16745//PADK2_16750	//	58 downstream bifunctional aconitate hydratase 2/2-methylisocitrate dehydratase//120 upstream nitrate-binding protein NasS	COG1049 Aconitase B//COG0715 ABC-type nitrate/sulfonate/bicarbonate transport systems, periplasmic components
plistIH	3698198-3698198delta(G)	*	-G	1	Intergenic Deletion	PADK2_17045//PADK2_17050	//	326 upstream hypothetical protein//24 downstream hypothetical protein	COG2308 Uncharacterized conserved protein//COG0518 GMP synthase - Glutamine amidotransferase domain
plistIH	3867393-3867394ins(C)	*	+C	1	Intergenic Insertion	PADK2_17900//PADK2_17905	//acnA	297 upstream putative 23S rRNA C2498 ribose 2'-O-ribose methyltransferase//30 upstream aconitate hydratase	COG2933 Predicted SAM-dependent methyltransferase//COG1048 Aconitase A
plistIH	3935959-3935960ins(G)	*	+G	1	Intergenic Insertion	PADK2_18195//PADK2_18200	//	18 upstream molybdenum cofactor biosynthesis protein A//218 upstream TetR family transcriptional regulator	COG2896 Molybdenum cofactor biosynthesis enzyme//COG1309 Transcriptional regulator
plistIH	4125344-4125345ins(G)	*	+G	1	Intergenic Insertion	PADK2_19115//PADK2_19120	//	26 upstream hypothetical protein//123 upstream putative oligopeptidase	//COG1770 Protease II
plistIH	4215102-4215103ins(C)	*	+C	1	Intergenic Insertion	PADK2_19530//PADK2_19535	//	200 downstream membrane-bound lytic murein transglycolase A//832 upstream putative AMP-binding enzyme	COG2821 Membrane-bound lytic murein transglycosylase//COG1020 Non-ribosomal peptide synthetase modules and related proteins
plistIH	4242394-4242395ins(C)	*	+C	1	Intergenic Insertion	PADK2_19660//PADK2_19665	//	5 upstream putative transcriptional regulator//206 upstream N-Dimethylarginine dimethylaminohydrolase	COG3829 Transcriptional regulator containing PAS, AAA-type ATPase, and DNA-binding domains//COG1834 N-Dimethylarginine dimethylaminohydrolase
plistIH	4276460-4276460delta(G)	*	-G	1	Intergenic Deletion	PADK2_19825//PADK2_19830	//	146 upstream hypothetical protein//66 upstream putative glucosyl transferase	COG1179 Dinucleotide-utilizing enzymes involved in molybdopterin and thiamine biosynthesis family 1//COG5309 Exo-beta-1,3-glucanase
plistIH	4291739-4291740ins(C)	*	+C	1	Intergenic Insertion	PADK2_19870//PADK2_19875	//	1954 downstream ribonucleotide-diphosphate reductase subunit beta//609 downstream hypothetical protein	COG0208 Ribonucleotide reductase, beta subunit//COG2801 Transposase and inactivated derivatives
plistIH	4306654-4306654delta(C)	*	-C	1	Intergenic Deletion	PADK2_19945//PADK2_19950	//	51 downstream hypothetical protein//31 upstream putative transcriptional regulator	COG0560 Phosphoserine phosphatase//COG2188 Transcriptional regulators
plistIH	4359206-4359207ins(C)	*	+C	1	Intergenic Insertion	PADK2_20220//PADK2_20225	//	257 upstream flagellin type B//104 downstream flagellar glycosyl transferase, FgtA	COG1344 Flagellin and related hook-associated proteins//COG1887 Putative glycosyl/glycerophosphate transferases involved in teichoic acid biosynthesis TagF/TagB/EpsJ/RodC
plistIH	4446233-4446234ins(G)	*	+G	1	Intergenic Insertion	PADK2_20640//PADK2_20645	//	59 upstream hypothetical protein//756 downstream hypothetical protein	//
plistIH	4480802-4480803ins(G)	*	+G	1	Intergenic Insertion	PADK2_20815//PADK2_20820	//	157 upstream putative radical activating enzyme//63 downstream tol-pal system protein YbgF	COG0602 Organic radical activating enzymes//COG1729 Uncharacterized protein conserved in bacteria
plistIH	4615706-4615707ins(C)	*	+C	1	Intergenic Insertion	PADK2_21475//PADK2_21480	//	272 downstream putative sulfate transport protein CysZ//106 upstream alkaline ceramidase	COG2981 Uncharacterized protein involved in cysteine biosynthesis//
plistIH	4639910-4639910delta(G)	*	-G	1	Intergenic Deletion	PADK2_21585//PADK2_21590	//	223 upstream hypothetical protein//488 upstream hypothetical protein	COG2963 Transposase and inactivated derivatives//
plistIH	473845-473845delta(G)	*	-G	1	Intergenic Deletion	PADK2_02160//PADK2_02165	//	215 upstream ATP-dependent RNA helicase//36 downstream hypothetical protein	COG0513 Superfamily II DNA and RNA helicases//
plistIH	4848138-4848139ins(GG)	*	+GG	2	Intergenic Insertion	PADK2_22460//PADK2_22465	//	359 downstream chemotactic transducer PctB//69 upstream hypothetical protein	COG0840 Methyl-accepting chemotaxis protein//COG0438 Glycosyltransferase
plistIH	4969941-4969941delta(A)	*	-A	1	Intergenic Deletion	PADK2_23060//PADK2_23065	//	14 downstream putative secreted lipoprotein//43 downstream ClpXP protease specificity-enhancing factor	COG2823 Predicted periplasmic or secreted lipoprotein//COG2969 Stringent starvation protein B
plistIH	5141873-5141874ins(CCC)	*	+CCC	3	Intergenic Insertion	PADK2_23905//PADK2_23910	//	28 downstream O-methyl transferase family protein//77 upstream DEAD/DEAH box helicase	COG0286 Type I restriction-modification system methyltransferase subunit//COG0553 Superfamily II DNA/RNA helicases, SNF2 family
plistIH	5157816-5157816delta(C)	*	-C	1	Intergenic Deletion	PADK2_23980//PADK2_23985	//	183 downstream hypothetical protein//59 upstream DNA helicase	//COG0210 Superfamily I DNA and RNA helicases
plistIH	5170650-5170651ins(CCC)	*	+CCC	3	Intergenic Insertion	PADK2_24060//PADK2_24065	//	244 upstream hypothetical protein//1893 upstream hypothetical protein	//COG0526 Thiol-disulfide isomerase and thioredoxins
plistIH	5218219-5218220ins(C)	*	+C	1	Intergenic Insertion	PADK2_24270//PADK2_24275	rplU//	187 upstream 50S ribosomal protein L21//54 upstream octaprenyl-diphosphate synthase	COG0261 Ribosomal protein L21//COG0142 Geranylgeranyl pyrophosphate synthase
plistIH	5309301-5309302ins(C)	*	+C	1	Intergenic Insertion	PADK2_24650//PADK2_24655	//	259 upstream putative lipoprotein//613 upstream malate:quinone oxidoreductase	//COG0579 Predicted dehydrogenase
plistIH	5309602-5309603ins(CCCC)	*	+CCCC	4	Intergenic Insertion	PADK2_24650//PADK2_24655	//	560 upstream putative lipoprotein//312 upstream malate:quinone oxidoreductase	//COG0579 Predicted dehydrogenase
plistIH	5343615-5343615delta(C)	*	-C	1	Intergenic Deletion	PADK2_t29701//PADK2_24825	//	80 downstream tRNA-Met//71 downstream hypothetical protein	//COG3093 Plasmid maintenance system antidote protein
plistIH	5353284-5353285ins(G)	*	+G	1	Intergenic Insertion	PADK2_24870//PADK2_24875	//	186 upstream hypothetical protein//19 downstream hypothetical protein	//
plistIH	539283-539284ins(G)	*	+G	1	Intergenic Insertion	PADK2_02440//PADK2_02445	//	78 upstream putative permease//125 downstream serine/threonine protein kinase	COG2962 Predicted permeases//COG2334 Putative homoserine kinase type II (protein kinase fold)
plistIH	5414606-5414606delta(C)	*	-C	1	Intergenic Deletion	PADK2_25120//PADK2_25125	panC//	65 downstream pantoate--beta-alanine ligase//29 upstream aspartate alpha-decarboxylase	COG0414 Panthothenate synthetase//COG0853 Aspartate 1-decarboxylase
plistIH	5531129-5531130ins(C)	*	+C	1	Intergenic Insertion	PADK2_25675//PADK2_25680	//	41 downstream hypothetical protein//212 downstream arginine decarboxylase	COG3503 Predicted membrane protein//COG1166 Arginine decarboxylase (spermidine biosynthesis)
plistIH	5663661-5663661delta(C)	*	-C	1	Intergenic Deletion	PADK2_26275//PADK2_26280	psd//	281 downstream phosphatidylserine decarboxylase//38 upstream hypothetical protein	COG0688 Phosphatidylserine decarboxylase//
plistIH	5663692-5663693ins(C)	*	+C	1	Intergenic Insertion	PADK2_26275//PADK2_26280	psd//	312 downstream phosphatidylserine decarboxylase//7 upstream hypothetical protein	COG0688 Phosphatidylserine decarboxylase//
plistIH	5669129-5669130ins(G)	*	+G	1	Intergenic Insertion	PADK2_26290//PADK2_26295	//	166 upstream phosphoserine phosphatase//55 upstream membrane protein	COG3830 ACT domain-containing protein//
plistIH	5684010-5684010delta(C)	*	-C	1	Intergenic Deletion	PADK2_26355//PADK2_26360	//	271 upstream thiamine biosynthesis protein ThiC//185 upstream putative outer membrane protein precursor	COG0422 Thiamine biosynthesis protein ThiC//COG1538 Outer membrane protein
plistIH	5871848-5871848delta(T)	*	-T	1	Intergenic Deletion	PADK2_27110//PADK2_27115	//	44 downstream hypothetical protein//227 upstream two-component sensor NtrB	//COG3852 Signal transduction histidine kinase, nitrogen specific
plistIH	6066354-6066355delta(CC)	*	-CC	2	Intergenic Deletion	PADK2_28070//PADK2_28075	//	727 upstream hypothetical protein//8 downstream major facilitator transporter	//COG0477 Permeases of the major facilitator superfamily
plistIH	620843-620844ins(G)	*	+G	1	Intergenic Insertion	PADK2_02895//PADK2_t29599	//	5 upstream phage integrase family site specific recombinase//149 downstream tRNA-Met	//
plistIH	6214951-6214952ins(C)	*	+C	1	Intergenic Insertion	PADK2_28725//PADK2_28730	//	34 downstream putative FMN oxidoreductase//70 upstream putative ferredoxin	COG1902 NADH:flavin oxidoreductases, Old Yellow Enzyme family//COG0247 Fe-S oxidoreductase
plistIH	6228118-6228119ins(C)	*	+C	1	Intergenic Insertion	PADK2_28800//PADK2_28805	//	497 upstream hypothetical protein//904 downstream threonine aldolase	//COG2008 Threonine aldolase
plistIH	624893-624893delta(A)	*	-A	1	Intergenic Deletion	PADK2_02900//PADK2_02905	//	71 upstream hypothetical protein//35 downstream RNA polymerase sigma factor RpoD	COG2202 FOG: PAS/PAC domain//COG0568 DNA-directed RNA polymerase, sigma subunit (sigma70/sigma32)
plistIH	6299028-6299029ins(G)	*	+G	1	Intergenic Insertion	PADK2_29105//PADK2_29110	//	270 upstream hypothetical protein//159 upstream phosphate:Na+ symporter, PNaS family	COG0834 ABC-type amino acid transport/signal transduction systems, periplasmic component/domain//COG1283 Na+/phosphate symporter
plistIH	6299173-6299174ins(G)	*	+G	1	Intergenic Insertion	PADK2_29105//PADK2_29110	//	415 upstream hypothetical protein//14 upstream phosphate:Na+ symporter, PNaS family	COG0834 ABC-type amino acid transport/signal transduction systems, periplasmic component/domain//COG1283 Na+/phosphate symporter
plistIH	6318605-6318606ins(GG)	*	+GG	2	Intergenic Insertion	PADK2_29185//PADK2_29190	//	62 upstream thiol:disulfide interchange protein DsbA//106 downstream cytochrome c4	COG0526 Thiol-disulfide isomerase and thioredoxins//COG2863 Cytochrome c553
plistIH	639270-639270delta(C)	*	-C	1	Intergenic Deletion	PADK2_02965//PADK2_02970	//glpE	61 upstream PrkA family serine protein kinase//218 downstream thiosulfate sulfurtransferase	COG2766 Putative Ser protein kinase//COG0607 Rhodanese-related sulfurtransferase
plistIH	6400044-6400045ins(G)	*	+G	1	Intergenic Insertion	PADK2_29575//PADK2_29580	trmE//	33 upstream tRNA modification GTPase TrmE//38 downstream membrane protein insertase	COG0486 Predicted GTPase//COG0706 Preprotein translocase subunit YidC
plistIH	667655-667656ins(C)	*	+C	1	Intergenic Insertion	PADK2_03110//PADK2_03115	//	123 downstream hypothetical protein//194 upstream hypothetical protein	//
plistIH	750595-750595delta(T)	*	-T	1	Intergenic Deletion	PADK2_03530//PADK2_03535	//	105 upstream pyochelin biosynthesis protein PchD//125 upstream transcriptional regulator PchR	COG1021 Peptide arylation enzymes//COG2207 AraC-type DNA-binding domain-containing proteins
plistIH	857275-857276ins(GGG)	*	+GGG	3	Intergenic Insertion	PADK2_03935//PADK2_03940	//	148 upstream nonribosomal peptide synthetase//62 downstream putative transcriptional regulator	COG1020 Non-ribosomal peptide synthetase modules and related proteins//COG1476 Predicted transcriptional regulators
plistIH	857934-857935ins(G)	*	+G	1	Intergenic Insertion	PADK2_03945//PADK2_03950	//	20 upstream hypothetical protein//87 upstream hypothetical protein	//COG0500 SAM-dependent methyltransferases
plistIH	883641-883642ins(GG)	*	+GG	2	Intergenic Insertion	PADK2_04100//PADK2_04105	//	67 downstream putative ABC transporter//171 downstream 1-deoxy-D-xylulose-5-phosphate synthase	COG0614 ABC-type Fe3+-hydroxamate transport system, periplasmic component//COG1154 Deoxyxylulose-5-phosphate synthase
plistIH	883754-883755ins(G)	*	+G	1	Intergenic Insertion	PADK2_04100//PADK2_04105	//	180 downstream putative ABC transporter//58 downstream 1-deoxy-D-xylulose-5-phosphate synthase	COG0614 ABC-type Fe3+-hydroxamate transport system, periplasmic component//COG1154 Deoxyxylulose-5-phosphate synthase
plistIH	901321-901322ins(G)	*	+G	1	Intergenic Insertion	PADK2_04180//PADK2_04185	//	50 upstream SNARE associated Golgi protein//144 upstream protein kinase	COG0586 Uncharacterized membrane-associated protein//COG0515 Serine/threonine protein kinase
plistIH	5410370-5410371delta(GA)	*	-GA	2	Intergenic Deletion	PADK2_25100//PADK2_25105	//	516 downstream two-component response regulator CbrB//385 upstream poly(A) polymerase	COG2204 Response regulator containing CheY-like receiver, AAA-type ATPase, and DNA-binding domains//COG0617 tRNA nucleotidyltransferase/poly(A) polymerase
plistIX	4999312-4999313ins(CACCGGC)	*	+CACCGGC	7	Insertion	PADK2_23220		putative phophatase	COG1778 Low specificity phosphatase (HAD superfamily)
plistIX	6320496-6320496delta(A)	*	-A	1	Intergenic Deletion	PADK2_29200//PADK2_29205	engB//	10 downstream GTP-binding protein YsxC//254 downstream DNA polymerase I	COG0218 Predicted GTPase//COG0258 5'-3' exonuclease (including N-terminal domain of PolI)
plistJA	842425-842425delta(T)	*	-T	1	Intergenic Deletion	PADK2_03890//PADK2_03895	//	156 upstream hypothetical protein//315 upstream putative fimbrial subunit CupB1	//COG3539 P pilus assembly protein, pilin FimA
plistJB	4848144-4848145ins(G)	*	+G	1	Intergenic Insertion	PADK2_22460//PADK2_22465	//	365 downstream chemotactic transducer PctB//63 upstream hypothetical protein	COG0840 Methyl-accepting chemotaxis protein//COG0438 Glycosyltransferase
plistJC	1964521-1964522ins(GC)	*	+GC	2	Insertion	PADK2_09035		hypothetical protein
plistJC	6133841-6133852delta(CCGTGCACCTGA)	*	-CCGTGCACCTGA	12	Deletion	PADK2_28360		putative enzyme	COG4313 Protein involved in meta-pathway of phenol degradation
plistJC	2804621-2804680delta(TTTCTTAGCTGCCTACACGGCAGTGAACGGCTATGGACCAGGACGCCACCACGTCGGACT)	*	-TTTCTTAGCTGCCTACACGGCAGTGAACGGCTATGGACCAGGACGCCACCACGTCGGACT	60	Intergenic Deletion	PADK2_13145//PADK2_13150	//	938 downstream hypothetical protein//417 downstream hypothetical protein	//
plistJC	4745243-4745251delta(TACGCCGTG)	*	-TACGCCGTG	9	Intergenic Deletion	PADK2_22110//PADK2_22115	//	3 downstream glycosyl transferase//6 upstream hypothetical protein	//
plistJC	5838207-5838207delta(C)	*	-C	1	Intergenic Deletion	PADK2_26975//PADK2_26980	//	115 upstream putative binding protein component of ABC transporter//3 downstream putative amino acid permease	COG2113 ABC-type proline/glycine betaine transport systems, periplasmic components//COG1113 Gamma-aminobutyrate permease and related permeases
plistJF	3762811-3762815delta(GGTTT)	*	-GGTTT	5	Intergenic Deletion	PADK2_17405//PADK2_17410	//	314 upstream hypothetical protein//24 downstream hypothetical protein	COG3519 Uncharacterized protein conserved in bacteria//COG3518 Uncharacterized protein conserved in bacteria
plistKB	1603461-1603462ins(CCC)	*	+CCC	3	Insertion	PADK2_07395		putative ATP-binding component of ABC transporter	COG4778 ABC-type phosphonate transport system, ATPase component
plistKB	1846626-1846626delta(G)	*	-G	1	Deletion	PADK2_08550		UDP-N-acetyl-D-mannosaminuronate dehydrogenase	COG0677 UDP-N-acetyl-D-mannosaminuronate dehydrogenase
plistKB	2796428-2796429ins(AAA)	*	+AAA	3	Insertion	PADK2_13120		hypothetical protein
plistKB	3460460-3460461ins(AAAAAAA)	*	+AAAAAAA	7	Insertion	PADK2_15970		hypothetical protein
plistKB	5877199-5877200delta(AG)	*	-AG	2	Deletion	PADK2_27145		putative rhodanese-like domain protein	COG0607 Rhodanese-related sulfurtransferase
plistKB	6272860-6272861ins(AAA)	*	+AAA	3	Insertion	PADK2_28975		hypothetical protein
plistKB	6337609-6337610ins(AAAA)	*	+AAAA	4	Insertion	PADK2_29280		glutamine synthetase	COG0174 Glutamine synthetase
plistKB	6054704-6054705ins(TCACCA)	*	+TCACCA	6	Intergenic Insertion	PADK2_27985//PADK2_27990	//	258 downstream putative Mg chelatase-like protein//347 upstream hypothetical protein	COG0606 Predicted ATPase with chaperone activity//
plistKC	1047526-1047527ins(GGG)	*	+GGG	3	Insertion	PADK2_04850		LysR family transcriptional regulator	COG0583 Transcriptional regulator
plistKC	1220548-1220549ins(AAAA)	*	+AAAA	4	Insertion	PADK2_05660		threonine synthase	COG0498 Threonine synthase
plistKC	1387338-1387339ins(GGGGG)	*	+GGGGG	5	Insertion	PADK2_06405		transcriptional regulator MetR	COG0583 Transcriptional regulator
plistKC	1429039-1429040ins(GGG)	*	+GGG	3	Insertion	PADK2_06595		bifunctional UDP-glucuronic acid decarboxylase/UDP-4-amino-4-deoxy-L-arabinose formyltransferase	COG0223 Methionyl-tRNA formyltransferase
plistKC	148548-148549ins(TTTT)	*	+TTTT	4	Insertion	PADK2_00670		hypothetical protein	COG0653 Preprotein translocase subunit SecA (ATPase, RNA helicase)
plistKC	2058767-2058768ins(TTTTTT)	*	+TTTTTT	6	Insertion	PADK2_09490		putative peptidase	COG0616 Periplasmic serine proteases (ClpP class)
plistKC	2061991-2061992ins(C)	*	+C	1	Insertion	PADK2_09510		putative phosphate acyltransferase	COG0416 Fatty acid/phospholipid biosynthesis enzyme
plistKC	2240177-2240178ins(ATCA)	*	+ATCA	4	Insertion	PADK2_10435		transaldolase B	COG0176 Transaldolase
plistKC	2257314-2257315ins(G)	*	+G	1	Insertion	PADK2_10530		putative transcriptional regulator	COG1396 Predicted transcriptional regulators
plistKC	2415673-2415681delta(GGCGATCAA)	*	-GGCGATCAA	9	Deletion	PADK2_11395		putative chemotaxis transducer	COG0840 Methyl-accepting chemotaxis protein
plistKC	2519351-2519355delta(ATCAT)	*	-ATCAT	5	Deletion	PADK2_11870		putative sodium bile acid symporter family protein	COG0798 Arsenite efflux pump ACR3 and related permeases
plistKC	2526822-2526823ins(TTTT)	*	+TTTT	4	Insertion	PADK2_11915		hypothetical protein	COG3481 Predicted HD-superfamily hydrolase
plistKC	2576960-2576969delta(GTCGCTGCCG)	*	-GTCGCTGCCG	10	Deletion	PADK2_12205		hypothetical protein
plistKC	267934-267947delta(TGCGGCAGCGTGCG)	*	-TGCGGCAGCGTGCG	14	Deletion	PADK2_01200		putative 4-hydroxyphenylpyruvate dioxygenase	COG1082 Sugar phosphate isomerases/epimerases
plistKC	2764990-2764998delta(CGCCGCCGG)	*	-CGCCGCCGG	9	Deletion	PADK2_13020		hypothetical protein
plistKC	2854681-2854682ins(ACG)	*	+ACG	3	Insertion	PADK2_13275		ferrichrome-iron receptor	COG1629 Outer membrane receptor proteins, mostly Fe transport
plistKC	2895668-2895670delta(GCG)	*	-GCG	3	Deletion	PADK2_13440		hypothetical protein	COG3517 Uncharacterized protein conserved in bacteria
plistKC	3019895-3019896delta(CC)	*	-CC	2	Deletion	PADK2_13970		putative 2-ketogluconate kinase	COG0524 Sugar kinases, ribokinase family
plistKC	3115226-3115227ins(AAA)	*	+AAA	3	Insertion	PADK2_14420		outer membrane efflux protein	COG1538 Outer membrane protein
plistKC	3166004-3166006delta(AGA)	*	-AGA	3	Deletion	PADK2_14640		putative amino acid permease	COG0765 ABC-type amino acid transport system, permease component
plistKC	35348-35355delta(CGCCACCT)	*	-CGCCACCT	8	Deletion	PADK2_00160		putative transcriptional regulator	COG0583 Transcriptional regulator
plistKC	3711576-3711587delta(GAAGCCGGCCAG)	*	-GAAGCCGGCCAG	12	Deletion	PADK2_17125		hypothetical protein
plistKC	3727074-3727075ins(CCCCCC)	*	+CCCCCC	6	Insertion	PADK2_17230		type III secretion system protein	COG1886 Flagellar motor switch/type III secretory pathway protein
plistKC	3743874-3743875ins(GGGGGG)	*	+GGGGGG	6	Insertion	PADK2_17330		hypothetical protein	COG2840 Uncharacterized protein conserved in bacteria
plistKC	3765107-3765108ins(TTT)	*	+TTT	3	Insertion	PADK2_17420		hypothetical protein	COG3516 Uncharacterized protein conserved in bacteria
plistKC	3864590-3864596delta(CGCCAGC)	*	-CGCCAGC	7	Deletion	PADK2_17890		putative oxidoreductase	COG0665 Glycine/D-amino acid oxidases (deaminating)
plistKC	3889695-3889696ins(CC)	*	+CC	2	Insertion	PADK2_18005		adenine phosphoribosyltransferase	COG0503 Adenine/guanine phosphoribosyltransferases and related PRPP-binding proteins
plistKC	4492874-4492875ins(CC)	*	+CC	2	Insertion	PADK2_20885		cold-shock protein	COG1278 Cold shock proteins
plistKC	4618862-4618863ins(GG)	*	+GG	2	Insertion	PADK2_21485		hemolytic phospholipase C precursor	COG3511 Phospholipase C
plistKC	4745107-4745108delta(CT)	*	-CT	2	Deletion	PADK2_22110		glycosyl transferase
plistKC	4790068-4790069ins(GGG)	*	+GGG	3	Insertion	PADK2_22280		hypothetical protein	COG1629 Outer membrane receptor proteins, mostly Fe transport
plistKC	4811500-4811501delta(TG)	*	-TG	2	Deletion	PADK2_22325		exodeoxyribonuclease V beta chain	COG1074 ATP-dependent exoDNAse (exonuclease V) beta subunit (contains helicase and exonuclease domains)
plistKC	4909092-4909093ins(AAA)	*	+AAA	3	Insertion	PADK2_22775		putative thiol oxidoreductase	COG3488 Predicted thiol oxidoreductase
plistKC	5051082-5051083ins(AAAAAA)	*	+AAAAAA	6	Insertion	PADK2_23445		putative permease of ABC transporter	COG0601 ABC-type dipeptide/oligopeptide/nickel transport systems, permease components
plistKC	5195499-5195500ins(CCCC)	*	+CCCC	4	Insertion	PADK2_24160		two-component sensor PilS	COG0642 Signal transduction histidine kinase
plistKC	5382172-5382178delta(TGGAGGT)	*	-TGGAGGT	7	Deletion	PADK2_24970		hypothetical protein	COG2187 Uncharacterized protein conserved in bacteria
plistKC	5577319-5577320ins(GGGGGG)	*	+GGGGGG	6	Insertion	PADK2_25890		putative bacterioferritin	COG2193 Bacterioferritin (cytochrome b1)
plistKC	5744983-5744990delta(GCCGTTCG)	*	-GCCGTTCG	8	Deletion	PADK2_26590		hypothetical protein	COG2961 Protein involved in catabolism of external DNA
plistKC	6129481-6129482ins(CC)	*	+CC	2	Insertion	PADK2_28345		phosphomannomutase AlgC	COG1109 Phosphomannomutase
plistKC	6172851-6172867delta(CCGCCGACCTCCGACTC)	*	-CCGCCGACCTCCGACTC	17	Deletion	PADK2_28575		membrane protein component of ABC phosphate transporter	COG4590 ABC-type uncharacterized transport system, permease component
plistKC	6204252-6204253ins(GGGG)	*	+GGGG	4	Insertion	PADK2_28680		AraC family transcriptional regulator	COG4977 Transcriptional regulator containing an amidase domain and an AraC-type DNA-binding HTH domain
plistKC	6213243-6213244ins(GGG)	*	+GGG	3	Insertion	PADK2_28725		putative FMN oxidoreductase	COG1902 NADH:flavin oxidoreductases, Old Yellow Enzyme family
plistKC	6274428-6274430delta(GAG)	*	-GAG	3	Deletion	PADK2_28985		glycosyltransferase WbpY	COG0438 Glycosyltransferase
plistKC	6343890-6343891ins(TTT)	*	+TTT	3	Insertion	PADK2_29305		putative hydrolase	COG0596 Predicted hydrolases or acyltransferases (alpha/beta hydrolase superfamily)
plistKC	6363633-6363674delta(TTTTCCACCGGTTTGGGCTTGGGTTTCGGCTTGGGCTTGGGT)	*	-TTTTCCACCGGTTTGGGCTTGGGTTTCGGCTTGGGCTTGGGT	42	Deletion	PADK2_29395		TonB protein	COG2985 Predicted permease
plistKC	6364721-6364723delta(ACC)	*	-ACC	3	Deletion	PADK2_29400		Putative GTPases (G3E family) protein	COG0523 Putative GTPases (G3E family)
plistKC	6367395-6367396ins(C)	*	+C	1	Insertion	PADK2_29415		hypothetical protein	COG0523 Putative GTPases (G3E family)
plistKC	86736-86737ins(TTTTTT)	*	+TTTTTT	6	Insertion	PADK2_00390		serine/threonine-protein kinase PpkA	COG0515 Serine/threonine protein kinase
plistKC	955637-955638ins(A)	*	+A	1	Insertion	PADK2_04450		Lost Adherence Sensor, LadS	COG0642 Signal transduction histidine kinase
plistKC	1474222-1474223ins(G)	*	+G	1	Intergenic Insertion	PADK2_06760//PADK2_06765	//	43 downstream putative outer membrane protein precursor//530 upstream hypothetical protein	COG1538 Outer membrane protein//COG2608 Copper chaperone
plistKC	3021074-3021075ins(GC)	*	+GC	2	Intergenic Insertion	PADK2_13975//PADK2_13980	//	68 upstream putative putative epimerase//4 downstream transcriptional regulator PtxS	COG1082 Sugar phosphate isomerases/epimerases//COG1609 Transcriptional regulators
plistKC	3113514-3113515ins(CCCC)	*	+CCCC	4	Intergenic Insertion	PADK2_14410//PADK2_14415	//	220 upstream arac family transcriptional regulator//77 upstream hypothetical protein	COG2207 AraC-type DNA-binding domain-containing proteins//
plistKC	4309857-4309858ins(CCC)	*	+CCC	3	Intergenic Insertion	PADK2_19965//PADK2_19970	//	78 downstream putative transcriptional regulator//59 upstream hypothetical protein	COG0583 Transcriptional regulator//COG3257 Uncharacterized protein, possibly involved in glyoxylate utilization
plistKC	4852100-4852101ins(G)	*	+G	1	Intergenic Insertion	PADK2_22485//PADK2_22490	purU//	49 upstream formyltetrahydrofolate deformylase//211 upstream transcriptional regulator MvaT, P16 subunit	COG0788 Formyltetrahydrofolate hydrolase//
plistKC	5117524-5117525ins(GGG)	*	+GGG	3	Intergenic Insertion	PADK2_23775//PADK2_23780	//	707 downstream DNA topoisomerase I//391 upstream hypothetical protein	COG0550 Topoisomerase IA//
plistKC	6000575-6000576ins(CCCCC)	*	+CCCCC	5	Intergenic Insertion	PADK2_27725//PADK2_27730	//	81 upstream thioredoxin//118 upstream exopolyphosphatase	COG0526 Thiol-disulfide isomerase and thioredoxins//COG0248 Exopolyphosphatase
plistKC	796721-796722ins(G)	*	+G	1	Intergenic Insertion	PADK2_03680//PADK2_03685	//	87 upstream acyl-CoA synthetase//159 upstream putative two-component sensor	COG0318 Acyl-CoA synthetases (AMP-forming)/AMP-acid ligases II//COG2202 FOG: PAS/PAC domain
plistKD	1041891-1041892ins(CCCCC)	*	+CCCCC	5	Insertion	PADK2_04820		Fe(III) dicitrate transporter FecA	COG4772 Outer membrane receptor for Fe3+-dicitrate
plistKD	1081940-1081941ins(TTTT)	*	+TTTT	4	Insertion	PADK2_05010		ATP-dependent RNA helicase RhlB	COG0513 Superfamily II DNA and RNA helicases
plistKD	1117136-1117144delta(GGGTCGACG)	*	-GGGTCGACG	9	Deletion	PADK2_05175		putative hydrolase	COG1073 Hydrolases of the alpha/beta superfamily
plistKD	1122420-1122420delta(G)	*	-G	1	Deletion	PADK2_05195		hypothetical protein	COG4943 Predicted signal transduction protein containing sensor and EAL domains
plistKD	1170134-1170135ins(G)	*	+G	1	Insertion	PADK2_05450		transcriptional regulator	COG0583 Transcriptional regulator
plistKD	118026-118026delta(A)	*	-A	1	Deletion	PADK2_00505		hypothetical protein	COG5351 Uncharacterized protein conserved in bacteria
plistKD	1181105-1181106ins(GG)	*	+GG	2	Insertion	PADK2_05490		putative lipopolysaccharide modification acyltransferase	COG1835 Predicted acyltransferases
plistKD	1202851-1202852ins(C)	*	+C	1	Insertion	PADK2_05580	purT	phosphoribosylglycinamide formyltransferase 2	COG0027 Formate-dependent phosphoribosylglycinamide formyltransferase (GAR transformylase)
plistKD	1234798-1234799delta(CA)	*	-CA	2	Deletion	PADK2_05710		hypothetical protein	COG4681 Uncharacterized protein conserved in bacteria
plistKD	1361535-1361536ins(GG)	*	+GG	2	Insertion	PADK2_06280		hypothetical protein	COG3530 Uncharacterized protein conserved in bacteria
plistKD	1391917-1391917delta(G)	*	-G	1	Deletion	PADK2_06425		glycerol-3-phosphate regulon repressor	COG1349 Transcriptional regulators of sugar metabolism
plistKD	1394378-1394378delta(C)	*	-C	1	Deletion	PADK2_06435		glycerol uptake facilitator protein	COG0580 Glycerol uptake facilitator and related permeases (Major Intrinsic Protein Family)
plistKD	1429039-1429040ins(GGGGG)	*	+GGGGG	5	Insertion	PADK2_06595		bifunctional UDP-glucuronic acid decarboxylase/UDP-4-amino-4-deoxy-L-arabinose formyltransferase	COG0223 Methionyl-tRNA formyltransferase
plistKD	1434775-1434775delta(G)	*	-G	1	Deletion	PADK2_06615		alginate o-acetyltransferase AlgF
plistKD	1582225-1582225delta(G)	*	-G	1	Deletion	PADK2_07280		putative transcriptional regulator	COG0583 Transcriptional regulator
plistKD	1628492-1628492delta(G)	*	-G	1	Deletion	PADK2_07540		putative two-component response regulator	COG0784 FOG: CheY-like receiver
plistKD	1690950-1690950delta(C)	*	-C	1	Deletion	PADK2_07795		hypothetical protein
plistKD	183979-183981delta(CGG)	*	-CGG	3	Deletion	PADK2_00815		histidine porin OpdC
plistKD	1871073-1871074ins(C)	*	+C	1	Insertion	PADK2_08650		secretion protein	COG1566 Multidrug resistance efflux pump
plistKD	1882076-1882076delta(G)	*	-G	1	Deletion	PADK2_08715		LysR family transcriptional regulator	COG0583 Transcriptional regulator
plistKD	1883289-1883290ins(GG)	*	+GG	2	Insertion	PADK2_08720		hypothetical protein	COG0251 Putative translation initiation inhibitor, yjgF family
plistKD	1883612-1883613ins(GGGG)	*	+GGGG	4	Insertion	PADK2_08725		putative transcriptional regulator	COG0583 Transcriptional regulator
plistKD	1901963-1901964delta(CG)	*	-CG	2	Deletion	PADK2_08800		O-succinylhomoserine sulfhydrylase	COG0626 Cystathionine beta-lyases/cystathionine gamma-synthases
plistKD	1956775-1956775delta(G)	*	-G	1	Deletion	PADK2_09015		hypothetical protein	COG3868 Uncharacterized conserved protein
plistKD	1965271-1965271delta(G)	*	-G	1	Deletion	PADK2_09040		hypothetical protein	COG0438 Glycosyltransferase
plistKD	1993534-1993535ins(CC)	*	+CC	2	Insertion	PADK2_09185		cytochrome c peroxidase	COG1858 Cytochrome c peroxidase
plistKD	2001761-2001761delta(G)	*	-G	1	Deletion	PADK2_09225		putative carbohydrate kinase	COG1070 Sugar (pentulose and hexulose) kinases
plistKD	2036555-2036557delta(GCG)	*	-GCG	3	Deletion	PADK2_09380		Na(+)-translocating NADH-quinone reductase subunit F	COG2871 Na+-transporting NADH:ubiquinone oxidoreductase, subunit NqrF
plistKD	2041764-2041764delta(T)	*	-T	1	Deletion	PADK2_09410		hypothetical protein
plistKD	2130850-2130850delta(G)	*	-G	1	Deletion	PADK2_09850		precorrin-2 C(20)-methyltransferase	COG2243 Precorrin-2 methylase
plistKD	213131-213131delta(C)	*	-C	1	Deletion	PADK2_00940		hypothetical protein	COG2175 Probable taurine catabolism dioxygenase
plistKD	2221292-2221293ins(G)	*	+G	1	Insertion	PADK2_10320		putative RNA polymerase sigma factor	COG1595 DNA-directed RNA polymerase specialized sigma subunit, sigma24 homolog
plistKD	2273932-2273932delta(G)	*	-G	1	Deletion	PADK2_10655		hypothetical protein
plistKD	2329979-2329980ins(G)	*	+G	1	Insertion	PADK2_11000		MazG nucleotide pyrophosphohydrolase domain-containing protein	COG1694 Predicted pyrophosphatase
plistKD	2379237-2379238ins(AAAAAAA)	*	+AAAAAAA	7	Insertion	PADK2_11220		hypothetical protein	COG3501 Uncharacterized protein conserved in bacteria
plistKD	2489545-2489546ins(G)	*	+G	1	Insertion	PADK2_11720		putative transcriptional regulator	COG2207 AraC-type DNA-binding domain-containing proteins
plistKD	2505425-2505426ins(G)	*	+G	1	Insertion	PADK2_11800		transcriptional regulator 2	COG0583 Transcriptional regulator
plistKD	25057-25058ins(GGG)	*	+GGG	3	Insertion	PADK2_00115		quinone oxidoreductase	COG0604 NADPH:quinone reductase and related Zn-dependent oxidoreductases
plistKD	2519355-2519356ins(CCC)	*	+CCC	3	Insertion	PADK2_11870		putative sodium bile acid symporter family protein	COG0798 Arsenite efflux pump ACR3 and related permeases
plistKD	2528072-2528072delta(G)	*	-G	1	Deletion	PADK2_11915		hypothetical protein	COG3481 Predicted HD-superfamily hydrolase
plistKD	2536675-2536676ins(CC)	*	+CC	2	Insertion	PADK2_11970		type IV secretory pathway, VirB4 component	COG3451 Type IV secretory pathway, VirB4 components
plistKD	2541885-2541886ins(CCCC)	*	+CCCC	4	Insertion	PADK2_11985		hypothetical protein
plistKD	2563872-2563872delta(A)	*	-A	1	Deletion	PADK2_12115		O-methyl transferase family protein	COG2890 Methylase of polypeptide chain release factors
plistKD	2582114-2582115ins(CCCCC)	*	+CCCCC	5	Insertion	PADK2_12230		heavy metal translocating P-type ATPase	COG2217 Cation transport ATPase
plistKD	2586901-2586902ins(GGG)	*	+GGG	3	Insertion	PADK2_12250		DNA topoisomerase III	COG0550 Topoisomerase IA
plistKD	2702420-2702420delta(G)	*	-G	1	Deletion	PADK2_12760		lysR family transcriptional regulator	COG0583 Transcriptional regulator
plistKD	2728808-2728809ins(G)	*	+G	1	Insertion	PADK2_12890		hypothetical protein	COG0179 2-keto-4-pentenoate hydratase/2-oxohepta-3-ene-1,7-dioic acid hydratase (catechol pathway)
plistKD	2759033-2759034ins(AAAAAA)	*	+AAAAAA	6	Insertion	PADK2_13000		L-serine dehydratase	COG1760 L-serine deaminase
plistKD	2762409-2762410ins(GG)	*	+GG	2	Insertion	PADK2_13015		hypothetical protein
plistKD	2810822-2810823ins(G)	*	+G	1	Insertion	PADK2_13180		putative pirin-related protein	COG1741 Pirin-related protein
plistKD	2813511-2813512ins(GG)	*	+GG	2	Insertion	PADK2_13190	treA	trehalase	COG1626 Neutral trehalase
plistKD	2818156-2818162delta(AGCGGCG)	*	-AGCGGCG	7	Deletion	PADK2_13215		putative thioesterase	COG3208 Predicted thioesterase involved in non-ribosomal peptide biosynthesis
plistKD	2877094-2877094delta(A)	*	-A	1	Deletion	PADK2_13355		L-lactate dehydrogenase	COG1304 L-lactate dehydrogenase (FMN-dependent) and related alpha-hydroxy acid dehydrogenases
plistKD	2925703-2925704ins(GG)	*	+GG	2	Insertion	PADK2_13565		putative ATP-binding component of ABC maltose/mannitol transporter	COG3839 ABC-type sugar transport systems, ATPase components
plistKD	2929070-2929071ins(GG)	*	+GG	2	Insertion	PADK2_13580		binding protein component of ABC maltose/mannitol transporter	COG1653 ABC-type sugar transport system, periplasmic component
plistKD	2939750-2939751ins(G)	*	+G	1	Insertion	PADK2_13620		hypothetical protein	COG1960 Acyl-CoA dehydrogenases
plistKD	294480-294480delta(G)	*	-G	1	Deletion	PADK2_01320		4-aminobutyrate aminotransferase	COG0160 4-aminobutyrate aminotransferase and related aminotransferases
plistKD	2994640-2994641ins(GG)	*	+GG	2	Insertion	PADK2_13845		hypothetical protein	COG0501 Zn-dependent protease with chaperone function
plistKD	3001128-3001128delta(G)	*	-G	1	Deletion	PADK2_13875		putative arsenical resistance protein	COG0431 Predicted flavoprotein
plistKD	303004-303005ins(C)	*	+C	1	Insertion	PADK2_01360		hypothetical protein
plistKD	3089519-3089519delta(C)	*	-C	1	Deletion	PADK2_14310		chromate resistance protein	COG2059 Chromate transport protein ChrA
plistKD	3090134-3090135ins(C)	*	+C	1	Insertion	PADK2_14310		chromate resistance protein	COG2059 Chromate transport protein ChrA
plistKD	3110134-3110135ins(C)	*	+C	1	Insertion	PADK2_14390		Tn4652, transposase	COG4644 Transposase and inactivated derivatives, TnpA family
plistKD	3174593-3174594ins(TTTT)	*	+TTTT	4	Insertion	PADK2_14685		hydrogen cyanide synthase HcnB	COG0446 Uncharacterized NAD(FAD)-dependent dehydrogenases
plistKD	3177281-3177281delta(C)	*	-C	1	Deletion	PADK2_14705		adenylate cyclase ExoY
plistKD	3237481-3237481delta(C)	*	-C	1	Deletion	PADK2_15000		putative transporter	COG0025 NhaP-type Na+/H+ and K+/H+ antiporters
plistKD	3278434-3278443delta(ACGAAGTACT)	*	-ACGAAGTACT	10	Deletion	PADK2_15195		putative permease	COG0477 Permeases of the major facilitator superfamily
plistKD	3327063-3327064ins(C)	*	+C	1	Insertion	PADK2_15360		hypothetical protein	COG1629 Outer membrane receptor proteins, mostly Fe transport
plistKD	3346945-3346946ins(GG)	*	+GG	2	Insertion	PADK2_15445		putative amino acid permease	COG0531 Amino acid transporters
plistKD	334855-334856ins(GGGGG)	*	+GGGGG	5	Insertion	PADK2_01500		spermidine/putrescine ABC transporter ATPase subunit	COG3842 ABC-type spermidine/putrescine transport systems, ATPase components
plistKD	3364524-3364525ins(C)	*	+C	1	Insertion	PADK2_15535		putative nucleotide sugar dehydrogenase	COG1004 Predicted UDP-glucose 6-dehydrogenase
plistKD	3371108-3371108delta(C)	*	-C	1	Deletion	PADK2_15560		hypothetical protein
plistKD	3386989-3386990ins(C)	*	+C	1	Insertion	PADK2_15630		putative H+/gluconate symporter	COG2610 H+/gluconate symporter and related permeases
plistKD	3402032-3402033ins(C)	*	+C	1	Insertion	PADK2_15695		iron-containing alcohol dehydrogenase	COG1454 Alcohol dehydrogenase, class IV
plistKD	3416783-3416784ins(G)	*	+G	1	Insertion	PADK2_15775		putative two-component sensor	COG0642 Signal transduction histidine kinase
plistKD	3474354-3474354delta(C)	*	-C	1	Deletion	PADK2_16025		putative TonB-dependent receptor	COG4771 Outer membrane receptor for ferrienterochelin and colicins
plistKD	3475853-3475853delta(G)	*	-G	1	Deletion	PADK2_16025		putative TonB-dependent receptor	COG4771 Outer membrane receptor for ferrienterochelin and colicins
plistKD	3480184-3480184delta(C)	*	-C	1	Deletion	PADK2_16050		hypothetical protein	COG0665 Glycine/D-amino acid oxidases (deaminating)
plistKD	3526809-3526809delta(C)	*	-C	1	Deletion	PADK2_16275		putative outer membrane protein precursor	COG1538 Outer membrane protein
plistKD	3526833-3526834ins(C)	*	+C	1	Insertion	PADK2_16275		putative outer membrane protein precursor	COG1538 Outer membrane protein
plistKD	3534580-3534581ins(GC)	*	+GC	2	Insertion	PADK2_16285		putative cation transporter	COG0598 Mg2+ and Co2+ transporters
plistKD	3628830-3628830delta(C)	*	-C	1	Deletion	PADK2_16725		hypothetical protein	COG0330 Membrane protease subunits, stomatin/prohibitin homologs
plistKD	3693156-3693157ins(G)	*	+G	1	Insertion	PADK2_17025		putative cytochrome c protein	COG2010 Cytochrome c, mono- and diheme variants
plistKD	3751777-3751785delta(TGCTTGACC)	*	-TGCTTGACC	9	Deletion	PADK2_17365		type VI secretion system protein ImpK	COG3455 Uncharacterized protein conserved in bacteria
plistKD	3777104-3777105ins(C)	*	+C	1	Insertion	PADK2_17470		putative sulfate transporter	COG0659 Sulfate permease and related transporters (MFS superfamily)
plistKD	4008088-4008089ins(C)	*	+C	1	Insertion	PADK2_18555		putative periplasmic protein	COG3672 Predicted periplasmic protein
plistKD	4019251-4019252ins(CC)	*	+CC	2	Insertion	PADK2_18605		guanidinobutyrase	COG0010 Arginase/agmatinase/formimionoglutamate hydrolase, arginase family
plistKD	403546-403547ins(G)	*	+G	1	Insertion	PADK2_01835		aldehyde dehydrogenase	COG1012 NAD-dependent aldehyde dehydrogenases
plistKD	4050164-4050165ins(C)	*	+C	1	Insertion	PADK2_18745		transcriptional regulator	COG2207 AraC-type DNA-binding domain-containing proteins
plistKD	4062729-4062730ins(G)	*	+G	1	Insertion	PADK2_18800		putative phenazine biosynthesis protein	COG0384 Predicted epimerase, PhzC/PhzF homolog
plistKD	4139865-4139866delta(GC)	*	-GC	2	Deletion	PADK2_19185		putative hydrolase	COG4757 Predicted alpha/beta hydrolase
plistKD	4144072-4144073ins(CCC)	*	+CCC	3	Insertion	PADK2_19215		putative major facilitator superfamily (MFS) transporter	COG0477 Permeases of the major facilitator superfamily
plistKD	4172107-4172108ins(C)	*	+C	1	Insertion	PADK2_19345		putative transcriptional regulator	COG2207 AraC-type DNA-binding domain-containing proteins
plistKD	4193961-4193962ins(C)	*	+C	1	Insertion	PADK2_19430		hypothetical protein
plistKD	4222184-4222184delta(G)	*	-G	1	Deletion	PADK2_19560		hypothetical protein	COG0500 SAM-dependent methyltransferases
plistKD	4249642-4249643ins(C)	*	+C	1	Insertion	PADK2_19700		hypothetical protein	COG1804 Predicted acyl-CoA transferases/carnitine dehydratase
plistKD	4259082-4259083ins(GGG)	*	+GGG	3	Insertion	PADK2_19735		putative sensor protein	COG3447 Predicted integral membrane sensor domain
plistKD	4271400-4271401ins(CC)	*	+CC	2	Insertion	PADK2_19800		putative lipoxygenase
plistKD	4305204-4305204delta(C)	*	-C	1	Deletion	PADK2_19940		putative major facilitator superfamily (MFS) transporter	COG2271 Sugar phosphate permease
plistKD	4428248-4428248delta(G)	*	-G	1	Deletion	PADK2_20550		putative aldehyde dehydrogenase	COG1012 NAD-dependent aldehyde dehydrogenases
plistKD	4434272-4434273ins(G)	*	+G	1	Insertion	PADK2_20585		enoyl-CoA hydratase	COG1024 Enoyl-CoA hydratase/carnithine racemase
plistKD	4521650-4521651ins(G)	*	+G	1	Insertion	PADK2_21055		two-component sensor	COG0642 Signal transduction histidine kinase
plistKD	4523267-4523268ins(CCCCC)	*	+CCCCC	5	Insertion	PADK2_21060		two-component response regulator	COG0745 Response regulators consisting of a CheY-like receiver domain and a winged-helix DNA-binding domain
plistKD	4527870-4527871ins(GG)	*	+GG	2	Insertion	PADK2_21075		hypothetical protein
plistKD	4567074-4567075ins(GGGGG)	*	+GGGGG	5	Insertion	PADK2_21260		arginine/ornithine binding protein AotJ	COG0834 ABC-type amino acid transport/signal transduction systems, periplasmic component/domain
plistKD	459695-459695delta(G)	*	-G	1	Deletion	PADK2_02105		hypothetical protein
plistKD	4598701-4598702ins(C)	*	+C	1	Insertion	PADK2_21400		hypothetical protein	COG2202 FOG: PAS/PAC domain
plistKD	4618275-4618275delta(T)	*	-T	1	Deletion	PADK2_21485		hemolytic phospholipase C precursor	COG3511 Phospholipase C
plistKD	4619565-4619565delta(C)	*	-C	1	Deletion	PADK2_21485		hemolytic phospholipase C precursor	COG3511 Phospholipase C
plistKD	4683054-4683055ins(GGGGG)	*	+GGGGG	5	Insertion	PADK2_21780		bifunctional proline dehydrogenase/pyrroline-5-carboxylate dehydrogenase	COG0506 Proline dehydrogenase
plistKD	4738901-4738902ins(C)	*	+C	1	Insertion	PADK2_22065		hypothetical protein
plistKD	4769666-4769667ins(C)	*	+C	1	Insertion	PADK2_22200		hypothetical protein	COG3210 Large exoproteins involved in heme utilization or adhesion
plistKD	4875501-4875502ins(C)	*	+C	1	Insertion	PADK2_22605		putative acyltransferase	COG1835 Predicted acyltransferases
plistKD	4902084-4902085ins(C)	*	+C	1	Insertion	PADK2_22745		putative transporter	COG1279 Lysine efflux permease
plistKD	4909092-4909093ins(AAAAA)	*	+AAAAA	5	Insertion	PADK2_22775		putative thiol oxidoreductase	COG3488 Predicted thiol oxidoreductase
plistKD	4927896-4927898delta(TCA)	*	-TCA	3	Deletion	PADK2_22870	fabG	3-ketoacyl-(acyl-carrier-protein) reductase	COG1028 Dehydrogenases with different specificities (related to short-chain alcohol dehydrogenases)
plistKD	4929865-4929865delta(C)	*	-C	1	Deletion	PADK2_22880		hypothetical protein
plistKD	5006558-5006559ins(CCCC)	*	+CCCC	4	Insertion	PADK2_23270		superoxide dismutase	COG0605 Superoxide dismutase
plistKD	5016608-5016626delta(GCGCGCGGCATACGACGCC)	*	-GCGCGCGGCATACGACGCC	19	Deletion	PADK2_23310		hypothetical protein	COG3164 Predicted membrane protein
plistKD	5096111-5096112ins(G)	*	+G	1	Insertion	PADK2_23655		Large exoprotein	COG3210 Large exoproteins involved in heme utilization or adhesion
plistKD	5198740-5198740delta(C)	*	-C	1	Deletion	PADK2_24170		D-amino acid oxidase	COG0665 Glycine/D-amino acid oxidases (deaminating)
plistKD	521005-521005delta(G)	*	-G	1	Deletion	PADK2_02360		hypothetical protein
plistKD	5225887-5225888ins(C)	*	+C	1	Insertion	PADK2_24310		putative ATP-dependent protease	COG1067 Predicted ATP-dependent protease
plistKD	5234825-5234826ins(AAA)	*	+AAA	3	Insertion	PADK2_24345		hypothetical protein	COG1690 Uncharacterized conserved protein
plistKD	5247772-5247772delta(C)	*	-C	1	Deletion	PADK2_24400		putative ATP-binding component of ABC transporter	COG1136 ABC-type antimicrobial peptide transport system, ATPase component
plistKD	5292932-5292933ins(C)	*	+C	1	Insertion	PADK2_24570		hypothetical protein	COG3210 Large exoproteins involved in heme utilization or adhesion
plistKD	5312336-5312336delta(G)	*	-G	1	Deletion	PADK2_24665		hypothetical protein
plistKD	5325522-5325522delta(C)	*	-C	1	Deletion	PADK2_24735		putative sugar nucleotide epimerase	COG1090 Predicted nucleoside-diphosphate sugar epimerase
plistKD	5487769-5487769delta(C)	*	-C	1	Deletion	PADK2_t29711		tRNA-Sec
plistKD	5491974-5491974delta(C)	*	-C	1	Deletion	PADK2_25505		putative transcriptional regulator	COG2771 DNA-binding HTH domain-containing proteins
plistKD	5504168-5504169ins(C)	*	+C	1	Insertion	PADK2_25550		2,4-dienoyl-CoA reductase FadH2	COG1902 NADH:flavin oxidoreductases, Old Yellow Enzyme family
plistKD	5524137-5524138ins(GGGGGGG)	*	+GGGGGGG	7	Insertion	PADK2_25650		putative hemolyin III	COG1272 Predicted membrane protein, hemolysin III homolog
plistKD	5580328-5580328delta(G)	*	-G	1	Deletion	PADK2_25910		hypothetical protein
plistKD	5610677-5610678ins(C)	*	+C	1	Insertion	PADK2_26045		putative permease of ABC branched-chain amino acid transporter	COG4177 ABC-type branched-chain amino acid transport system, permease component
plistKD	5623693-5623693delta(C)	*	-C	1	Deletion	PADK2_26110		hypothetical protein	COG0739 Membrane proteins related to metalloendopeptidases
plistKD	5671671-5671672ins(G)	*	+G	1	Insertion	PADK2_26305		hypothetical protein	COG3009 Uncharacterized protein conserved in bacteria
plistKD	5694674-5694675ins(C)	*	+C	1	Insertion	PADK2_26395		putative amino acid permease	COG0833 Amino acid transporters
plistKD	5697267-5697268ins(CCC)	*	+CCC	3	Insertion	PADK2_26400		two-component sensor	COG0642 Signal transduction histidine kinase
plistKD	569854-569855ins(G)	*	+G	1	Insertion	PADK2_02600		putative c-type cytochrome precursor	COG2010 Cytochrome c, mono- and diheme variants
plistKD	5703132-5703132delta(C)	*	-C	1	Deletion	PADK2_26425		putative oxidoreductase	COG1902 NADH:flavin oxidoreductases, Old Yellow Enzyme family
plistKD	571067-571067delta(G)	*	-G	1	Deletion	PADK2_02610		nitrite reductase precursor	COG2010 Cytochrome c, mono- and diheme variants
plistKD	5712101-5712102ins(AAA)	*	+AAA	3	Insertion	PADK2_26470		acyl-CoA dehydrogenase	COG1960 Acyl-CoA dehydrogenases
plistKD	5925792-5925794delta(GTG)	*	-GTG	3	Deletion	PADK2_27375		hypothetical protein
plistKD	595589-595590ins(AGAAA)	*	+AGAAA	5	Insertion	PADK2_02750		hypothetical protein	COG4097 Predicted ferric reductase
plistKD	5958098-5958101delta(CGCG)	*	-CGCG	4	Deletion	PADK2_27540		N-acetylglutamate synthase	COG0548 Acetylglutamate kinase
plistKD	5996678-5996679ins(C)	*	+C	1	Insertion	PADK2_27715		O-antigen acetylase	COG1835 Predicted acyltransferases
plistKD	6004419-6004419delta(C)	*	-C	1	Deletion	PADK2_27740		delta-aminolevulinic acid dehydratase	COG0113 Delta-aminolevulinic acid dehydratase
plistKD	6023448-6023452delta(GTGCA)	*	-GTGCA	5	Deletion	PADK2_27840		alginate biosynthesis protein AlgZ/FimS	COG2972 Predicted signal transduction protein with a C-terminal ATPase domain
plistKD	6061850-6061851ins(CCC)	*	+CCC	3	Insertion	PADK2_28040		hypothetical protein	COG0189 Glutathione synthase/Ribosomal protein S6 modification enzyme (glutaminyl transferase)
plistKD	6204252-6204253ins(GGGGGGG)	*	+GGGGGGG	7	Insertion	PADK2_28680		AraC family transcriptional regulator	COG4977 Transcriptional regulator containing an amidase domain and an AraC-type DNA-binding HTH domain
plistKD	6278453-6278454delta(GC)	*	-GC	2	Deletion	PADK2_29000		membrane subunit of A-band LPS efflux transporter	COG1682 ABC-type polysaccharide/polyol phosphate export systems, permease component
plistKD	6365199-6365199delta(C)	*	-C	1	Deletion	PADK2_29400		Putative GTPases (G3E family) protein	COG0523 Putative GTPases (G3E family)
plistKD	6374726-6374727ins(C)	*	+C	1	Insertion	PADK2_29460		putative transport protein	COG4666 TRAP-type uncharacterized transport system, fused permease components
plistKD	6378382-6378382delta(C)	*	-C	1	Deletion	PADK2_29470		cyclopropane-fatty-acyl-phospholipid synthase	COG2230 Cyclopropane fatty acid synthase and related methyltransferases
plistKD	693693-693693delta(G)	*	-G	1	Deletion	PADK2_03240		hypothetical protein
plistKD	760051-760052ins(GGG)	*	+GGG	3	Insertion	PADK2_03545		pyochelin synthetase	COG1020 Non-ribosomal peptide synthetase modules and related proteins
plistKD	767403-767405delta(CAC)	*	-CAC	3	Deletion	PADK2_03565		Fe(III)-pyochelin outer membrane receptor precursor	COG4773 Outer membrane receptor for ferric coprogen and ferric-rhodotorulic acid
plistKD	768263-768263delta(G)	*	-G	1	Deletion	PADK2_03565		Fe(III)-pyochelin outer membrane receptor precursor	COG4773 Outer membrane receptor for ferric coprogen and ferric-rhodotorulic acid
plistKD	770033-770034ins(C)	*	+C	1	Insertion	PADK2_03575		hypothetical protein
plistKD	785414-785414delta(G)	*	-G	1	Deletion	PADK2_03640		putative Resistance-Nodulation-Cell Division (RND) efflux membrane fusion protein precursor	COG0845 Membrane-fusion protein
plistKD	835750-835751ins(CC)	*	+CC	2	Insertion	PADK2_03855		putative transcriptional regulator	COG2207 AraC-type DNA-binding domain-containing proteins
plistKD	841023-841031delta(CGAGGTGGT)	*	-CGAGGTGGT	9	Deletion	PADK2_03885		aminotransferase	COG0001 Glutamate-1-semialdehyde aminotransferase
plistKD	863094-863094delta(G)	*	-G	1	Deletion	PADK2_03970		hypothetical protein
plistKD	887296-887297ins(G)	*	+G	1	Insertion	PADK2_04120		putative racemase	COG4948 L-alanine-DL-glutamate epimerase and related enzymes of enolase superfamily
plistKD	894452-894453ins(G)	*	+G	1	Insertion	PADK2_04145		two-component sensor	COG4252 Predicted transmembrane sensor domain
plistKD	912503-912503delta(C)	*	-C	1	Deletion	PADK2_04225		UDP-N-acetylmuramate:L-alanyl-gamma-D-glutamyl-meso-diaminopimelate ligase	COG0773 UDP-N-acetylmuramate-alanine ligase
plistKD	921828-921830delta(GAA)	*	-GAA	3	Deletion	PADK2_04280		hypothetical protein	COG3315 O-Methyltransferase involved in polyketide biosynthesis
plistKD	972135-972136ins(G)	*	+G	1	Insertion	PADK2_04530		hypothetical protein	COG0834 ABC-type amino acid transport/signal transduction systems, periplasmic component/domain
plistKD	1107440-1107441ins(GG)	*	+GG	2	Intergenic Insertion	PADK2_05140//PADK2_05145	//	141 upstream putative ABC transporter, periplasmic substrate-binding protein//2551 upstream hypothetical protein	COG2984 ABC-type uncharacterized transport system, periplasmic component//
plistKD	1108772-1108773ins(G)	*	+G	1	Intergenic Insertion	PADK2_05140//PADK2_05145	//	1473 upstream putative ABC transporter, periplasmic substrate-binding protein//1219 upstream hypothetical protein	COG2984 ABC-type uncharacterized transport system, periplasmic component//
plistKD	1109491-1109492ins(G)	*	+G	1	Intergenic Insertion	PADK2_05140//PADK2_05145	//	2192 upstream putative ABC transporter, periplasmic substrate-binding protein//500 upstream hypothetical protein	COG2984 ABC-type uncharacterized transport system, periplasmic component//
plistKD	1251181-1251181delta(G)	*	-G	1	Intergenic Deletion	PADK2_05785//PADK2_05790	//	25 upstream putative transcriptional regulator//148 upstream putative GMC-type oxidoreductase	COG0583 Transcriptional regulator//COG2303 Choline dehydrogenase and related flavoproteins
plistKD	1276773-1276773delta(G)	*	-G	1	Intergenic Deletion	PADK2_05900//PADK2_05905	//	36 upstream hypothetical protein//171 upstream phosphoenolpyruvate carboxylase	//COG2352 Phosphoenolpyruvate carboxylase
plistKD	137855-137856ins(TTT)	*	+TTT	3	Intergenic Insertion	PADK2_00605//PADK2_00610	//	126 downstream hypothetical protein//119 upstream C4-dicarboxylate transporter DctA	COG3917 2-hydroxychromene-2-carboxylate isomerase//COG1301 Na+/H+-dicarboxylate symporters
plistKD	1437844-1437845delta(TC)	*	-TC	2	Intergenic Deletion	PADK2_06625//PADK2_06630	//algL	5 upstream alginate o-acetyltransferase AlgI//237 downstream poly(beta-D-mannuronate) lyase	COG1696 Predicted membrane protein involved in D-alanine export//
plistKD	1465151-1465151delta(G)	*	-G	1	Intergenic Deletion	PADK2_06730//PADK2_06735	//	47 upstream dihydroorotase//86 upstream putative outer membrane protein precursor	COG0418 Dihydroorotase//COG2885 Outer membrane protein and related peptidoglycan-associated (lipo)proteins
plistKD	1468293-1468294ins(G)	*	+G	1	Intergenic Insertion	PADK2_06745//PADK2_06750	//	278 upstream lactoylglutathione lyase//237 upstream putative RND efflux membrane fusion protein precursor	COG0346 Lactoylglutathione lyase and related lyases//COG0845 Membrane-fusion protein
plistKD	1553592-1553592delta(C)	*	-C	1	Intergenic Deletion	PADK2_07145//PADK2_07150	//	63 upstream putative transcriptional regulator//108 upstream hypothetical protein	COG2207 AraC-type DNA-binding domain-containing proteins//
plistKD	1633796-1633796delta(G)	*	-G	1	Intergenic Deletion	PADK2_07560//PADK2_07565	//	46 downstream hypothetical protein//72 upstream MarR family transcriptional regulator	//COG1846 Transcriptional regulators
plistKD	1670419-1670419delta(A)	*	-A	1	Intergenic Deletion	PADK2_07705//PADK2_07710	//	27 upstream phosphonate ABC transporter, periplasmic phosphonate-binding protein//122 upstream putative 3-hydroxyisobutyrate dehydrogenase	COG3221 ABC-type phosphate/phosphonate transport system, periplasmic component//COG2084 3-hydroxyisobutyrate dehydrogenase and related beta-hydroxyacid dehydrogenases
plistKD	172593-172593delta(C)	*	-C	1	Intergenic Deletion	PADK2_00765//PADK2_00770	//	52 downstream putative TonB-dependent receptor//234 upstream transcriptional regulator PcaQ	COG1629 Outer membrane receptor proteins, mostly Fe transport//COG0583 Transcriptional regulator
plistKD	1736835-1736835delta(A)	*	-A	1	Intergenic Deletion	PADK2_07990//PADK2_07995	//	195 downstream peptidyl-prolyl cis-trans isomerase, FKBP-type//175 upstream hypothetical protein	COG0545 FKBP-type peptidyl-prolyl cis-trans isomerases 1//COG3339 Uncharacterized conserved protein
plistKD	1736926-1736926delta(G)	*	-G	1	Intergenic Deletion	PADK2_07990//PADK2_07995	//	286 downstream peptidyl-prolyl cis-trans isomerase, FKBP-type//84 upstream hypothetical protein	COG0545 FKBP-type peptidyl-prolyl cis-trans isomerases 1//COG3339 Uncharacterized conserved protein
plistKD	1740367-1740367delta(G)	*	-G	1	Intergenic Deletion	PADK2_08020//PADK2_08025	//	624 upstream putative EAL domain/GGDEF domain protein//2544 downstream hypothetical protein	COG2199 FOG: GGDEF domain//COG5499 Predicted transcription regulator containing HTH domain
plistKD	1742676-1742676delta(A)	*	-A	1	Intergenic Deletion	PADK2_08020//PADK2_08025	//	2933 upstream putative EAL domain/GGDEF domain protein//235 downstream hypothetical protein	COG2199 FOG: GGDEF domain//COG5499 Predicted transcription regulator containing HTH domain
plistKD	183211-183211delta(T)	*	-T	1	Intergenic Deletion	PADK2_00810//PADK2_00815	//	98 downstream hypothetical protein//490 upstream histidine porin OpdC	//
plistKD	1848645-1848646ins(GGG)	*	+GGG	3	Intergenic Insertion	PADK2_08550//PADK2_08555	//	981 downstream UDP-N-acetyl-D-mannosaminuronate dehydrogenase//245 upstream hypothetical protein	COG0677 UDP-N-acetyl-D-mannosaminuronate dehydrogenase//
plistKD	1866574-1866575ins(G)	*	+G	1	Intergenic Insertion	PADK2_08635//PADK2_08640	//	75 upstream aromatic amino acid aminotransferase//113 upstream excinuclease ABC subunit B	COG1448 Aspartate/tyrosine/aromatic aminotransferase//COG0556 Helicase subunit of the DNA excision repair complex
plistKD	196076-196076delta(G)	*	-G	1	Intergenic Deletion	PADK2_00865//PADK2_00870	//	221 upstream hypothetical protein//42 downstream chemotaxis-specific methylesterase	COG2770 FOG: HAMP domain//COG2201 Chemotaxis response regulator containing a CheY-like receiver domain and a methylesterase domain
plistKD	1974883-1974883delta(C)	*	-C	1	Intergenic Deletion	PADK2_09095//PADK2_09100	//	41 upstream ribosome modulation factor//522 upstream 23S rRNA m(2)G2445 methyltransferase	COG3130 Ribosome modulation factor//COG0116 Predicted N6-adenine-specific DNA methylase
plistKD	2076588-2076589ins(GG)	*	+GG	2	Intergenic Insertion	PADK2_09590//PADK2_09595	//	153 upstream electron transfer flavoprotein-ubiquinone oxidoreductase//168 upstream electron transfer flavoprotein beta-subunit	COG0644 Dehydrogenases (flavoproteins)//COG2086 Electron transfer flavoprotein, beta subunit
plistKD	2079823-2079826delta(ATCC)	*	-ATCC	4	Intergenic Deletion	PADK2_09605//PADK2_09610	//	8 downstream trans-2-enoyl-CoA reductase//65 downstream putative lipase	COG3007 Uncharacterized paraquat-inducible protein B//COG0596 Predicted hydrolases or acyltransferases (alpha/beta hydrolase superfamily)
plistKD	2182419-2182419delta(T)	*	-T	1	Intergenic Deletion	PADK2_10110//PADK2_t29639	//	120 upstream Outer membrane lipoprotein OprI precursor//297 downstream tRNA-Ser	//
plistKD	2229349-2229350ins(C)	*	+C	1	Intergenic Insertion	PADK2_10360//PADK2_10365	//	25 downstream inner membrane transport permease//25 downstream two-component sensor, CopS	COG0842 ABC-type multidrug transport system, permease component//COG0642 Signal transduction histidine kinase
plistKD	2264248-2264273delta(GAGGGCGCAGGCGCTGCGCCGGGCGA)	*	-GAGGGCGCAGGCGCTGCGCCGGGCGA	26	Intergenic Deletion	PADK2_10575//PADK2_10580	//	24 upstream hypothetical protein//240 upstream hypothetical protein	//
plistKD	2304338-2304338delta(G)	*	-G	1	Intergenic Deletion	PADK2_10870//PADK2_10875	//	310 downstream hypothetical protein//371 upstream HNH endonuclease typeIV restriction enzyme	//
plistKD	2319772-2319773ins(GG)	*	+GG	2	Intergenic Insertion	PADK2_10970//PADK2_10975	//	662 downstream hypothetical protein//150 upstream hypothetical protein	//
plistKD	2378907-2378907delta(T)	*	-T	1	Intergenic Deletion	PADK2_11215//PADK2_11220	//	102 upstream two-component response regulator PfeR//163 upstream hypothetical protein	COG0745 Response regulators consisting of a CheY-like receiver domain and a winged-helix DNA-binding domain//COG3501 Uncharacterized protein conserved in bacteria
plistKD	2602292-2602293ins(GGGGGGGG)	*	+GGGGGGGG	8	Intergenic Insertion	PADK2_t29655//PADK2_12325	//	299 downstream tRNA-Cys//93 downstream hypothetical protein	//
plistKD	2615584-2615585ins(GGGG)	*	+GGGG	4	Intergenic Insertion	PADK2_12380//PADK2_12385	//	170 downstream LecA//180 upstream hypothetical protein	//COG0820 Predicted Fe-S-cluster redox enzyme
plistKD	2640735-2640736ins(GG)	*	+GG	2	Intergenic Insertion	PADK2_12505//PADK2_12510	//	22 downstream putative ring-cleaving dioxygenase//89 downstream exonuclease III	COG0346 Lactoylglutathione lyase and related lyases//COG0708 Exonuclease III
plistKD	2688878-2688879ins(GG)	*	+GG	2	Intergenic Insertion	PADK2_12685//PADK2_12690	//	121 upstream anthranilate dioxygenase large subunit//196 upstream putative transcriptional regulator	COG4638 Phenylpropionate dioxygenase and related ring-hydroxylating dioxygenases, large terminal subunit//COG2207 AraC-type DNA-binding domain-containing proteins
plistKD	2792319-2792320ins(G)	*	+G	1	Intergenic Insertion	PADK2_13100//PADK2_13105	//	26 downstream peptide synthase//107 downstream hypothetical protein	COG1020 Non-ribosomal peptide synthetase modules and related proteins//COG0296 1,4-alpha-glucan branching enzyme
plistKD	2795308-2795308delta(G)	*	-G	1	Intergenic Deletion	PADK2_13110//PADK2_13115	//	1015 upstream hypothetical protein//73 downstream hypothetical protein	COG3617 Prophage antirepressor//
plistKD	2813891-2813892ins(C)	*	+C	1	Intergenic Insertion	PADK2_13190//PADK2_13195	treA//	230 upstream trehalase//129 upstream hypothetical protein	COG1626 Neutral trehalase//COG4244 Predicted membrane protein
plistKD	2887746-2887747ins(G)	*	+G	1	Intergenic Insertion	PADK2_13405//PADK2_13410	//	23 upstream hypothetical protein//47 downstream hypothetical protein	//COG0484 DnaJ-class molecular chaperone with C-terminal Zn finger domain
plistKD	3029184-3029185ins(GG)	*	+GG	2	Intergenic Insertion	PADK2_14010//PADK2_14015	//	75 upstream L-asparaginase I//25 downstream putative AGCS sodium/alanine/glycine symporter	COG0252 L-asparaginase/archaeal Glu-tRNAGln amidotransferase subunit D//COG1115 Na+/alanine symporter
plistKD	3056052-3056053ins(GGGG)	*	+GGGG	4	Intergenic Insertion	PADK2_14115//PADK2_14120	//	98 upstream hypothetical protein//21 downstream hypothetical protein	COG4764 Uncharacterized protein conserved in bacteria//COG2258 Uncharacterized protein conserved in bacteria
plistKD	3138168-3138168delta(C)	*	-C	1	Intergenic Deletion	PADK2_14510//PADK2_14515	//	200 downstream phage integrase//96 downstream hypothetical protein	COG0582 Integrase//COG2801 Transposase and inactivated derivatives
plistKD	3192113-3192113delta(C)	*	-C	1	Intergenic Deletion	PADK2_14795//PADK2_14800	//	20 downstream hypothetical protein//13 downstream hypothetical protein	//
plistKD	3261831-3261832ins(C)	*	+C	1	Intergenic Insertion	PADK2_15110//PADK2_15115	//	237 upstream putative transcriptional regulator//18 upstream putative major facilitator superfamily (MFS) transporter	COG0583 Transcriptional regulator//COG0477 Permeases of the major facilitator superfamily
plistKD	327707-327707delta(G)	*	-G	1	Intergenic Deletion	PADK2_01470//PADK2_01475	//	38 upstream putative glutamine synthetase//241 upstream putative glutamine amidotransferase	COG0174 Glutamine synthetase//COG2071 Predicted glutamine amidotransferases
plistKD	3407472-3407473ins(CCC)	*	+CCC	3	Intergenic Insertion	PADK2_15725//PADK2_15730	//	155 upstream hypothetical protein//203 downstream putative aldehyde dehydrogenase	//COG1012 NAD-dependent aldehyde dehydrogenases
plistKD	3412628-3412629ins(CT)	*	+CT	2	Intergenic Insertion	PADK2_15745//PADK2_15750	//	24 downstream hypothetical protein//3 downstream response regulator EraR	COG1357 Uncharacterized low-complexity proteins//COG2197 Response regulator containing a CheY-like receiver domain and an HTH DNA-binding domain
plistKD	3427440-3427444delta(AGCGG)	*	-AGCGG	5	Intergenic Deletion	PADK2_15800//PADK2_15805	//	10 downstream branched-chain amino acid transport system II carrier protein//219 upstream putative lipoprotein	COG1114 Branched-chain amino acid permeases//
plistKD	3538538-3538538delta(A)	*	-A	1	Intergenic Deletion	PADK2_16300//PADK2_16305	//	186 upstream hypothetical protein//151 downstream acyl carrier protein	//COG0236 Acyl carrier protein
plistKD	3581336-3581337ins(T)	*	+T	1	Intergenic Insertion	PADK2_16515//PADK2_16520	//	51 downstream putative sterol carrier protein//207 upstream hypothetical protein	COG3255 Putative sterol carrier protein//COG3173 Predicted aminoglycoside phosphotransferase
plistKD	3745649-3745649delta(C)	*	-C	1	Intergenic Deletion	PADK2_17340//PADK2_17345	//	135 upstream hypothetical protein//111 upstream putative enzyme	COG2703 Hemerythrin//COG3324 Predicted enzyme related to lactoylglutathione lyase
plistKD	3881112-3881112delta(C)	*	-C	1	Intergenic Deletion	PADK2_17960//PADK2_17965	//	193 downstream putative cytochrome c//25 upstream putative ferredoxin	COG2010 Cytochrome c, mono- and diheme variants//COG0348 Polyferredoxin
plistKD	3890046-3890046delta(G)	*	-G	1	Intergenic Deletion	PADK2_18005//PADK2_18010	//	7 downstream adenine phosphoribosyltransferase//233 upstream putative hydrolase	COG0503 Adenine/guanine phosphoribosyltransferases and related PRPP-binding proteins//COG3687 Predicted metal-dependent hydrolase
plistKD	3901584-3901585ins(G)	*	+G	1	Intergenic Insertion	PADK2_18070//PADK2_18075	//	130 downstream hypothetical protein//124 downstream hypothetical protein	COG0834 ABC-type amino acid transport/signal transduction systems, periplasmic component/domain//
plistKD	3944633-3944634ins(CCCCC)	*	+CCCCC	5	Intergenic Insertion	PADK2_18230//PADK2_18235	//	29 downstream pyruvate kinase//338 upstream putative transporter	COG0469 Pyruvate kinase//COG4413 Urea transporter
plistKD	4057043-4057044ins(GG)	*	+GG	2	Intergenic Insertion	PADK2_18780//PADK2_18785	//	668 upstream hypothetical protein//472 downstream erythronate-4-phosphate dehydrogenase	//COG0111 Phosphoglycerate dehydrogenase and related dehydrogenases
plistKD	4079387-4079388ins(C)	*	+C	1	Intergenic Insertion	PADK2_18895//PADK2_18900	//	171 upstream hypothetical protein//264 upstream putative transcriptional regulator	//COG2197 Response regulator containing a CheY-like receiver domain and an HTH DNA-binding domain
plistKD	4085390-4085390delta(A)	*	-A	1	Intergenic Deletion	PADK2_18925//PADK2_18930	//	284 upstream hypothetical protein//168 upstream putative binding protein component of ABC transporter	//COG0834 ABC-type amino acid transport/signal transduction systems, periplasmic component/domain
plistKD	4109302-4109302delta(A)	*	-A	1	Intergenic Deletion	PADK2_19030//PADK2_19035	//	187 upstream putative TonB-dependent receptor//52 downstream protoheme IX farnesyltransferase	COG4774 Outer membrane receptor for monomeric catechols//COG0109 Polyprenyltransferase (cytochrome oxidase assembly factor)
plistKD	4132352-4132352delta(C)	*	-C	1	Intergenic Deletion	PADK2_19140//PADK2_19145	//	21 upstream RNA polymerase sigma factor//128 downstream hypothetical protein	COG1595 DNA-directed RNA polymerase specialized sigma subunit, sigma24 homolog//COG2983 Uncharacterized conserved protein
plistKD	4193367-4193367delta(C)	*	-C	1	Intergenic Deletion	PADK2_19425//PADK2_19430	//	520 upstream hypothetical protein//520 upstream hypothetical protein	//
plistKD	4276459-4276460ins(G)	*	+G	1	Intergenic Insertion	PADK2_19825//PADK2_19830	//	145 upstream hypothetical protein//67 upstream putative glucosyl transferase	COG1179 Dinucleotide-utilizing enzymes involved in molybdopterin and thiamine biosynthesis family 1//COG5309 Exo-beta-1,3-glucanase
plistKD	4291219-4291220ins(G)	*	+G	1	Intergenic Insertion	PADK2_19870//PADK2_19875	//	1434 downstream ribonucleotide-diphosphate reductase subunit beta//1129 downstream hypothetical protein	COG0208 Ribonucleotide reductase, beta subunit//COG2801 Transposase and inactivated derivatives
plistKD	4307992-4307993ins(C)	*	+C	1	Intergenic Insertion	PADK2_19955//PADK2_19960	//	39 upstream hypothetical protein//97 upstream hexapaptide repeat-containing transferase	//COG0110 Acetyltransferase (isoleucine patch superfamily)
plistKD	4336308-4336308delta(C)	*	-C	1	Intergenic Deletion	PADK2_20105//PADK2_20110	//	69 upstream putative ATP-binding/permease fusion ABC transporter//402 upstream hypothetical protein	COG1132 ABC-type multidrug transport system, ATPase and permease components//
plistKD	4510066-4510067ins(C)	*	+C	1	Intergenic Insertion	PADK2_21005//PADK2_21010	//	8 downstream hypothetical protein//33 downstream hypothetical protein	COG0554 Glycerol kinase//COG3765 Chain length determinant protein
plistKD	4532750-4532751ins(C)	*	+C	1	Intergenic Insertion	PADK2_21100//PADK2_21105	//	10 upstream hypothetical protein//239 upstream hypothetical protein	//COG0392 Predicted integral membrane protein
plistKD	4615692-4615692delta(C)	*	-C	1	Intergenic Deletion	PADK2_21475//PADK2_21480	//	258 downstream putative sulfate transport protein CysZ//120 upstream alkaline ceramidase	COG2981 Uncharacterized protein involved in cysteine biosynthesis//
plistKD	4672765-4672765delta(C)	*	-C	1	Intergenic Deletion	PADK2_21745//PADK2_21750	//	147 upstream hypothetical protein//146 upstream hypothetical protein	//COG0744 Membrane carboxypeptidase (penicillin-binding protein)
plistKD	473851-473852delta(GC)	*	-GC	2	Intergenic Deletion	PADK2_02160//PADK2_02165	//	221 upstream ATP-dependent RNA helicase//30 downstream hypothetical protein	COG0513 Superfamily II DNA and RNA helicases//
plistKD	4825028-4825028delta(A)	*	-A	1	Intergenic Deletion	PADK2_22365//PADK2_22370	//	17 downstream phosphate transporter//53 downstream two-component sensor PprA	COG0306 Phosphate/sulphate permeases//COG2202 FOG: PAS/PAC domain
plistKD	5218219-5218220ins(C)	*	+C	1	Intergenic Insertion	PADK2_24270//PADK2_24275	rplU//	187 upstream 50S ribosomal protein L21//54 upstream octaprenyl-diphosphate synthase	COG0261 Ribosomal protein L21//COG0142 Geranylgeranyl pyrophosphate synthase
plistKD	5300899-5300899delta(C)	*	-C	1	Intergenic Deletion	PADK2_24600//PADK2_24605	//	155 upstream putative epimerase//25 downstream putative lipoprotein	COG0451 Nucleoside-diphosphate-sugar epimerases//COG0501 Zn-dependent protease with chaperone function
plistKD	5309603-5309603delta(C)	*	-C	1	Intergenic Deletion	PADK2_24650//PADK2_24655	//	561 upstream putative lipoprotein//311 upstream malate:quinone oxidoreductase	//COG0579 Predicted dehydrogenase
plistKD	5343614-5343615ins(C)	*	+C	1	Intergenic Insertion	PADK2_t29701//PADK2_24825	//	79 downstream tRNA-Met//72 downstream hypothetical protein	//COG3093 Plasmid maintenance system antidote protein
plistKD	5414606-5414606delta(C)	*	-C	1	Intergenic Deletion	PADK2_25120//PADK2_25125	panC//	65 downstream pantoate--beta-alanine ligase//29 upstream aspartate alpha-decarboxylase	COG0414 Panthothenate synthetase//COG0853 Aspartate 1-decarboxylase
plistKD	5418992-5418992delta(C)	*	-C	1	Intergenic Deletion	PADK2_25135//PADK2_25140	//	92 downstream acetyl-CoA synthetase//6 upstream hypothetical protein	COG0365 Acyl-coenzyme A synthetases/AMP-(fatty) acid ligases//COG3662 Uncharacterized protein conserved in bacteria
plistKD	5531129-5531130ins(C)	*	+C	1	Intergenic Insertion	PADK2_25675//PADK2_25680	//	41 downstream hypothetical protein//212 downstream arginine decarboxylase	COG3503 Predicted membrane protein//COG1166 Arginine decarboxylase (spermidine biosynthesis)
plistKD	562834-562834delta(G)	*	-G	1	Intergenic Deletion	PADK2_02555//PADK2_02560	//	79 downstream acyl-CoA dehydrogenase domain-containing protein//384 downstream c-type cytochrome	COG1960 Acyl-CoA dehydrogenases//COG2010 Cytochrome c, mono- and diheme variants
plistKD	5663654-5663655ins(C)	*	+C	1	Intergenic Insertion	PADK2_26275//PADK2_26280	psd//	274 downstream phosphatidylserine decarboxylase//45 upstream hypothetical protein	COG0688 Phosphatidylserine decarboxylase//
plistKD	5685667-5685667delta(G)	*	-G	1	Intergenic Deletion	PADK2_26360//PADK2_26365	//	24 downstream putative outer membrane protein precursor//42 downstream NAD(P)H quinone oxidoreductase	COG1538 Outer membrane protein//COG2249 Putative NADPH-quinone reductase (modulator of drug activity B)
plistKD	5811023-5811024ins(GGG)	*	+GGG	3	Intergenic Insertion	PADK2_26855//PADK2_26860	//	30 downstream putative chemotaxis transducer//80 upstream hypothetical protein	COG0840 Methyl-accepting chemotaxis protein//
plistKD	5879684-5879685ins(C)	*	+C	1	Intergenic Insertion	PADK2_27150//PADK2_27155	//	226 downstream phosphoglyceromutase//88 upstream hypothetical protein	COG0696 Phosphoglyceromutase//COG1266 Predicted metal-dependent membrane protease
plistKD	5888289-5888290ins(G)	*	+G	1	Intergenic Insertion	PADK2_27190//PADK2_27195	//	70 upstream putative ABC-type amino acid transporter//102 downstream imidazole glycerol phosphate synthase subunit HisF	COG0834 ABC-type amino acid transport/signal transduction systems, periplasmic component/domain//COG0107 Imidazoleglycerol-phosphate synthase
plistKD	5970843-5970843delta(T)	*	-T	1	Intergenic Deletion	PADK2_27585//PADK2_27590	//	4 upstream glycine dehydrogenase//170 downstream glycine cleavage system protein H	COG0403 Glycine cleavage system protein P (pyridoxal-binding), N-terminal domain//COG0509 Glycine cleavage system H protein (lipoate-binding)
plistKD	6063968-6063969ins(G)	*	+G	1	Intergenic Insertion	PADK2_28055//PADK2_28060	//	78 downstream hypothetical protein//80 downstream hypothetical protein	//
plistKD	620843-620844ins(G)	*	+G	1	Intergenic Insertion	PADK2_02895//PADK2_t29599	//	5 upstream phage integrase family site specific recombinase//149 downstream tRNA-Met	//
plistKD	6228119-6228119delta(C)	*	-C	1	Intergenic Deletion	PADK2_28800//PADK2_28805	//	498 upstream hypothetical protein//903 downstream threonine aldolase	//COG2008 Threonine aldolase
plistKD	6297697-6297698ins(G)	*	+G	1	Intergenic Insertion	PADK2_29100//PADK2_29105	//	32 upstream hypothetical protein//336 downstream hypothetical protein	COG1690 Uncharacterized conserved protein//COG0834 ABC-type amino acid transport/signal transduction systems, periplasmic component/domain
plistKD	6320496-6320496delta(A)	*	-A	1	Intergenic Deletion	PADK2_29200//PADK2_29205	engB//	10 downstream GTP-binding protein YsxC//254 downstream DNA polymerase I	COG0218 Predicted GTPase//COG0258 5'-3' exonuclease (including N-terminal domain of PolI)
plistKD	6358097-6358098ins(G)	*	+G	1	Intergenic Insertion	PADK2_29375//PADK2_29380	//	154 upstream hypothetical protein//43 downstream hypothetical protein	//COG4395 Uncharacterized protein conserved in bacteria
plistKD	639269-639270ins(G)	*	+G	1	Intergenic Insertion	PADK2_02965//PADK2_02970	//glpE	60 upstream PrkA family serine protein kinase//219 downstream thiosulfate sulfurtransferase	COG2766 Putative Ser protein kinase//COG0607 Rhodanese-related sulfurtransferase
plistKD	716397-716400delta(TCAA)	*	-TCAA	4	Intergenic Deletion	PADK2_03320//PADK2_03325	rpoB//	27 downstream DNA-directed RNA polymerase subunit beta//39 upstream DNA-directed RNA polymerase subunit beta'	COG0085 DNA-directed RNA polymerase, beta subunit/140 kD subunit//COG0086 DNA-directed RNA polymerase, beta' subunit/160 kD subunit
plistKD	725145-725145delta(T)	*	-T	1	Intergenic Deletion	PADK2_03345//PADK2_03350	//rpsJ	42 downstream elongation factor Tu//115 upstream 30S ribosomal protein S10	COG0050 GTPases - translation elongation factors//COG0051 Ribosomal protein S10
plistKD	740667-740668ins(C)	*	+C	1	Intergenic Insertion	PADK2_03490//PADK2_03495	//	13 downstream catalase//118 upstream bacterioferritin	COG0753 Catalase//COG2193 Bacterioferritin (cytochrome b1)
plistKD	861250-861251ins(G)	*	+G	1	Intergenic Insertion	PADK2_03960//PADK2_03965	//	12 downstream aldehyde dehydrogenase//139 upstream putative amino acid permease	COG1012 NAD-dependent aldehyde dehydrogenases//COG0531 Amino acid transporters
plistKD	901327-901327delta(G)	*	-G	1	Intergenic Deletion	PADK2_04180//PADK2_04185	//	56 upstream SNARE associated Golgi protein//138 upstream protein kinase	COG0586 Uncharacterized membrane-associated protein//COG0515 Serine/threonine protein kinase
plistKD	901340-901341ins(G)	*	+G	1	Intergenic Insertion	PADK2_04180//PADK2_04185	//	69 upstream SNARE associated Golgi protein//125 upstream protein kinase	COG0586 Uncharacterized membrane-associated protein//COG0515 Serine/threonine protein kinase
plistKD	901346-901347ins(G)	*	+G	1	Intergenic Insertion	PADK2_04180//PADK2_04185	//	75 upstream SNARE associated Golgi protein//119 upstream protein kinase	COG0586 Uncharacterized membrane-associated protein//COG0515 Serine/threonine protein kinase
plistKD	981504-981505ins(GG)	*	+GG	2	Intergenic Insertion	PADK2_04580//PADK2_04585	//	35 upstream hypothetical protein//324 downstream putative two-component response regulator	COG2081 Predicted flavoproteins//COG2197 Response regulator containing a CheY-like receiver domain and an HTH DNA-binding domain
plistKD	993892-993892delta(G)	*	-G	1	Intergenic Deletion	PADK2_04630//PADK2_04635	//	36 downstream hypothetical protein//169 upstream putative periplasmic taurine-binding protein precursor	//COG4521 ABC-type taurine transport system, periplasmic component
plistKF	5312335-5312336ins(G)	*	+G	1	Insertion	PADK2_24665		hypothetical protein
plistKF	5576649-5576650ins(GTC)	*	+GTC	3	Insertion	PADK2_25885		hypothetical protein
plistKF	808292-808293ins(A)	*	+A	1	Insertion	PADK2_03735		major facilitator superfamily (MFS) transporter	COG0477 Permeases of the major facilitator superfamily
plistKF	1028867-1028868ins(G)	*	+G	1	Intergenic Insertion	PADK2_04765//PADK2_04770	//	13 downstream putative protease//25 upstream Putative lipid carrier protein	COG0826 Collagenase and related proteases//COG3154 Putative lipid carrier protein
plistKF	4296348-4296349ins(C)	*	+C	1	Intergenic Insertion	PADK2_19905//PADK2_19910	//	6 upstream hypothetical protein//363 upstream hypothetical protein	//COG4893 Uncharacterized protein conserved in bacteria
plistKF	4848138-4848139ins(G)	*	+G	1	Intergenic Insertion	PADK2_22460//PADK2_22465	//	359 downstream chemotactic transducer PctB//69 upstream hypothetical protein	COG0840 Methyl-accepting chemotaxis protein//COG0438 Glycosyltransferase
plistKG	4745097-4745098ins(T)	*	+T	1	Insertion	PADK2_22110		glycosyl transferase
plistKH	2644059-2644060ins(A)	*	+A	1	Insertion	PADK2_12520		putative outer membrane protein	COG0729 Outer membrane protein
plistKI	2900208-2900215delta(CTGCTGCC)	*	-CTGCTGCC	8	Deletion	PADK2_13465		type VI secretion system protein ImpL	COG3523 Uncharacterized protein conserved in bacteria
plistKI	4495536-4495537ins(ACCG)	*	+ACCG	4	Insertion	PADK2_20900		Basic amino acid, basic peptide and imipenem outer membrane porin OprD precursor
plistKK	1861838-1861839ins(G)	*	+G	1	Insertion	PADK2_08615		glycosyl transferase family protein	COG0472 UDP-N-acetylmuramyl pentapeptide phosphotransferase/UDP-N-acetylglucosamine-1-phosphate transferase
plistKK	4259217-4259218ins(CCAC)	*	+CCAC	4	Insertion	PADK2_19735		putative sensor protein	COG3447 Predicted integral membrane sensor domain
plistKK	5812640-5812641ins(CGCGTCGCC)	*	+CGCGTCGCC	9	Insertion	PADK2_26870		putative permease of ABC transporter	COG0765 ABC-type amino acid transport system, permease component
plistKK	817725-817726ins(ACC)	*	+ACC	3	Insertion	PADK2_03765	ampC	beta-lactamase/D-alanine carboxypeptidase	COG1680 Beta-lactamase class C and other penicillin binding proteins
plistKP	5000698-5000703delta(GCCCGC)	*	-GCCCGC	6	Deletion	PADK2_23230		hypothetical protein	COG1934 Uncharacterized protein conserved in bacteria
plistKX	6006386-6006387ins(GTCCG)	*	+GTCCG	5	Intergenic Insertion	PADK2_27745//PADK2_27750	//	126 downstream putative membrane-associated protein//59 upstream isoprenoid biosynthesis protein with amidotransferase-like domain	COG0586 Uncharacterized membrane-associated protein//COG3155 Uncharacterized protein involved in an early stage of isoprenoid biosynthesis
plistLA	4443253-4443266delta(CGCCCTTGCCGCAC)	*	-CGCCCTTGCCGCAC	14	Deletion	PADK2_20625		putative transcriptional regulator	COG1414 Transcriptional regulator
plistLA	4495054-4495055delta(AC)	*	-AC	2	Deletion	PADK2_20900		Basic amino acid, basic peptide and imipenem outer membrane porin OprD precursor
plistLA	4876105-4876126delta(GCACTTCGTTGGTGTCGTAGAT)	*	-GCACTTCGTTGGTGTCGTAGAT	22	Deletion	PADK2_22605		putative acyltransferase	COG1835 Predicted acyltransferases
plistLA	5420903-5420919delta(GCAGGAAGTGGTGCTCG)	*	-GCAGGAAGTGGTGCTCG	17	Deletion	PADK2_25145		hypothetical protein
plistLA	5666204-5666216delta(GGGCTACCAGAAC)	*	-GGGCTACCAGAAC	13	Deletion	PADK2_26285		FimX	COG2202 FOG: PAS/PAC domain
plistLA	5459854-5459855ins(C)	*	+C	1	Intergenic Insertion	PADK2_25325//PADK2_25330	lldD//	46 downstream L-lactate dehydrogenase//21 upstream ferredoxin	COG1304 L-lactate dehydrogenase (FMN-dependent) and related alpha-hydroxy acid dehydrogenases//COG0277 FAD/FMN-containing dehydrogenases
plistLA	750551-750570delta(GGGCGGCAGGGACCGCGCAA)	*	-GGGCGGCAGGGACCGCGCAA	20	Intergenic Deletion	PADK2_03530//PADK2_03535	//	61 upstream pyochelin biosynthesis protein PchD//169 upstream transcriptional regulator PchR	COG1021 Peptide arylation enzymes//COG2207 AraC-type DNA-binding domain-containing proteins
plistLB	123383-123385delta(GAT)	*	-GAT	3	Deletion	PADK2_00530		putative carbonic anhydrase	COG0288 Carbonic anhydrase
plistLB	1546657-1546677delta(CCACTGCCTGTAGCCTGCGCG)	*	-CCACTGCCTGTAGCCTGCGCG	21	Deletion	PADK2_07105		putative murein hydrolase export regulator	COG1346 Putative effector of murein hydrolase
plistLB	22947-22958delta(GGCCTTCGGTTC)	*	-GGCCTTCGGTTC	12	Deletion	PADK2_00105		putative Rossmann fold nucleotide-binding protein	COG0758 Predicted Rossmann fold nucleotide-binding protein involved in DNA uptake
plistLB	3019197-3019198ins(GGCGA)	*	+GGCGA	5	Insertion	PADK2_13965		putative 2-ketogluconate transporter	COG0477 Permeases of the major facilitator superfamily
plistLB	5194780-5194790delta(AGGGCGACCGT)	*	-AGGGCGACCGT	11	Deletion	PADK2_24155		hypothetical protein
plistLB	6281916-6281917ins(ACGAA)	*	+ACGAA	5	Insertion	PADK2_29015		oxidoreductase Rmd	COG0451 Nucleoside-diphosphate-sugar epimerases
plistLB	1138299-1138316delta(CCCGCCCCGCTGGCGGGG)	*	-CCCGCCCCGCTGGCGGGG	18	Intergenic Deletion	PADK2_05285//PADK2_05290	//	188 downstream hypothetical protein//56 upstream nucleoside diphosphate kinase	COG2975 Uncharacterized protein conserved in bacteria//COG0105 Nucleoside diphosphate kinase
plistLB	3095648-3095649ins(TCTAG)	*	+TCTAG	5	Intergenic Insertion	PADK2_14330//PADK2_14335	//	118 upstream Tn4652, cointegrate resolution protein T//63 upstream cointegrate resolution protein S	COG0459 Chaperonin GroEL (HSP60 family)//COG0582 Integrase
plistLB	3122239-3122240ins(GATAAAA)	*	+GATAAAA	7	Intergenic Insertion	PADK2_14450//PADK2_14455	//	67 upstream phage integrase family protein//116 upstream cointegrate resolution protein T	COG0582 Integrase//
plistLB	3122245-3122246ins(AACCG)	*	+AACCG	5	Intergenic Insertion	PADK2_14450//PADK2_14455	//	73 upstream phage integrase family protein//110 upstream cointegrate resolution protein T	COG0582 Integrase//
plistLB	5529826-5529830delta(TAACG)	*	-TAACG	5	Intergenic Deletion	PADK2_25670//PADK2_25675	//	46 upstream putative outer membrane protein precursor//108 upstream hypothetical protein	COG1629 Outer membrane receptor proteins, mostly Fe transport//COG3503 Predicted membrane protein
plistLC	1746644-1746653delta(ATCAGCGCGC)	*	-ATCAGCGCGC	10	Deletion	PADK2_08040		periplasmic tail-specific protease	COG0793 Periplasmic protease
plistLC	3728387-3728394delta(GCCCTGCT)	*	-GCCCTGCT	8	Deletion	PADK2_17245		translocation protein in type III secretion	COG4791 Type III secretory pathway, component EscT
plistLC	6065504-6065505ins(GAACAC)	*	+GAACAC	6	Insertion	PADK2_28070		hypothetical protein
plistLC	6258197-6258198ins(GCGCAGGCT)	*	+GCGCAGGCT	9	Insertion	PADK2_28930		putative transcriptional regulator	COG1737 Transcriptional regulators
plistLC	6384463-6384463delta(T)	*	-T	1	Deletion	PADK2_29495		hypothetical protein	COG0739 Membrane proteins related to metalloendopeptidases
plistLC	814340-814340delta(G)	*	-G	1	Deletion	PADK2_03755		sensor/response regulator hybrid	COG2202 FOG: PAS/PAC domain
plistLC	826968-826969ins(GC)	*	+GC	2	Insertion	PADK2_03815		BfmR	COG0745 Response regulators consisting of a CheY-like receiver domain and a winged-helix DNA-binding domain
plistLC	15158-15159ins(GCTCT)	*	+GCTCT	5	Intergenic Insertion	PADK2_00055//PADK2_00060	//	48 downstream lipid A biosynthesis lauroyl acyltransferase//32 upstream hypothetical protein	COG1560 Lauroyl/myristoyl acyltransferase//
plistLC	4172984-4172984delta(T)	*	-T	1	Intergenic Deletion	PADK2_19345//PADK2_19350	//	139 downstream putative transcriptional regulator//119 upstream putative binding protein component of ABC transporter	COG2207 AraC-type DNA-binding domain-containing proteins//COG0834 ABC-type amino acid transport/signal transduction systems, periplasmic component/domain
plistLC	6232164-6232165ins(T)	*	+T	1	Intergenic Insertion	PADK2_28810//PADK2_28815	//	1380 upstream hypothetical protein//174 upstream sarcosine oxidase, subunit beta	//COG0665 Glycine/D-amino acid oxidases (deaminating)
plistLC	6363102-6363102delta(A)	*	-A	1	Intergenic Deletion	PADK2_29390//PADK2_29395	//	366 downstream putative MFS dicarboxylate transporter//50 downstream TonB protein	COG0477 Permeases of the major facilitator superfamily//COG2985 Predicted permease
plistLC	6397907-6397907delta(A)	*	-A	1	Intergenic Deletion	PADK2_29565//PADK2_29570	//	444 upstream tRNA uridine 5-carboxymethylaminomethyl modification enzyme GidA//30 downstream hypothetical protein	COG0445 NAD/FAD-utilizing enzyme apparently involved in cell division//
plistLC	6398385-6398386ins(GGCGAGCA)	*	+GGCGAGCA	8	Intergenic Insertion	PADK2_29570//PADK2_29575	//trmE	224 upstream hypothetical protein//259 downstream tRNA modification GTPase TrmE	//COG0486 Predicted GTPase
plistLC	8404-8405ins(C)	*	+C	1	Intergenic Insertion	PADK2_00030//PADK2_00035	//	58 upstream D,D-heptose 1,7-bisphosphate phosphatase//255 upstream hypothetical protein	COG0241 Histidinol phosphatase and related phosphatases//
plistLD	2453367-2453368ins(TA)	*	+TA	2	Insertion	PADK2_11555	clpS	ATP-dependent Clp protease adaptor protein ClpS	COG2127 Uncharacterized conserved protein
plistLE	5390558-5390558delta(T)	*	-T	1	Intergenic Deletion	PADK2_25010//PADK2_25015	//	90 upstream putative hemin degrading factor//91 upstream Haem/Haemoglobin uptake outer membrane receptor PhuR precursor	COG3720 Putative heme degradation protein//COG1629 Outer membrane receptor proteins, mostly Fe transport
plistLF	6320496-6320496delta(A)	*	-A	1	Intergenic Deletion	PADK2_29200//PADK2_29205	engB//	10 downstream GTP-binding protein YsxC//254 downstream DNA polymerase I	COG0218 Predicted GTPase//COG0258 5'-3' exonuclease (including N-terminal domain of PolI)
plistO	1016739-1016739delta(C)	*	-C	1	Deletion	PADK2_04720		putative transcriptional regulator	COG2909 ATP-dependent transcriptional regulator
plistO	4704664-4704665ins(CGCA)	*	+CGCA	4	Insertion	PADK2_21885	algU	RNA polymerase sigma factor AlgU	COG1595 DNA-directed RNA polymerase specialized sigma subunit, sigma24 homolog
plistQB	6346974-6346975ins(ATAC)	*	+ATAC	4	Intergenic Insertion	PADK2_29320//PADK2_29325	//	450 downstream pyridoxamine kinase//760 downstream hypothetical protein	COG2240 Pyridoxal/pyridoxine/pyridoxamine kinase//COG1238 Predicted membrane protein
plistQC	1850563-1850564ins(GGTTGTATGTG)	*	+GGTTGTATGTG	11	Insertion	PADK2_08575		hypothetical protein
plistQC	2900307-2900315delta(CCGACGAGG)	*	-CCGACGAGG	9	Deletion	PADK2_13465		type VI secretion system protein ImpL	COG3523 Uncharacterized protein conserved in bacteria
plistQC	346332-346340delta(TGATCAGGC)	*	-TGATCAGGC	9	Deletion	PADK2_01560		ABC transporter permease	COG0765 ABC-type amino acid transport system, permease component
plistQC	6065504-6065505ins(GAACACGAACAC)	*	+GAACACGAACAC	12	Insertion	PADK2_28070		hypothetical protein
plistQC	1528700-1528701ins(T)	*	+T	1	Intergenic Insertion	PADK2_06990//PADK2_06995	//	124 downstream putative acyl-CoA thiolase//4 upstream hypothetical protein	COG0183 Acetyl-CoA acetyltransferase//COG3132 Uncharacterized protein conserved in bacteria
plistQC	1632614-1632620delta(CGCCGCC)	*	-CGCCGCC	7	Intergenic Deletion	PADK2_07555//PADK2_07560	//	31 downstream putative two-component response regulator//120 upstream hypothetical protein	COG2199 FOG: GGDEF domain//
plistQD	2647755-2647760delta(CCTGGG)	*	-CCTGGG	6	Deletion	PADK2_12530		hypothetical protein	COG2911 Uncharacterized protein conserved in bacteria
plistQD	4703738-4703739ins(C)	*	+C	1	Insertion	PADK2_21875		anti-sigma factor MucA	COG3073 Negative regulator of sigma E activity
plistQD	2709371-2709372ins(G)	*	+G	1	Intergenic Insertion	PADK2_12780//PADK2_12785	//	16 upstream Resistance-Nodulation-Cell Division (RND) multidrug efflux membrane fusion protein MexE precursor//313 downstream transcriptional regulator MexT	COG0845 Membrane-fusion protein//COG0583 Transcriptional regulator
plistQD	3915149-3915150ins(GC)	*	+GC	2	Intergenic Insertion	PADK2_18105//PADK2_18110	//	2347 downstream xanthine dehydrogenase//70 upstream putative xanthine dehydrogenase accessory factor X	COG4630 Xanthine dehydrogenase, iron-sulfur cluster and FAD-binding subunit A//COG1975 Xanthine and CO dehydrogenases maturation factor, XdhC/CoxF family
plistQE	2030624-2030625ins(T)	*	+T	1	Insertion	PADK2_09345		aromatic amino acid transporter AroP1	COG1113 Gamma-aminobutyrate permease and related permeases
plistQE	912740-912741ins(ACC)	*	+ACC	3	Insertion	PADK2_04225		UDP-N-acetylmuramate:L-alanyl-gamma-D-glutamyl-meso-diaminopimelate ligase	COG0773 UDP-N-acetylmuramate-alanine ligase
plistQG	3048569-3048580delta(GGTCAGGCCCAG)	*	-GGTCAGGCCCAG	12	Deletion	PADK2_14090		hypothetical protein	COG3206 Uncharacterized protein involved in exopolysaccharide biosynthesis
plistQH	2964614-2964615ins(AAA)	*	+AAA	3	Insertion	PADK2_13740		putative transporter, LysE family protein	COG1280 Putative threonine efflux protein
plistQH	346343-346351delta(ATCAGGCTG)	*	-ATCAGGCTG	9	Deletion	PADK2_01560		ABC transporter permease	COG0765 ABC-type amino acid transport system, permease component
plistQH	5555358-5555358delta(T)	*	-T	1	Intergenic Deletion	PADK2_25765//PADK2_25770	//	408 downstream RetS (Regulator of Exopolysaccharide and Type III Secretion)//153 upstream putative membrane protein, MarC family	COG0642 Signal transduction histidine kinase//COG2095 Multiple antibiotic transporter
plistRA	3843053-3843109delta(GCGGCCGGAGCGGCGGCCTGTGCAGCCGGAGCGGCGGCGGGCGCAGCGGCAGCCGGA)	*	-GCGGCCGGAGCGGCGGCCTGTGCAGCCGGAGCGGCGGCGGGCGCAGCGGCAGCCGGA	57	Deletion	PADK2_17775		dihydrolipoamide succinyltransferase	COG0508 Pyruvate/2-oxoglutarate dehydrogenase complex, dihydrolipoamide acyltransferase (E2) component, and related enzymes
plistRB	1399299-1399300ins(AGCTTC)	*	+AGCTTC	6	Insertion	PADK2_06460		hypothetical protein
plistRB	4494962-4494963ins(T)	*	+T	1	Insertion	PADK2_20900		Basic amino acid, basic peptide and imipenem outer membrane porin OprD precursor
plistRB	4703952-4703953ins(T)	*	+T	1	Insertion	PADK2_21875		anti-sigma factor MucA	COG3073 Negative regulator of sigma E activity
plistRB	4999352-4999355delta(CAAC)	*	-CAAC	4	Deletion	PADK2_23220		putative phophatase	COG1778 Low specificity phosphatase (HAD superfamily)
plistRB	664923-664937delta(GGCGCGCCCGGCGCT)	*	-GGCGCGCCCGGCGCT	15	Deletion	PADK2_03085		repressor, PtrB	COG1734 DnaK suppressor protein
plistRB	795277-795278ins(GTACCGAGGCC)	*	+GTACCGAGGCC	11	Insertion	PADK2_03680		acyl-CoA synthetase	COG0318 Acyl-CoA synthetases (AMP-forming)/AMP-acid ligases II
plistRB	808292-808293ins(A)	*	+A	1	Insertion	PADK2_03735		major facilitator superfamily (MFS) transporter	COG0477 Permeases of the major facilitator superfamily
plistRB	3095648-3095649ins(TCTAG)	*	+TCTAG	5	Intergenic Insertion	PADK2_14330//PADK2_14335	//	118 upstream Tn4652, cointegrate resolution protein T//63 upstream cointegrate resolution protein S	COG0459 Chaperonin GroEL (HSP60 family)//COG0582 Integrase
plistRB	3122239-3122240ins(GATAAAA)	*	+GATAAAA	7	Intergenic Insertion	PADK2_14450//PADK2_14455	//	67 upstream phage integrase family protein//116 upstream cointegrate resolution protein T	COG0582 Integrase//
plistRB	3122245-3122246ins(AACCG)	*	+AACCG	5	Intergenic Insertion	PADK2_14450//PADK2_14455	//	73 upstream phage integrase family protein//110 upstream cointegrate resolution protein T	COG0582 Integrase//
plistRB	629707-629708ins(CGTACT)	*	+CGTACT	6	Intergenic Insertion	PADK2_02920//PADK2_02925	rpsU//	35 upstream 30S ribosomal protein S21//166 upstream UGMP family protein	COG0828 Ribosomal protein S21//COG0533 Metal-dependent proteases with possible chaperone activity
plistRD	1747681-1747701delta(GTCGACGCTGAAGTCGATCTT)	*	-GTCGACGCTGAAGTCGATCTT	21	Deletion	PADK2_08040		periplasmic tail-specific protease	COG0793 Periplasmic protease
plistRD	2964614-2964615ins(AAAAAAAA)	*	+AAAAAAAA	8	Insertion	PADK2_13740		putative transporter, LysE family protein	COG1280 Putative threonine efflux protein
plistRD	4908396-4908396delta(T)	*	-T	1	Intergenic Deletion	PADK2_22770//PADK2_22775	//	31 downstream metalloproteinase outer membrane//133 upstream putative thiol oxidoreductase	COG3487 Uncharacterized iron-regulated protein//COG3488 Predicted thiol oxidoreductase
plistRE	1179903-1179904ins(G)	*	+G	1	Insertion	PADK2_05490		putative lipopolysaccharide modification acyltransferase	COG1835 Predicted acyltransferases
plistRE	1277695-1277696ins(G)	*	+G	1	Insertion	PADK2_05905		phosphoenolpyruvate carboxylase	COG2352 Phosphoenolpyruvate carboxylase
plistRE	1283421-1283421delta(G)	*	-G	1	Deletion	PADK2_05935		hypothetical protein	COG3921 Uncharacterized protein conserved in bacteria
plistRE	1603649-1603650ins(G)	*	+G	1	Insertion	PADK2_07400		phosphonate metabolism protein PhnM	COG3454 Metal-dependent hydrolase involved in phosphonate metabolism
plistRE	1690950-1690950delta(C)	*	-C	1	Deletion	PADK2_07795		hypothetical protein
plistRE	1956775-1956775delta(G)	*	-G	1	Deletion	PADK2_09015		hypothetical protein	COG3868 Uncharacterized conserved protein
plistRE	1990311-1990312ins(G)	*	+G	1	Insertion	PADK2_09165		hypothetical protein	COG3576 Predicted flavin-nucleotide-binding protein structurally related to pyridoxine 5'-phosphate oxidase
plistRE	1995129-1995130ins(G)	*	+G	1	Insertion	PADK2_09195	mobA	molybdopterin-guanine dinucleotide biosynthesis protein MobA	COG0746 Molybdopterin-guanine dinucleotide biosynthesis protein A
plistRE	2217304-2217304delta(G)	*	-G	1	Deletion	PADK2_10295		hypothetical protein
plistRE	2308984-2308985ins(C)	*	+C	1	Insertion	PADK2_10895		Outer membrane autotransporter barrel
plistRE	2472645-2472645delta(C)	*	-C	1	Deletion	PADK2_11650		putative enzyme	COG5553 Predicted metal-dependent enzyme of the double-stranded beta helix superfamily
plistRE	2485685-2485685delta(G)	*	-G	1	Deletion	PADK2_11710		putative outer membrane receptor protein	COG1629 Outer membrane receptor proteins, mostly Fe transport
plistRE	2513149-2513149delta(G)	*	-G	1	Deletion	PADK2_11840		CopA family copper resistance protein	COG2132 Putative multicopper oxidases
plistRE	2536675-2536676ins(C)	*	+C	1	Insertion	PADK2_11970		type IV secretory pathway, VirB4 component	COG3451 Type IV secretory pathway, VirB4 components
plistRE	2596773-2596774ins(G)	*	+G	1	Insertion	PADK2_12305		hypothetical protein	COG3544 Uncharacterized protein conserved in bacteria
plistRE	2617557-2617557delta(G)	*	-G	1	Deletion	PADK2_12395		hypothetical protein	COG2203 FOG: GAF domain
plistRE	2702420-2702420delta(G)	*	-G	1	Deletion	PADK2_12760		lysR family transcriptional regulator	COG0583 Transcriptional regulator
plistRE	2810822-2810823ins(GG)	*	+GG	2	Insertion	PADK2_13180		putative pirin-related protein	COG1741 Pirin-related protein
plistRE	2887281-2887282ins(GG)	*	+GG	2	Insertion	PADK2_13405		hypothetical protein
plistRE	2994641-2994641delta(G)	*	-G	1	Deletion	PADK2_13845		hypothetical protein	COG0501 Zn-dependent protease with chaperone function
plistRE	3060756-3060757ins(C)	*	+C	1	Insertion	PADK2_14140		hypothetical protein	COG0210 Superfamily I DNA and RNA helicases
plistRE	3065073-3065073delta(G)	*	-G	1	Deletion	PADK2_14170		putative cointegrate resolution protein
plistRE	3094591-3094591delta(T)	*	-T	1	Deletion	PADK2_14325		Tn4656/Tn4657/Tn4658 transposase	COG4644 Transposase and inactivated derivatives, TnpA family
plistRE	3177281-3177281delta(C)	*	-C	1	Deletion	PADK2_14705		adenylate cyclase ExoY
plistRE	3327063-3327064ins(C)	*	+C	1	Insertion	PADK2_15360		hypothetical protein	COG1629 Outer membrane receptor proteins, mostly Fe transport
plistRE	3359552-3359553ins(C)	*	+C	1	Insertion	PADK2_15510		hypothetical protein
plistRE	3386983-3386984ins(C)	*	+C	1	Insertion	PADK2_15630		putative H+/gluconate symporter	COG2610 H+/gluconate symporter and related permeases
plistRE	3402025-3402026ins(CCCCC)	*	+CCCCC	5	Insertion	PADK2_15695		iron-containing alcohol dehydrogenase	COG1454 Alcohol dehydrogenase, class IV
plistRE	3480308-3480310delta(GCG)	*	-GCG	3	Deletion	PADK2_16050		hypothetical protein	COG0665 Glycine/D-amino acid oxidases (deaminating)
plistRE	3698754-3698754delta(G)	*	-G	1	Deletion	PADK2_17050		hypothetical protein	COG0518 GMP synthase - Glutamine amidotransferase domain
plistRE	3702435-3702436ins(G)	*	+G	1	Insertion	PADK2_17065		beta-D-glucoside glucohydrolase	COG1472 Beta-glucosidase-related glycosidases
plistRE	3800342-3800343ins(CC)	*	+CC	2	Insertion	PADK2_17580		major facilitator superfamily (MFS) transporter	COG2807 Cyanate permease
plistRE	403546-403547ins(G)	*	+G	1	Insertion	PADK2_01835		aldehyde dehydrogenase	COG1012 NAD-dependent aldehyde dehydrogenases
plistRE	4106774-4106775ins(T)	*	+T	1	Insertion	PADK2_19025		hypothetical protein	COG4575 Uncharacterized conserved protein
plistRE	4125482-4125482delta(C)	*	-C	1	Deletion	PADK2_19120		putative oligopeptidase	COG1770 Protease II
plistRE	4139857-4139858delta(GC)	*	-GC	2	Deletion	PADK2_19185		putative hydrolase	COG4757 Predicted alpha/beta hydrolase
plistRE	4202086-4202087ins(G)	*	+G	1	Insertion	PADK2_19460		putative major facilitator superfamily (MFS) transporter	COG0477 Permeases of the major facilitator superfamily
plistRE	4239363-4239363delta(G)	*	-G	1	Deletion	PADK2_19645		putative lipoprotein	COG0791 Cell wall-associated hydrolases (invasion-associated proteins)
plistRE	4252443-4252444ins(G)	*	+G	1	Insertion	PADK2_19715		glutathione S-transferase	COG0625 Glutathione S-transferase
plistRE	4271400-4271401ins(CCC)	*	+CCC	3	Insertion	PADK2_19800		putative lipoxygenase
plistRE	4332366-4332367delta(GC)	*	-GC	2	Deletion	PADK2_20095		hypothetical protein	COG1368 Phosphoglycerol transferase and related proteins, alkaline phosphatase superfamily
plistRE	4383273-4383273delta(C)	*	-C	1	Deletion	PADK2_20325	livG	leucine/isoleucine/valine transporter ATP-binding subunit	COG0411 ABC-type branched-chain amino acid transport systems, ATPase component
plistRE	4419298-4419299delta(GC)	*	-GC	2	Deletion	PADK2_20520		glutathione S-transferase	COG0625 Glutathione S-transferase
plistRE	4494555-4494556ins(TC)	*	+TC	2	Insertion	PADK2_20900		Basic amino acid, basic peptide and imipenem outer membrane porin OprD precursor
plistRE	4544974-4544974delta(T)	*	-T	1	Deletion	PADK2_21150		hypothetical protein
plistRE	4601309-4601310ins(CCC)	*	+CCC	3	Insertion	PADK2_21405		ATP-binding/permease fusion ABC transporter	COG1132 ABC-type multidrug transport system, ATPase and permease components
plistRE	460439-460440ins(C)	*	+C	1	Insertion	PADK2_02110		16S ribosomal RNA methyltransferase RsmE	COG1385 Uncharacterized protein conserved in bacteria
plistRE	4653445-4653446ins(C)	*	+C	1	Insertion	PADK2_21660		putative oxidoreductase	COG0656 Aldo/keto reductases, related to diketogulonate reductase
plistRE	4738132-4738133ins(C)	*	+C	1	Insertion	PADK2_22060		putative transferase	COG0596 Predicted hydrolases or acyltransferases (alpha/beta hydrolase superfamily)
plistRE	4738901-4738902ins(CCCC)	*	+CCCC	4	Insertion	PADK2_22065		hypothetical protein
plistRE	4862168-4862169ins(G)	*	+G	1	Insertion	PADK2_22535		hypothetical protein
plistRE	4920914-4920914delta(C)	*	-C	1	Deletion	PADK2_22820		putative two-component sensor	COG0642 Signal transduction histidine kinase
plistRE	4924320-4924328delta(CATGCCGCC)	*	-CATGCCGCC	9	Deletion	PADK2_22850	groEL	chaperonin GroEL	COG0459 Chaperonin GroEL (HSP60 family)
plistRE	5006917-5006918ins(G)	*	+G	1	Insertion	PADK2_23275		hypothetical protein
plistRE	5087592-5087592delta(C)	*	-C	1	Deletion	PADK2_23625		hypothetical protein
plistRE	5134304-5134305delta(GC)	*	-GC	2	Deletion	PADK2_23840		hypothetical protein
plistRE	5157490-5157491ins(CC)	*	+CC	2	Insertion	PADK2_23980		hypothetical protein
plistRE	5172558-5172559ins(CC)	*	+CC	2	Insertion	PADK2_24065		hypothetical protein	COG0526 Thiol-disulfide isomerase and thioredoxins
plistRE	5175272-5175272delta(C)	*	-C	1	Deletion	PADK2_24075		putative integral membrane protein
plistRE	5186989-5186990ins(C)	*	+C	1	Insertion	PADK2_24130		putative integrase	COG0582 Integrase
plistRE	5247766-5247766delta(C)	*	-C	1	Deletion	PADK2_24400		putative ATP-binding component of ABC transporter	COG1136 ABC-type antimicrobial peptide transport system, ATPase component
plistRE	5360203-5360206delta(CCTG)	*	-CCTG	4	Deletion	PADK2_24900		binding-protein-dependent transport systems inner membrane component	COG1178 ABC-type Fe3+ transport system, permease component
plistRE	5467270-5467270delta(C)	*	-C	1	Deletion	PADK2_25355		PmrB: two-component regulator system signal sensor kinase PmrB	COG0642 Signal transduction histidine kinase
plistRE	5475840-5475841ins(CCCC)	*	+CCCC	4	Insertion	PADK2_25405	fabG	3-ketoacyl-(acyl-carrier-protein) reductase	COG1028 Dehydrogenases with different specificities (related to short-chain alcohol dehydrogenases)
plistRE	5650973-5650983delta(CGCGCACCATA)	*	-CGCGCACCATA	11	Deletion	PADK2_26220	mutL	DNA mismatch repair protein	COG0323 DNA mismatch repair enzyme (predicted ATPase)
plistRE	5694674-5694675ins(CCC)	*	+CCC	3	Insertion	PADK2_26395		putative amino acid permease	COG0833 Amino acid transporters
plistRE	5695820-5695820delta(C)	*	-C	1	Deletion	PADK2_26400		two-component sensor	COG0642 Signal transduction histidine kinase
plistRE	6048765-6048766ins(C)	*	+C	1	Insertion	PADK2_27955		hypothetical protein	COG3539 P pilus assembly protein, pilin FimA
plistRE	6061850-6061851ins(C)	*	+C	1	Insertion	PADK2_28040		hypothetical protein	COG0189 Glutathione synthase/Ribosomal protein S6 modification enzyme (glutaminyl transferase)
plistRE	6123484-6123484delta(C)	*	-C	1	Deletion	PADK2_28320		putative binding protein component of ABC dipeptide transporter	COG0747 ABC-type dipeptide transport system, periplasmic component
plistRE	6172468-6172469delta(GC)	*	-GC	2	Deletion	PADK2_28570		phosphate ABC transporter, permease protein	COG4985 ABC-type phosphate transport system, auxiliary component
plistRE	624064-624064delta(G)	*	-G	1	Deletion	PADK2_02900		hypothetical protein	COG2202 FOG: PAS/PAC domain
plistRE	6378382-6378382delta(C)	*	-C	1	Deletion	PADK2_29470		cyclopropane-fatty-acyl-phospholipid synthase	COG2230 Cyclopropane fatty acid synthase and related methyltransferases
plistRE	657160-657161ins(G)	*	+G	1	Insertion	PADK2_03045		putative binding protein component of ABC transporter	COG0687 Spermidine/putrescine-binding periplasmic protein
plistRE	73610-73610delta(C)	*	-C	1	Deletion	PADK2_00325		hypothetical protein
plistRE	745105-745106ins(GGGG)	*	+GGGG	4	Insertion	PADK2_03505		putative major facilitator superfamily (MFS) transporter	COG0477 Permeases of the major facilitator superfamily
plistRE	936699-936700ins(GG)	*	+GG	2	Insertion	PADK2_04355		epoxide hydrolase	COG0596 Predicted hydrolases or acyltransferases (alpha/beta hydrolase superfamily)
plistRE	972128-972129ins(G)	*	+G	1	Insertion	PADK2_04530		hypothetical protein	COG0834 ABC-type amino acid transport/signal transduction systems, periplasmic component/domain
plistRE	342791-342792ins(GGG)	*	+GGG	3	Insertion	PADK2_01535		hypothetical protein	COG2267 Lysophospholipase
plistRE	745111-745112ins(GGG)	*	+GGG	3	Insertion	PADK2_03505		putative major facilitator superfamily (MFS) transporter	COG0477 Permeases of the major facilitator superfamily
plistRE	1166506-1166507ins(GG)	*	+GG	2	Intergenic Insertion	PADK2_05430//PADK2_05435	//	54 upstream hypothetical protein//20 downstream putative TRAP-type C4-dicarboxylate transport	COG3090 TRAP-type C4-dicarboxylate transport system, small permease component//COG1638 TRAP-type C4-dicarboxylate transport system, periplasmic component
plistRE	1251181-1251181delta(G)	*	-G	1	Intergenic Deletion	PADK2_05785//PADK2_05790	//	25 upstream putative transcriptional regulator//148 upstream putative GMC-type oxidoreductase	COG0583 Transcriptional regulator//COG2303 Choline dehydrogenase and related flavoproteins
plistRE	1313220-1313220delta(C)	*	-C	1	Intergenic Deletion	PADK2_06060//PADK2_06065	rpsB//tsf	51 downstream 30S ribosomal protein S2//101 upstream elongation factor Ts	COG0052 Ribosomal protein S2//COG0264 Translation elongation factor Ts
plistRE	1347942-1347943ins(GG)	*	+GG	2	Intergenic Insertion	PADK2_06220//PADK2_06225	pcm//	569 downstream protein-L-isoaspartate O-methyltransferase//149 upstream putative lipoprotein NlpD	COG2518 Protein-L-isoaspartate carboxylmethyltransferase//COG0739 Membrane proteins related to metalloendopeptidases
plistRE	1465157-1465157delta(G)	*	-G	1	Intergenic Deletion	PADK2_06730//PADK2_06735	//	53 upstream dihydroorotase//80 upstream putative outer membrane protein precursor	COG0418 Dihydroorotase//COG2885 Outer membrane protein and related peptidoglycan-associated (lipo)proteins
plistRE	1495142-1495142delta(C)	*	-C	1	Intergenic Deletion	PADK2_06860//PADK2_06865	dcd//	77 downstream deoxycytidine triphosphate deaminase//347 upstream rhamnosyltransferase chain A	COG0717 Deoxycytidine deaminase//COG0596 Predicted hydrolases or acyltransferases (alpha/beta hydrolase superfamily)
plistRE	1507427-1507428ins(G)	*	+G	1	Intergenic Insertion	PADK2_06920//PADK2_06925	//	27 upstream hypothetical protein//140 downstream major facilitator superfamily (MFS) transporter	COG0668 Small-conductance mechanosensitive channel//COG0477 Permeases of the major facilitator superfamily
plistRE	1517237-1517237delta(G)	*	-G	1	Intergenic Deletion	PADK2_06950//PADK2_06955	//	117 upstream putative sensor/response regulator hybrid//20 downstream hypothetical protein	COG0642 Signal transduction histidine kinase//COG1363 Cellulase M and related proteins
plistRE	1527387-1527387delta(C)	*	-C	1	Intergenic Deletion	PADK2_06985//PADK2_06990	//	148 downstream hypothetical protein//5 upstream putative acyl-CoA thiolase	COG2326 Uncharacterized conserved protein//COG0183 Acetyl-CoA acetyltransferase
plistRE	2076588-2076589ins(G)	*	+G	1	Intergenic Insertion	PADK2_09590//PADK2_09595	//	153 upstream electron transfer flavoprotein-ubiquinone oxidoreductase//168 upstream electron transfer flavoprotein beta-subunit	COG0644 Dehydrogenases (flavoproteins)//COG2086 Electron transfer flavoprotein, beta subunit
plistRE	2206859-2206859delta(G)	*	-G	1	Intergenic Deletion	PADK2_10230//PADK2_10235	//	45 upstream hypothetical protein//7 downstream aminotransferase AlaT	//COG0436 Aspartate/tyrosine/aromatic aminotransferase
plistRE	2220874-2220874delta(G)	*	-G	1	Intergenic Deletion	PADK2_10315//PADK2_10320	//	37 upstream Hypothetical protein rebB3//33 downstream putative RNA polymerase sigma factor	//COG1595 DNA-directed RNA polymerase specialized sigma subunit, sigma24 homolog
plistRE	2231714-2231715ins(C)	*	+C	1	Intergenic Insertion	PADK2_10375//PADK2_10380	//	15 downstream two-component response repressor, PtrA//229 upstream putative copper-binding protein	//COG4454 Uncharacterized copper-binding protein
plistRE	2640735-2640736ins(G)	*	+G	1	Intergenic Insertion	PADK2_12505//PADK2_12510	//	22 downstream putative ring-cleaving dioxygenase//89 downstream exonuclease III	COG0346 Lactoylglutathione lyase and related lyases//COG0708 Exonuclease III
plistRE	2805013-2805013delta(G)	*	-G	1	Intergenic Deletion	PADK2_13145//PADK2_13150	//	1330 downstream hypothetical protein//25 downstream hypothetical protein	//
plistRE	2813885-2813886ins(G)	*	+G	1	Intergenic Insertion	PADK2_13190//PADK2_13195	treA//	224 upstream trehalase//135 upstream hypothetical protein	COG1626 Neutral trehalase//COG4244 Predicted membrane protein
plistRE	2813897-2813898ins(C)	*	+C	1	Intergenic Insertion	PADK2_13190//PADK2_13195	treA//	236 upstream trehalase//123 upstream hypothetical protein	COG1626 Neutral trehalase//COG4244 Predicted membrane protein
plistRE	3056052-3056053ins(GGG)	*	+GGG	3	Intergenic Insertion	PADK2_14115//PADK2_14120	//	98 upstream hypothetical protein//21 downstream hypothetical protein	COG4764 Uncharacterized protein conserved in bacteria//COG2258 Uncharacterized protein conserved in bacteria
plistRE	3407472-3407473ins(CC)	*	+CC	2	Intergenic Insertion	PADK2_15725//PADK2_15730	//	155 upstream hypothetical protein//203 downstream putative aldehyde dehydrogenase	//COG1012 NAD-dependent aldehyde dehydrogenases
plistRE	3436058-3436059ins(C)	*	+C	1	Intergenic Insertion	PADK2_15860//PADK2_15865	//	205 upstream undecaprenyl pyrophosphate phosphatase//77 upstream putative transporter	COG1968 Uncharacterized bacitracin resistance protein//COG3201 Nicotinamide mononucleotide transporter
plistRE	3698197-3698198ins(G)	*	+G	1	Intergenic Insertion	PADK2_17045//PADK2_17050	//	325 upstream hypothetical protein//25 downstream hypothetical protein	COG2308 Uncharacterized conserved protein//COG0518 GMP synthase - Glutamine amidotransferase domain
plistRE	3745648-3745649ins(C)	*	+C	1	Intergenic Insertion	PADK2_17340//PADK2_17345	//	134 upstream hypothetical protein//112 upstream putative enzyme	COG2703 Hemerythrin//COG3324 Predicted enzyme related to lactoylglutathione lyase
plistRE	3881111-3881112ins(C)	*	+C	1	Intergenic Insertion	PADK2_17960//PADK2_17965	//	192 downstream putative cytochrome c//26 upstream putative ferredoxin	COG2010 Cytochrome c, mono- and diheme variants//COG0348 Polyferredoxin
plistRE	3901584-3901585ins(GG)	*	+GG	2	Intergenic Insertion	PADK2_18070//PADK2_18075	//	130 downstream hypothetical protein//124 downstream hypothetical protein	COG0834 ABC-type amino acid transport/signal transduction systems, periplasmic component/domain//
plistRE	3944633-3944634ins(C)	*	+C	1	Intergenic Insertion	PADK2_18230//PADK2_18235	//	29 downstream pyruvate kinase//338 upstream putative transporter	COG0469 Pyruvate kinase//COG4413 Urea transporter
plistRE	4057043-4057044ins(G)	*	+G	1	Intergenic Insertion	PADK2_18780//PADK2_18785	//	668 upstream hypothetical protein//472 downstream erythronate-4-phosphate dehydrogenase	//COG0111 Phosphoglycerate dehydrogenase and related dehydrogenases
plistRE	4097660-4097660delta(C)	*	-C	1	Intergenic Deletion	PADK2_18980//PADK2_18985	//	155 upstream ubiquinone/menaquinone biosynthesis methyltransferase UbiE//171 upstream putative membrane protein, TerC family	COG0500 SAM-dependent methyltransferases//COG0861 Membrane protein TerC, possibly involved in tellurium resistance
plistRE	4132352-4132352delta(C)	*	-C	1	Intergenic Deletion	PADK2_19140//PADK2_19145	//	21 upstream RNA polymerase sigma factor//128 downstream hypothetical protein	COG1595 DNA-directed RNA polymerase specialized sigma subunit, sigma24 homolog//COG2983 Uncharacterized conserved protein
plistRE	4736898-4736898delta(C)	*	-C	1	Intergenic Deletion	PADK2_22055//PADK2_22060	//	95 downstream hypothetical protein//357 upstream putative transferase	//COG0596 Predicted hydrolases or acyltransferases (alpha/beta hydrolase superfamily)
plistRE	473844-473845ins(G)	*	+G	1	Intergenic Insertion	PADK2_02160//PADK2_02165	//	214 upstream ATP-dependent RNA helicase//37 downstream hypothetical protein	COG0513 Superfamily II DNA and RNA helicases//
plistRE	5123561-5123562ins(CCCCCC)	*	+CCCCCC	6	Intergenic Insertion	PADK2_23790//PADK2_23795	//	6 downstream type IV B pilus protein//129 upstream type IVB pilus formation outer membrane protein	//COG4796 Type II secretory pathway, component HofQ
plistRE	5309301-5309302ins(C)	*	+C	1	Intergenic Insertion	PADK2_24650//PADK2_24655	//	259 upstream putative lipoprotein//613 upstream malate:quinone oxidoreductase	//COG0579 Predicted dehydrogenase
plistRE	539283-539284ins(G)	*	+G	1	Intergenic Insertion	PADK2_02440//PADK2_02445	//	78 upstream putative permease//125 downstream serine/threonine protein kinase	COG2962 Predicted permeases//COG2334 Putative homoserine kinase type II (protein kinase fold)
plistRE	5557815-5557816ins(CC)	*	+CC	2	Intergenic Insertion	PADK2_25780//PADK2_25785	//	21 downstream hypothetical protein//138 upstream putative branched-chain amino acid ABC transporter, permease protein	COG0683 ABC-type branched-chain amino acid transport systems, periplasmic component//COG0559 Branched-chain amino acid ABC-type transport system, permease components
plistRE	5872003-5872003delta(A)	*	-A	1	Intergenic Deletion	PADK2_27110//PADK2_27115	//	199 downstream hypothetical protein//72 upstream two-component sensor NtrB	//COG3852 Signal transduction histidine kinase, nitrogen specific
plistRE	5879684-5879685ins(C)	*	+C	1	Intergenic Insertion	PADK2_27150//PADK2_27155	//	226 downstream phosphoglyceromutase//88 upstream hypothetical protein	COG0696 Phosphoglyceromutase//COG1266 Predicted metal-dependent membrane protease
plistRE	5888289-5888290ins(G)	*	+G	1	Intergenic Insertion	PADK2_27190//PADK2_27195	//	70 upstream putative ABC-type amino acid transporter//102 downstream imidazole glycerol phosphate synthase subunit HisF	COG0834 ABC-type amino acid transport/signal transduction systems, periplasmic component/domain//COG0107 Imidazoleglycerol-phosphate synthase
plistRE	6063714-6063715ins(C)	*	+C	1	Intergenic Insertion	PADK2_28050//PADK2_28055	//	231 downstream hypothetical protein//33 upstream hypothetical protein	//
plistRE	6066361-6066361delta(C)	*	-C	1	Intergenic Deletion	PADK2_28070//PADK2_28075	//	734 upstream hypothetical protein//1 downstream major facilitator transporter	//COG0477 Permeases of the major facilitator superfamily
plistRE	6201849-6201849delta(C)	*	-C	1	Intergenic Deletion	PADK2_28665//PADK2_28670	//	25 upstream 3-hydroxybutyryl-CoA dehydrogenase//26 downstream hypothetical protein	COG1250 3-hydroxyacyl-CoA dehydrogenase//COG3246 Uncharacterized conserved protein
plistRE	6214952-6214952delta(C)	*	-C	1	Intergenic Deletion	PADK2_28725//PADK2_28730	//	35 downstream putative FMN oxidoreductase//69 upstream putative ferredoxin	COG1902 NADH:flavin oxidoreductases, Old Yellow Enzyme family//COG0247 Fe-S oxidoreductase
plistRE	6345585-6345586ins(G)	*	+G	1	Intergenic Insertion	PADK2_29315//PADK2_29320	//	59 upstream hypothetical protein//67 upstream pyridoxamine kinase	//COG2240 Pyridoxal/pyridoxine/pyridoxamine kinase
plistRE	665916-665917ins(GG)	*	+GG	2	Intergenic Insertion	PADK2_03090//PADK2_03095	//	448 downstream hypothetical protein//11 upstream hypothetical protein	//
plistRE	857934-857935ins(G)	*	+G	1	Intergenic Insertion	PADK2_03945//PADK2_03950	//	20 upstream hypothetical protein//87 upstream hypothetical protein	//COG0500 SAM-dependent methyltransferases
plistRE	883641-883642ins(G)	*	+G	1	Intergenic Insertion	PADK2_04100//PADK2_04105	//	67 downstream putative ABC transporter//171 downstream 1-deoxy-D-xylulose-5-phosphate synthase	COG0614 ABC-type Fe3+-hydroxamate transport system, periplasmic component//COG1154 Deoxyxylulose-5-phosphate synthase
plistRE	1448050-1448051ins(GGG)	*	+GGG	3	Intergenic Insertion	PADK2_06660//PADK2_06665	//	130 upstream alginate biosynthesis protein Alg8//14 downstream GDP-mannose 6-dehydrogenase	//COG1004 Predicted UDP-glucose 6-dehydrogenase
plistSA	6065505-6065510delta(GAACAC)	*	-GAACAC	6	Deletion	PADK2_28070		hypothetical protein
plistSB	3076052-3076053delta(GC)	*	-GC	2	Deletion	PADK2_14245		phage baseplate assembly protein V	COG4384 Mu-like prophage protein gp45
plistSB	5073885-5073885delta(A)	*	-A	1	Deletion	PADK2_23540		N-acetyl-anhydromuranmyl-L-alanine amidase	COG3023 Negative regulator of beta-lactamase expression
plistSB	3622709-3622710ins(TGATTTA)	*	+TGATTTA	7	Intergenic Insertion	PADK2_t29661//PADK2_t29663	//	61 upstream tRNA-His//6 downstream tRNA-Leu	//
plistSB	3630861-3630862ins(AC)	*	+AC	2	Intergenic Insertion	PADK2_16730//PADK2_16735	//	79 upstream hypothetical protein//104 upstream putative universal stress protein	COG4445 Hydroxylase for synthesis of 2-methylthio-cis-ribozeatin in tRNA//COG0589 Universal stress protein UspA and related nucleotide-binding proteins
plistSC	1031681-1031686delta(GCGACG)	*	-GCGACG	6	Deletion	PADK2_04780		predicted extracellular nuclease	COG2374 Predicted extracellular nuclease
plistSC	2170007-2170008ins(A)	*	+A	1	Insertion	PADK2_10045		secretion protein MttC	COG0084 Mg-dependent DNase
plistSC	2296144-2296145ins(A)	*	+A	1	Insertion	PADK2_t29649		tRNA-Pro
plistSC	4132009-4132010ins(T)	*	+T	1	Insertion	PADK2_19140		RNA polymerase sigma factor	COG1595 DNA-directed RNA polymerase specialized sigma subunit, sigma24 homolog
plistSC	4443253-4443266delta(CGCCCTTGCCGCAC)	*	-CGCCCTTGCCGCAC	14	Deletion	PADK2_20625		putative transcriptional regulator	COG1414 Transcriptional regulator
plistSC	5509471-5509472ins(CGCCAGGGC)	*	+CGCCAGGGC	9	Insertion	PADK2_25575		putative glycosyl transferase
plistSC	6258197-6258198ins(GCGCAGGCT)	*	+GCGCAGGCT	9	Insertion	PADK2_28930		putative transcriptional regulator	COG1737 Transcriptional regulators
plistSC	757630-757631ins(GCCGCAGGCGTT)	*	+GCCGCAGGCGTT	12	Insertion	PADK2_03545		pyochelin synthetase	COG1020 Non-ribosomal peptide synthetase modules and related proteins
plistSC	2615428-2615428delta(A)	*	-A	1	Intergenic Deletion	PADK2_12380//PADK2_12385	//	14 downstream LecA//336 upstream hypothetical protein	//COG0820 Predicted Fe-S-cluster redox enzyme
plistSC	5218219-5218220ins(C)	*	+C	1	Intergenic Insertion	PADK2_24270//PADK2_24275	rplU//	187 upstream 50S ribosomal protein L21//54 upstream octaprenyl-diphosphate synthase	COG0261 Ribosomal protein L21//COG0142 Geranylgeranyl pyrophosphate synthase
plistSC	6060505-6060506delta(CT)	*	-CT	2	Intergenic Deletion	PADK2_28025//PADK2_28030	//	437 upstream adenosine deaminase (add)//57 upstream putative transposase	COG1816 Adenosine deaminase//COG3666 Transposase and inactivated derivatives
plistSC	6066129-6066130ins(T)	*	+T	1	Intergenic Insertion	PADK2_28070//PADK2_28075	//	502 upstream hypothetical protein//233 downstream major facilitator transporter	//COG0477 Permeases of the major facilitator superfamily
plistSC	6066134-6066135ins(G)	*	+G	1	Intergenic Insertion	PADK2_28070//PADK2_28075	//	507 upstream hypothetical protein//228 downstream major facilitator transporter	//COG0477 Permeases of the major facilitator superfamily
plistSC	6232164-6232165ins(T)	*	+T	1	Intergenic Insertion	PADK2_28810//PADK2_28815	//	1380 upstream hypothetical protein//174 upstream sarcosine oxidase, subunit beta	//COG0665 Glycine/D-amino acid oxidases (deaminating)
plistSC	6379834-6379835ins(CCTG)	*	+CCTG	4	Intergenic Insertion	PADK2_29475//PADK2_29480	//	76 downstream hypothetical protein//282 upstream putative major facilitator superfamily (MFS) transporter	COG0560 Phosphoserine phosphatase//COG2814 Arabinose efflux permease
plistTA	1026318-1026319ins(T)	*	+T	1	Insertion	PADK2_04755		molybdenum cofactor biosynthetic protein A1	COG0303 Molybdopterin biosynthesis enzyme
plistTA	1436487-1436488ins(GG)	*	+GG	2	Insertion	PADK2_06625		alginate o-acetyltransferase AlgI	COG1696 Predicted membrane protein involved in D-alanine export
plistTA	1861838-1861839ins(G)	*	+G	1	Insertion	PADK2_08615		glycosyl transferase family protein	COG0472 UDP-N-acetylmuramyl pentapeptide phosphotransferase/UDP-N-acetylglucosamine-1-phosphate transferase
plistTA	2964614-2964615ins(AAAAAAA)	*	+AAAAAAA	7	Insertion	PADK2_13740		putative transporter, LysE family protein	COG1280 Putative threonine efflux protein
plistTA	5465633-5465633delta(G)	*	-G	1	Deletion	PADK2_25350		two-component response regulator	COG0745 Response regulators consisting of a CheY-like receiver domain and a winged-helix DNA-binding domain
plistTA	828901-828902ins(TTG)	*	+TTG	3	Insertion	PADK2_03825		putative dehydrogenase	COG2303 Choline dehydrogenase and related flavoproteins
plistTA	1397865-1397866ins(GATTCGAT)	*	+GATTCGAT	8	Intergenic Insertion	PADK2_06450//PADK2_06455	//	67 downstream putative phenazine biosynthesis protein, PhzF family//310 upstream hypothetical protein	COG0384 Predicted epimerase, PhzC/PhzF homolog//
plistTC	3769746-3769747delta(GG)	*	-GG	2	Deletion	PADK2_17435		putative aminotransferase	COG1167 Transcriptional regulators containing a DNA-binding HTH domain and an aminotransferase domain (MocR family) and their eukaryotic orthologs
plistTC	4852518-4852519ins(CC)	*	+CC	2	Insertion	PADK2_22490		transcriptional regulator MvaT, P16 subunit
plistTC	5450585-5450595delta(CGCCCGTGGGT)	*	-CGCCCGTGGGT	11	Intergenic Deletion	PADK2_25275//PADK2_25280	dnaK//	35 upstream molecular chaperone DnaK//55 downstream heat shock protein GrpE	COG0443 Molecular chaperone//COG0576 Molecular chaperone GrpE (heat shock protein)
plistTD	1122419-1122420ins(G)	*	+G	1	Insertion	PADK2_05195		hypothetical protein	COG4943 Predicted signal transduction protein containing sensor and EAL domains
plistTD	1397790-1397791ins(GGTGAATAA)	*	+GGTGAATAA	9	Insertion	PADK2_06450		putative phenazine biosynthesis protein, PhzF family	COG0384 Predicted epimerase, PhzC/PhzF homolog
plistTD	1628491-1628492ins(G)	*	+G	1	Insertion	PADK2_07540		putative two-component response regulator	COG0784 FOG: CheY-like receiver
plistTD	1829172-1829173ins(C)	*	+C	1	Insertion	PADK2_08485		N-ethylammeline chlorohydrolase	COG0402 Cytosine deaminase and related metal-dependent hydrolases
plistTD	1882075-1882076ins(GG)	*	+GG	2	Insertion	PADK2_08715		LysR family transcriptional regulator	COG0583 Transcriptional regulator
plistTD	188259-188260ins(G)	*	+G	1	Insertion	PADK2_00830		hypothetical protein	COG3248 Nucleoside-binding outer membrane protein
plistTD	2001760-2001761ins(G)	*	+G	1	Insertion	PADK2_09225		putative carbohydrate kinase	COG1070 Sugar (pentulose and hexulose) kinases
plistTD	2118471-2118471delta(G)	*	-G	1	Deletion	PADK2_09800		ABC transporter permease	COG0609 ABC-type Fe3+-siderophore transport system, permease component
plistTD	2217627-2217627delta(G)	*	-G	1	Deletion	PADK2_10300		hypothetical protein
plistTD	224697-224698ins(GGG)	*	+GGG	3	Insertion	PADK2_00985		NAD(P) transhydrogenase subunit alpha	COG3288 NAD/NADP transhydrogenase alpha subunit
plistTD	2255623-2255624ins(G)	*	+G	1	Insertion	PADK2_10515		hypothetical protein
plistTD	2265186-2265186delta(G)	*	-G	1	Deletion	PADK2_10585		hypothetical protein	COG2203 FOG: GAF domain
plistTD	2584924-2584924delta(G)	*	-G	1	Deletion	PADK2_12245		Co/Zn/Cd efflux system component	COG1230 Co/Zn/Cd efflux system component
plistTD	2643480-2643481delta(GC)	*	-GC	2	Deletion	PADK2_12520		putative outer membrane protein	COG0729 Outer membrane protein
plistTD	2925703-2925704ins(G)	*	+G	1	Insertion	PADK2_13565		putative ATP-binding component of ABC maltose/mannitol transporter	COG3839 ABC-type sugar transport systems, ATPase components
plistTD	299240-299241ins(G)	*	+G	1	Insertion	PADK2_01335		putative decarboxylase	COG2128 Uncharacterized conserved protein
plistTD	3099222-3099223ins(CC)	*	+CC	2	Insertion	PADK2_14350		homospermidine synthase	COG5310 Homospermidine synthase
plistTD	3269081-3269082ins(CCCC)	*	+CCCC	4	Insertion	PADK2_15145		thiamine pyrophosphate protein	COG0028 Thiamine pyrophosphate-requiring enzymes [acetolactate synthase, pyruvate dehydrogenase (cytochrome), glyoxylate carboligase, phosphonopyruvate decarboxylase]
plistTD	3273235-3273236ins(G)	*	+G	1	Insertion	PADK2_15165		flavin-binding monooxygenase	COG2072 Predicted flavoprotein involved in K+ transport
plistTD	3327064-3327064delta(C)	*	-C	1	Deletion	PADK2_15360		hypothetical protein	COG1629 Outer membrane receptor proteins, mostly Fe transport
plistTD	3358681-3358682ins(C)	*	+C	1	Insertion	PADK2_15500		hypothetical protein	COG4519 Uncharacterized protein conserved in bacteria
plistTD	3628829-3628830ins(C)	*	+C	1	Insertion	PADK2_16725		hypothetical protein	COG0330 Membrane protease subunits, stomatin/prohibitin homologs
plistTD	396802-396802delta(C)	*	-C	1	Deletion	PADK2_01800		hypothetical protein
plistTD	4139391-4139392ins(C)	*	+C	1	Insertion	PADK2_19185		putative hydrolase	COG4757 Predicted alpha/beta hydrolase
plistTD	4252443-4252444ins(G)	*	+G	1	Insertion	PADK2_19715		glutathione S-transferase	COG0625 Glutathione S-transferase
plistTD	4271400-4271401ins(CCC)	*	+CCC	3	Insertion	PADK2_19800		putative lipoxygenase
plistTD	4297444-4297445ins(C)	*	+C	1	Insertion	PADK2_19915		hypothetical protein
plistTD	4304780-4304780delta(G)	*	-G	1	Deletion	PADK2_19940		putative major facilitator superfamily (MFS) transporter	COG2271 Sugar phosphate permease
plistTD	4383272-4383273ins(C)	*	+C	1	Insertion	PADK2_20325	livG	leucine/isoleucine/valine transporter ATP-binding subunit	COG0411 ABC-type branched-chain amino acid transport systems, ATPase component
plistTD	4440764-4440765ins(C)	*	+C	1	Insertion	PADK2_20610		pimeloyl-CoA synthetase	COG1042 Acyl-CoA synthetase (NDP forming)
plistTD	4465982-4465982delta(C)	*	-C	1	Deletion	PADK2_20745		3-oxoacyl-(acyl carrier protein) synthase III	COG0332 3-oxoacyl-[acyl-carrier-protein] synthase III
plistTD	4519999-4520000ins(G)	*	+G	1	Insertion	PADK2_21050		outer membrane receptor FepA	COG4771 Outer membrane receptor for ferrienterochelin and colicins
plistTD	4579080-4579081ins(G)	*	+G	1	Insertion	PADK2_21310		hypothetical protein	COG3777 Uncharacterized conserved protein
plistTD	4738902-4738902delta(C)	*	-C	1	Deletion	PADK2_22065		hypothetical protein
plistTD	4929864-4929865ins(C)	*	+C	1	Insertion	PADK2_22880		hypothetical protein
plistTD	5099970-5099970delta(G)	*	-G	1	Deletion	PADK2_23670		hypothetical protein
plistTD	5172559-5172559delta(C)	*	-C	1	Deletion	PADK2_24065		hypothetical protein	COG0526 Thiol-disulfide isomerase and thioredoxins
plistTD	5247765-5247766ins(CC)	*	+CC	2	Insertion	PADK2_24400		putative ATP-binding component of ABC transporter	COG1136 ABC-type antimicrobial peptide transport system, ATPase component
plistTD	5377897-5377898ins(C)	*	+C	1	Insertion	PADK2_24950		hypothetical protein
plistTD	5574276-5574277ins(C)	*	+C	1	Insertion	PADK2_25880		putative transcriptional regulator	COG0789 Predicted transcriptional regulators
plistTD	5680786-5680787ins(G)	*	+G	1	Insertion	PADK2_26345		adenosine diphosphate sugar pyrophosphatase	COG0494 NTP pyrophosphohydrolases including oxidative damage repair enzymes
plistTD	5812640-5812641ins(CGACCGCGTCGCC)	*	+CGACCGCGTCGCC	13	Insertion	PADK2_26870		putative permease of ABC transporter	COG0765 ABC-type amino acid transport system, permease component
plistTD	6378382-6378382delta(C)	*	-C	1	Deletion	PADK2_29470		cyclopropane-fatty-acyl-phospholipid synthase	COG2230 Cyclopropane fatty acid synthase and related methyltransferases
plistTD	679098-679099ins(C)	*	+C	1	Insertion	PADK2_03160		hypothetical protein
plistTD	863206-863207ins(G)	*	+G	1	Insertion	PADK2_03970		hypothetical protein
plistTD	1319867-1319867delta(A)	*	-A	1	Intergenic Deletion	PADK2_06095//PADK2_06100	//	57 downstream putative membrane-associated zinc metalloprotease//14 upstream putative outer membrane protein precursor	COG0750 Predicted membrane-associated Zn-dependent proteases 1//COG4775 Outer membrane protein/protective antigen OMA87
plistTD	1358907-1358908ins(G)	*	+G	1	Intergenic Insertion	PADK2_06270//PADK2_06275	//	96 upstream putative metallo-beta-lactamase superfamily protein//84 upstream hypothetical protein	COG1236 Predicted exonuclease of the beta-lactamase fold involved in RNA processing//COG3957 Phosphoketolase
plistTD	1397865-1397866ins(GATTCGAT)	*	+GATTCGAT	8	Intergenic Insertion	PADK2_06450//PADK2_06455	//	67 downstream putative phenazine biosynthesis protein, PhzF family//310 upstream hypothetical protein	COG0384 Predicted epimerase, PhzC/PhzF homolog//
plistTD	1432703-1432704ins(G)	*	+G	1	Intergenic Insertion	PADK2_06605//PADK2_06610	//	369 upstream UDP-4-amino-4-deoxy-L-arabinose--oxoglutarate aminotransferase//19 downstream phosphomannose isomerase / guanosine 5'-diphospho-D-mannose pyrophosphorylase	//COG0836 Mannose-1-phosphate guanylyltransferase
plistTD	1993939-1993939delta(A)	*	-A	1	Intergenic Deletion	PADK2_09185//PADK2_t29637	//	23 downstream cytochrome c peroxidase//35 downstream tRNA-Pro	COG1858 Cytochrome c peroxidase//
plistTD	2272662-2272663ins(G)	*	+G	1	Intergenic Insertion	PADK2_10640//PADK2_10645	//	49 upstream hypothetical protein//221 upstream hypothetical protein	//
plistTD	2688878-2688879ins(GGG)	*	+GGG	3	Intergenic Insertion	PADK2_12685//PADK2_12690	//	121 upstream anthranilate dioxygenase large subunit//196 upstream putative transcriptional regulator	COG4638 Phenylpropionate dioxygenase and related ring-hydroxylating dioxygenases, large terminal subunit//COG2207 AraC-type DNA-binding domain-containing proteins
plistTD	2792319-2792320ins(G)	*	+G	1	Intergenic Insertion	PADK2_13100//PADK2_13105	//	26 downstream peptide synthase//107 downstream hypothetical protein	COG1020 Non-ribosomal peptide synthetase modules and related proteins//COG0296 1,4-alpha-glucan branching enzyme
plistTD	2813891-2813892ins(C)	*	+C	1	Intergenic Insertion	PADK2_13190//PADK2_13195	treA//	230 upstream trehalase//129 upstream hypothetical protein	COG1626 Neutral trehalase//COG4244 Predicted membrane protein
plistTD	2949666-2949666delta(G)	*	-G	1	Intergenic Deletion	PADK2_13655//PADK2_13660	//	129 upstream putative glyceraldehyde-3-phosphate dehydrogenase//35 downstream hypothetical protein	COG1012 NAD-dependent aldehyde dehydrogenases//
plistTD	3426062-3426063ins(C)	*	+C	1	Intergenic Insertion	PADK2_15795//PADK2_15800	//	472 upstream hypothetical protein//55 upstream branched-chain amino acid transport system II carrier protein	COG2194 Predicted membrane-associated, metal-dependent hydrolase//COG1114 Branched-chain amino acid permeases
plistTD	3436065-3436065delta(T)	*	-T	1	Intergenic Deletion	PADK2_15860//PADK2_15865	//	212 upstream undecaprenyl pyrophosphate phosphatase//70 upstream putative transporter	COG1968 Uncharacterized bacitracin resistance protein//COG3201 Nicotinamide mononucleotide transporter
plistTD	4215102-4215103ins(CC)	*	+CC	2	Intergenic Insertion	PADK2_19530//PADK2_19535	//	200 downstream membrane-bound lytic murein transglycolase A//832 upstream putative AMP-binding enzyme	COG2821 Membrane-bound lytic murein transglycosylase//COG1020 Non-ribosomal peptide synthetase modules and related proteins
plistTD	4491254-4491255ins(C)	*	+C	1	Intergenic Insertion	PADK2_20875//PADK2_20880	aspS//	111 upstream aspartyl-tRNA synthetase//332 upstream putative dna-binding stress protein	COG0173 Aspartyl-tRNA synthetase//COG0783 DNA-binding ferritin-like protein (oxidative damage protectant)
plistTD	4639910-4639910delta(G)	*	-G	1	Intergenic Deletion	PADK2_21585//PADK2_21590	//	223 upstream hypothetical protein//488 upstream hypothetical protein	COG2963 Transposase and inactivated derivatives//
plistTD	473845-473845delta(G)	*	-G	1	Intergenic Deletion	PADK2_02160//PADK2_02165	//	215 upstream ATP-dependent RNA helicase//36 downstream hypothetical protein	COG0513 Superfamily II DNA and RNA helicases//
plistTD	4855252-4855253ins(C)	*	+C	1	Intergenic Insertion	PADK2_22500//PADK2_22505	//	78 downstream hypothetical protein//8 upstream hypothetical protein	//COG1714 Predicted membrane protein/domain
plistTD	4873809-4873809delta(G)	*	-G	1	Intergenic Deletion	PADK2_22590//PADK2_22595	//	5 upstream hypothetical protein//16 downstream hypothetical protein	COG4321 Uncharacterized protein related to arylsulfate sulfotransferase involved in siderophore biosynthesis//COG0693 Putative intracellular protease/amidase
plistTD	5091428-5091429ins(T)	*	+T	1	Intergenic Insertion	PADK2_23645//PADK2_23650	//	460 upstream putative ATPase//344 upstream hypothetical protein	COG1485 Predicted ATPase//COG2831 Hemolysin activation/secretion protein
plistTD	5123561-5123562ins(C)	*	+C	1	Intergenic Insertion	PADK2_23790//PADK2_23795	//	6 downstream type IV B pilus protein//129 upstream type IVB pilus formation outer membrane protein	//COG4796 Type II secretory pathway, component HofQ
plistTD	5133764-5133765ins(CC)	*	+CC	2	Intergenic Insertion	PADK2_23835//PADK2_23840	//	648 downstream type IV B pilus protein//271 upstream hypothetical protein	//
plistTD	5141873-5141874ins(C)	*	+C	1	Intergenic Insertion	PADK2_23905//PADK2_23910	//	28 downstream O-methyl transferase family protein//77 upstream DEAD/DEAH box helicase	COG0286 Type I restriction-modification system methyltransferase subunit//COG0553 Superfamily II DNA/RNA helicases, SNF2 family
plistTD	5414605-5414606ins(C)	*	+C	1	Intergenic Insertion	PADK2_25120//PADK2_25125	panC//	64 downstream pantoate--beta-alanine ligase//30 upstream aspartate alpha-decarboxylase	COG0414 Panthothenate synthetase//COG0853 Aspartate 1-decarboxylase
plistTD	562834-562834delta(G)	*	-G	1	Intergenic Deletion	PADK2_02555//PADK2_02560	//	79 downstream acyl-CoA dehydrogenase domain-containing protein//384 downstream c-type cytochrome	COG1960 Acyl-CoA dehydrogenases//COG2010 Cytochrome c, mono- and diheme variants
plistTD	5872002-5872003ins(A)	*	+A	1	Intergenic Insertion	PADK2_27110//PADK2_27115	//	198 downstream hypothetical protein//73 upstream two-component sensor NtrB	//COG3852 Signal transduction histidine kinase, nitrogen specific
plistTD	5978526-5978527ins(G)	*	+G	1	Intergenic Insertion	PADK2_27620//PADK2_27625	//	27 downstream hypothetical protein//10 downstream 2-octaprenyl-3-methyl-6-methoxy-1,4-benzoquinol hydroxylase	//COG0654 2-polyprenyl-6-methoxyphenol hydroxylase and related FAD-dependent oxidoreductases
plistTD	6017178-6017179ins(C)	*	+C	1	Intergenic Insertion	PADK2_27805//PADK2_27810	//	1 upstream anti-RNA polymerase sigma 70 factor//321 downstream disulfide bond formation protein	COG3160 Regulator of sigma D//COG1495 Disulfide bond formation protein DsbB
plistTD	6066354-6066354delta(C)	*	-C	1	Intergenic Deletion	PADK2_28070//PADK2_28075	//	727 upstream hypothetical protein//8 downstream major facilitator transporter	//COG0477 Permeases of the major facilitator superfamily
plistTD	6132916-6132916delta(C)	*	-C	1	Intergenic Deletion	PADK2_28355//PADK2_28360	//	126 upstream putative transcriptional regulator//99 upstream putative enzyme	COG2207 AraC-type DNA-binding domain-containing proteins//COG4313 Protein involved in meta-pathway of phenol degradation
plistTD	6232253-6232254ins(C)	*	+C	1	Intergenic Insertion	PADK2_28810//PADK2_28815	//	1469 upstream hypothetical protein//85 upstream sarcosine oxidase, subunit beta	//COG0665 Glycine/D-amino acid oxidases (deaminating)
plistTD	6319800-6319801ins(CC)	*	+CC	2	Intergenic Insertion	PADK2_29195//PADK2_29200	//engB	145 upstream putative cytochrome//39 upstream GTP-binding protein YsxC	COG3245 Cytochrome c5//COG0218 Predicted GTPase
plistTD	857275-857276ins(G)	*	+G	1	Intergenic Insertion	PADK2_03935//PADK2_03940	//	148 upstream nonribosomal peptide synthetase//62 downstream putative transcriptional regulator	COG1020 Non-ribosomal peptide synthetase modules and related proteins//COG1476 Predicted transcriptional regulators
plistTD	901341-901341delta(G)	*	-G	1	Intergenic Deletion	PADK2_04180//PADK2_04185	//	70 upstream SNARE associated Golgi protein//124 upstream protein kinase	COG0586 Uncharacterized membrane-associated protein//COG0515 Serine/threonine protein kinase
plistTD	639270-639271ins(GG)	*	+GG	2	Intergenic Insertion	PADK2_02965//PADK2_02970	//glpE	61 upstream PrkA family serine protein kinase//218 downstream thiosulfate sulfurtransferase	COG2766 Putative Ser protein kinase//COG0607 Rhodanese-related sulfurtransferase
plistTE	1877988-1877989ins(TGGACGC)	*	+TGGACGC	7	Insertion	PADK2_08685		tRNA-dihydrouridine synthase C	COG0042 tRNA-dihydrouridine synthase
plistTE	2968887-2968898delta(GGAGCGCGACGG)	*	-GGAGCGCGACGG	12	Deletion	PADK2_13750		putative regulatory protein
plistTE	4570745-4570765delta(AGCCTGCACGGCGTGCGGCGG)	*	-AGCCTGCACGGCGTGCGGCGG	21	Deletion	PADK2_21270		putative C4-dicarboxylate transporter	COG1593 TRAP-type C4-dicarboxylate transport system, large permease component
plistTE	4793689-4793702delta(TCCAGCGCGGCGCC)	*	-TCCAGCGCGGCGCC	14	Deletion	PADK2_22305	dnaE2	error-prone DNA polymerase	COG0587 DNA polymerase III, alpha subunit
plistTF	1260749-1260749delta(A)	*	-A	1	Deletion	PADK2_05820		chemotaxis sensor/effector fusion protein	COG0643 Chemotaxis protein histidine kinase and related kinases
plistTF	3930511-3930512ins(CGACCCCT)	*	+CGACCCCT	8	Insertion	PADK2_18170		hypothetical protein
plistTF	4494954-4494955ins(CCTCCCT)	*	+CCTCCCT	7	Insertion	PADK2_20900		Basic amino acid, basic peptide and imipenem outer membrane porin OprD precursor
plistTF	4921054-4921055delta(CG)	*	-CG	2	Deletion	PADK2_22825		putative two-component response regulator	COG0745 Response regulators consisting of a CheY-like receiver domain and a winged-helix DNA-binding domain
plistTF	5000698-5000703delta(GCCCGC)	*	-GCCCGC	6	Deletion	PADK2_23230		hypothetical protein	COG1934 Uncharacterized protein conserved in bacteria
plistTF	5907818-5907828delta(GCACCGGCAGC)	*	-GCACCGGCAGC	11	Deletion	PADK2_27300		multidrug resistance protein	COG1566 Multidrug resistance efflux pump
plistTG	1397865-1397866ins(CGGAAGGATTCGAT)	*	+CGGAAGGATTCGAT	14	Intergenic Insertion	PADK2_06450//PADK2_06455	//	67 downstream putative phenazine biosynthesis protein, PhzF family//310 upstream hypothetical protein	COG0384 Predicted epimerase, PhzC/PhzF homolog//
plistTG	819996-819997ins(C)	*	+C	1	Intergenic Insertion	PADK2_03775//PADK2_03780	//	277 upstream hypothetical protein//44 downstream putative HDIG domain protein	//COG2206 HD-GYP domain
plistTH	353031-353031delta(G)	*	-G	1	Deletion	PADK2_01590		putatitve transcriptional regulator	COG3204 Uncharacterized protein conserved in bacteria
plistTH	4494465-4494466ins(G)	*	+G	1	Insertion	PADK2_20900		Basic amino acid, basic peptide and imipenem outer membrane porin OprD precursor
plistTH	6073834-6073848delta(GCAGCAAATCCATCG)	*	-GCAGCAAATCCATCG	15	Deletion	PADK2_28110		ArsR family transcriptional regulator	COG0394 Protein-tyrosine-phosphatase
plistTH	732920-732921ins(GCA)	*	+GCA	3	Insertion	PADK2_03430	rplF	50S ribosomal protein L6	COG0097 Ribosomal protein L6P/L9E
plistTI	1440662-1440662delta(A)	*	-A	1	Deletion	PADK2_06640		alginate-c5-mannuronan-epimerase AlgG
plistTI	2981151-2981160delta(GCTACGCCAT)	*	-GCTACGCCAT	10	Deletion	PADK2_13780		putative oxidoreductase	COG1053 Succinate dehydrogenase/fumarate reductase, flavoprotein subunit
plistTI	3872224-3872224delta(G)	*	-G	1	Deletion	PADK2_17915		hypothetical protein	COG0451 Nucleoside-diphosphate-sugar epimerases
plistTI	828900-828901ins(GTT)	*	+GTT	3	Insertion	PADK2_03825		putative dehydrogenase	COG2303 Choline dehydrogenase and related flavoproteins
plistTJ	107108-107108delta(G)	*	-G	1	Deletion	PADK2_00465		hypothetical protein	COG3520 Uncharacterized protein conserved in bacteria
plistTJ	1083329-1083329delta(G)	*	-G	1	Deletion	PADK2_05010		ATP-dependent RNA helicase RhlB	COG0513 Superfamily II DNA and RNA helicases
plistTJ	1122419-1122420ins(G)	*	+G	1	Insertion	PADK2_05195		hypothetical protein	COG4943 Predicted signal transduction protein containing sensor and EAL domains
plistTJ	1156520-1156521delta(CG)	*	-CG	2	Deletion	PADK2_05375		Putative copper transport outer membrane porin OprC precursor	COG1629 Outer membrane receptor proteins, mostly Fe transport
plistTJ	1221603-1221603delta(G)	*	-G	1	Deletion	PADK2_05665		hypothetical protein	COG3072 Adenylate cyclase
plistTJ	1434774-1434775ins(G)	*	+G	1	Insertion	PADK2_06615		alginate o-acetyltransferase AlgF
plistTJ	1498187-1498187delta(G)	*	-G	1	Deletion	PADK2_06875		transcriptional regulator RhlR	COG2771 DNA-binding HTH domain-containing proteins
plistTJ	1690950-1690950delta(C)	*	-C	1	Deletion	PADK2_07795		hypothetical protein
plistTJ	1723456-1723457ins(G)	*	+G	1	Insertion	PADK2_07945		two-component sensor	COG0591 Na+/proline symporter
plistTJ	1735588-1735588delta(G)	*	-G	1	Deletion	PADK2_t29619		tRNA-Asp
plistTJ	1887719-1887720ins(G)	*	+G	1	Insertion	PADK2_08745		3-isopropylmalate dehydrogenase	COG0473 Isocitrate/isopropylmalate dehydrogenase
plistTJ	2024848-2024848delta(G)	*	-G	1	Deletion	PADK2_09330		hypothetical protein
plistTJ	2041764-2041765ins(CC)	*	+CC	2	Insertion	PADK2_09410		hypothetical protein
plistTJ	2217627-2217627delta(G)	*	-G	1	Deletion	PADK2_10300		hypothetical protein
plistTJ	2247588-2247588delta(T)	*	-T	1	Deletion	PADK2_10475		hypothetical protein
plistTJ	2251132-2251133ins(G)	*	+G	1	Insertion	PADK2_10495		glutamate carboxypeptidase	COG0624 Acetylornithine deacetylase/Succinyl-diaminopimelate desuccinylase and related deacylases
plistTJ	2254677-2254678ins(G)	*	+G	1	Insertion	PADK2_10515		hypothetical protein
plistTJ	2307944-2307944delta(G)	*	-G	1	Deletion	PADK2_10890		hypothetical protein
plistTJ	2472645-2472645delta(C)	*	-C	1	Deletion	PADK2_11650		putative enzyme	COG5553 Predicted metal-dependent enzyme of the double-stranded beta helix superfamily
plistTJ	2479893-2479893delta(C)	*	-C	1	Deletion	PADK2_11685		putative periplasmic aliphatic sulfonate-binding protein	COG0715 ABC-type nitrate/sulfonate/bicarbonate transport systems, periplasmic components
plistTJ	260421-260422delta(GC)	*	-GC	2	Deletion	PADK2_01170		putative oxidoreductase	COG0673 Predicted dehydrogenases and related proteins
plistTJ	2639094-2639094delta(G)	*	-G	1	Deletion	PADK2_12495		putative ABC-type periplasmic phosphate-binding protein	COG0226 ABC-type phosphate transport system, periplasmic component
plistTJ	2642724-2642725ins(C)	*	+C	1	Insertion	PADK2_12520		putative outer membrane protein	COG0729 Outer membrane protein
plistTJ	2656484-2656484delta(G)	*	-G	1	Deletion	PADK2_12575		putative sodium:alanine symporter	COG1115 Na+/alanine symporter
plistTJ	2710376-2710376delta(G)	*	-G	1	Deletion	PADK2_12785		transcriptional regulator MexT	COG0583 Transcriptional regulator
plistTJ	3054147-3054148ins(C)	*	+C	1	Insertion	PADK2_14110		putative glycosyl transferase	COG2148 Sugar transferases involved in lipopolysaccharide synthesis
plistTJ	3077372-3077372delta(G)	*	-G	1	Deletion	PADK2_14255		tail protein	COG3299 Uncharacterized homolog of phage Mu protein gp47
plistTJ	3089519-3089519delta(C)	*	-C	1	Deletion	PADK2_14310		chromate resistance protein	COG2059 Chromate transport protein ChrA
plistTJ	3107230-3107230delta(A)	*	-A	1	Deletion	PADK2_14385		phage integrase	COG0582 Integrase
plistTJ	3283913-3283914delta(GC)	*	-GC	2	Deletion	PADK2_15210		hypothetical protein	COG0500 SAM-dependent methyltransferases
plistTJ	32882-32882delta(G)	*	-G	1	Deletion	PADK2_00150		putative glycine betaine/L-proline ABC transporter, periplasmic substrate-binding protein	COG2113 ABC-type proline/glycine betaine transport systems, periplasmic components
plistTJ	3327063-3327064ins(C)	*	+C	1	Insertion	PADK2_15360		hypothetical protein	COG1629 Outer membrane receptor proteins, mostly Fe transport
plistTJ	3334588-3334588delta(G)	*	-G	1	Deletion	PADK2_15395		RNA polymerase sigma factor	COG1595 DNA-directed RNA polymerase specialized sigma subunit, sigma24 homolog
plistTJ	3386983-3386984ins(CCC)	*	+CCC	3	Insertion	PADK2_15630		putative H+/gluconate symporter	COG2610 H+/gluconate symporter and related permeases
plistTJ	342792-342792delta(G)	*	-G	1	Deletion	PADK2_01535		hypothetical protein	COG2267 Lysophospholipase
plistTJ	3474353-3474354ins(CC)	*	+CC	2	Insertion	PADK2_16025		putative TonB-dependent receptor	COG4771 Outer membrane receptor for ferrienterochelin and colicins
plistTJ	3480178-3480179ins(CC)	*	+CC	2	Insertion	PADK2_16050		hypothetical protein	COG0665 Glycine/D-amino acid oxidases (deaminating)
plistTJ	352559-352559delta(A)	*	-A	1	Deletion	PADK2_01590		putatitve transcriptional regulator	COG3204 Uncharacterized protein conserved in bacteria
plistTJ	3526833-3526834ins(C)	*	+C	1	Insertion	PADK2_16275		putative outer membrane protein precursor	COG1538 Outer membrane protein
plistTJ	3628830-3628830delta(C)	*	-C	1	Deletion	PADK2_16725		hypothetical protein	COG0330 Membrane protease subunits, stomatin/prohibitin homologs
plistTJ	3698755-3698756ins(C)	*	+C	1	Insertion	PADK2_17050		hypothetical protein	COG0518 GMP synthase - Glutamine amidotransferase domain
plistTJ	3800342-3800343ins(C)	*	+C	1	Insertion	PADK2_17580		major facilitator superfamily (MFS) transporter	COG2807 Cyanate permease
plistTJ	3824521-3824521delta(C)	*	-C	1	Deletion	PADK2_17700		putative oxidoreductase	COG2080 Aerobic-type carbon monoxide dehydrogenase, small subunit CoxS/CutS homologs
plistTJ	3895467-3895468ins(C)	*	+C	1	Insertion	PADK2_18035		putative short-chain dehydrogenase	COG1028 Dehydrogenases with different specificities (related to short-chain alcohol dehydrogenases)
plistTJ	3953157-3953158ins(CC)	*	+CC	2	Insertion	PADK2_18270		putative transcriptional regulator	COG1349 Transcriptional regulators of sugar metabolism
plistTJ	4028230-4028231ins(C)	*	+C	1	Insertion	PADK2_18645		LysR family transcriptional regulator	COG0583 Transcriptional regulator
plistTJ	4068904-4068905ins(C)	*	+C	1	Insertion	PADK2_18825		putative transporter	COG0534 Na+-driven multidrug efflux pump
plistTJ	4119634-4119634delta(C)	*	-C	1	Deletion	PADK2_19080		putative transcriptional regulator	COG0583 Transcriptional regulator
plistTJ	4121917-4121917delta(G)	*	-G	1	Deletion	PADK2_19090		2-aminoethylphosphonate--pyruvate transaminase	COG0075 Serine-pyruvate aminotransferase/archaeal aspartate aminotransferase
plistTJ	4144773-4144773delta(C)	*	-C	1	Deletion	PADK2_19215		putative major facilitator superfamily (MFS) transporter	COG0477 Permeases of the major facilitator superfamily
plistTJ	4271400-4271401ins(C)	*	+C	1	Insertion	PADK2_19800		putative lipoxygenase
plistTJ	4277677-4277677delta(G)	*	-G	1	Deletion	PADK2_19830		putative glucosyl transferase	COG5309 Exo-beta-1,3-glucanase
plistTJ	4298220-4298221ins(C)	*	+C	1	Insertion	PADK2_19920		exotoxin A precursor
plistTJ	4305198-4305199ins(C)	*	+C	1	Insertion	PADK2_19940		putative major facilitator superfamily (MFS) transporter	COG2271 Sugar phosphate permease
plistTJ	4368915-4368915delta(C)	*	-C	1	Deletion	PADK2_20250	flgK	flagellar hook-associated protein FlgK	COG1256 Flagellar hook-associated protein
plistTJ	4427740-4427740delta(C)	*	-C	1	Deletion	PADK2_20550		putative aldehyde dehydrogenase	COG1012 NAD-dependent aldehyde dehydrogenases
plistTJ	4428248-4428248delta(G)	*	-G	1	Deletion	PADK2_20550		putative aldehyde dehydrogenase	COG1012 NAD-dependent aldehyde dehydrogenases
plistTJ	4495150-4495150delta(C)	*	-C	1	Deletion	PADK2_20900		Basic amino acid, basic peptide and imipenem outer membrane porin OprD precursor
plistTJ	4520096-4520096delta(G)	*	-G	1	Deletion	PADK2_21050		outer membrane receptor FepA	COG4771 Outer membrane receptor for ferrienterochelin and colicins
plistTJ	4539840-4539841ins(C)	*	+C	1	Insertion	PADK2_21125	rimO	ribosomal protein S12 methylthiotransferase	COG0621 2-methylthioadenine synthetase
plistTJ	4601315-4601316ins(C)	*	+C	1	Insertion	PADK2_21405		ATP-binding/permease fusion ABC transporter	COG1132 ABC-type multidrug transport system, ATPase and permease components
plistTJ	4738901-4738902ins(C)	*	+C	1	Insertion	PADK2_22065		hypothetical protein
plistTJ	4818860-4818861ins(C)	*	+C	1	Insertion	PADK2_22340		hypothetical protein	COG0697 Permeases of the drug/metabolite transporter (DMT) superfamily
plistTJ	4852541-4852542delta(GC)	*	-GC	2	Deletion	PADK2_22490		transcriptional regulator MvaT, P16 subunit
plistTJ	48618-48620delta(GGC)	*	-GGC	3	Deletion	PADK2_00210		hemagglutinin	COG3210 Large exoproteins involved in heme utilization or adhesion
plistTJ	4929865-4929865delta(C)	*	-C	1	Deletion	PADK2_22880		hypothetical protein
plistTJ	5006559-5006559delta(C)	*	-C	1	Deletion	PADK2_23270		superoxide dismutase	COG0605 Superoxide dismutase
plistTJ	5006923-5006923delta(G)	*	-G	1	Deletion	PADK2_23275		hypothetical protein
plistTJ	5029431-5029432delta(GC)	*	-GC	2	Deletion	PADK2_23375		alpha-2-macroglobulin family protein	COG2373 Large extracellular alpha-helical protein
plistTJ	5303223-5303236delta(AATCGGTGCAGAAG)	*	-AATCGGTGCAGAAG	14	Deletion	PADK2_24610		putative chemotaxis transducer	COG0840 Methyl-accepting chemotaxis protein
plistTJ	5312336-5312336delta(G)	*	-G	1	Deletion	PADK2_24665		hypothetical protein
plistTJ	5377898-5377898delta(C)	*	-C	1	Deletion	PADK2_24950		hypothetical protein
plistTJ	5491973-5491974ins(C)	*	+C	1	Insertion	PADK2_25505		putative transcriptional regulator	COG2771 DNA-binding HTH domain-containing proteins
plistTJ	5650526-5650527ins(GGCGC)	*	+GGCGC	5	Insertion	PADK2_26220	mutL	DNA mismatch repair protein	COG0323 DNA mismatch repair enzyme (predicted ATPase)
plistTJ	5676071-5676071delta(C)	*	-C	1	Deletion	PADK2_26320		hypothetical protein
plistTJ	5830527-5830528ins(G)	*	+G	1	Insertion	PADK2_26945		hypothetical protein	COG3501 Uncharacterized protein conserved in bacteria
plistTJ	5909311-5909312ins(C)	*	+C	1	Insertion	PADK2_27305		drug efflux transporter	COG0477 Permeases of the major facilitator superfamily
plistTJ	59184-59185ins(G)	*	+G	1	Insertion	PADK2_00240		exoenzyme T
plistTJ	592628-592628delta(C)	*	-C	1	Deletion	PADK2_02740		polyhydroxybutyrate depolymerase	COG3509 Poly(3-hydroxybutyrate) depolymerase
plistTJ	5977693-5977694ins(C)	*	+C	1	Insertion	PADK2_27620		hypothetical protein
plistTJ	6016237-6016237delta(C)	*	-C	1	Deletion	PADK2_27800		putative peptidyl-prolyl cis-trans isomerase, FkbP-type	COG0545 FKBP-type peptidyl-prolyl cis-trans isomerases 1
plistTJ	6048765-6048766ins(C)	*	+C	1	Insertion	PADK2_27955		hypothetical protein	COG3539 P pilus assembly protein, pilin FimA
plistTJ	6061850-6061851ins(CC)	*	+CC	2	Insertion	PADK2_28040		hypothetical protein	COG0189 Glutathione synthase/Ribosomal protein S6 modification enzyme (glutaminyl transferase)
plistTJ	6123483-6123484ins(C)	*	+C	1	Insertion	PADK2_28320		putative binding protein component of ABC dipeptide transporter	COG0747 ABC-type dipeptide transport system, periplasmic component
plistTJ	6152159-6152159delta(C)	*	-C	1	Deletion	PADK2_28465		SadB	COG2606 Uncharacterized conserved protein
plistTJ	6249188-6249189ins(G)	*	+G	1	Insertion	PADK2_28885		hypothetical protein	COG2391 Predicted transporter component
plistTJ	6278453-6278454delta(GC)	*	-GC	2	Deletion	PADK2_29000		membrane subunit of A-band LPS efflux transporter	COG1682 ABC-type polysaccharide/polyol phosphate export systems, permease component
plistTJ	679098-679099ins(CC)	*	+CC	2	Insertion	PADK2_03160		hypothetical protein
plistTJ	694027-694027delta(C)	*	-C	1	Deletion	PADK2_03245		putative integral membrane protein	COG1664 Integral membrane protein CcmA involved in cell shape determination
plistTJ	785414-785414delta(G)	*	-G	1	Deletion	PADK2_03640		putative Resistance-Nodulation-Cell Division (RND) efflux membrane fusion protein precursor	COG0845 Membrane-fusion protein
plistTJ	863206-863207ins(GG)	*	+GG	2	Insertion	PADK2_03970		hypothetical protein
plistTJ	936699-936700ins(G)	*	+G	1	Insertion	PADK2_04355		epoxide hydrolase	COG0596 Predicted hydrolases or acyltransferases (alpha/beta hydrolase superfamily)
plistTJ	1107440-1107441ins(G)	*	+G	1	Intergenic Insertion	PADK2_05140//PADK2_05145	//	141 upstream putative ABC transporter, periplasmic substrate-binding protein//2551 upstream hypothetical protein	COG2984 ABC-type uncharacterized transport system, periplasmic component//
plistTJ	1109491-1109492ins(G)	*	+G	1	Intergenic Insertion	PADK2_05140//PADK2_05145	//	2192 upstream putative ABC transporter, periplasmic substrate-binding protein//500 upstream hypothetical protein	COG2984 ABC-type uncharacterized transport system, periplasmic component//
plistTJ	1135647-1135647delta(C)	*	-C	1	Intergenic Deletion	PADK2_05270//PADK2_05275	hscB//hscA	10 downstream co-chaperone HscB//33 upstream chaperone protein HscA	COG1076 DnaJ-domain-containing proteins 1//COG0443 Molecular chaperone
plistTJ	1161014-1161015ins(C)	*	+C	1	Intergenic Insertion	PADK2_05395//PADK2_05400	//	69 downstream hypothetical protein//61 upstream putative membrane or periplasmic protein	//COG2847 Uncharacterized protein conserved in bacteria
plistTJ	1413902-1413902delta(C)	*	-C	1	Intergenic Deletion	PADK2_06535//PADK2_06540	//	77 upstream S-type Pyocin//272 upstream hypothetical protein	//
plistTJ	1448050-1448051ins(G)	*	+G	1	Intergenic Insertion	PADK2_06660//PADK2_06665	//	130 upstream alginate biosynthesis protein Alg8//14 downstream GDP-mannose 6-dehydrogenase	//COG1004 Predicted UDP-glucose 6-dehydrogenase
plistTJ	1454060-1454060delta(C)	*	-C	1	Intergenic Deletion	PADK2_06685//PADK2_06690	//	148 downstream hypothetical protein//246 downstream serine protease	//COG1404 Subtilisin-like serine proteases
plistTJ	1468239-1468240ins(C)	*	+C	1	Intergenic Insertion	PADK2_06745//PADK2_06750	//	224 upstream lactoylglutathione lyase//291 upstream putative RND efflux membrane fusion protein precursor	COG0346 Lactoylglutathione lyase and related lyases//COG0845 Membrane-fusion protein
plistTJ	1535394-1535394delta(C)	*	-C	1	Intergenic Deletion	PADK2_07025//PADK2_07030	//	148 downstream ABC transporter ATP-binding protein//6 upstream NAD(P)H-dependent FMN reductase	COG1116 ABC-type nitrate/sulfonate/bicarbonate transport system, ATPase component//COG0431 Predicted flavoprotein
plistTJ	1675634-1675635ins(C)	*	+C	1	Intergenic Insertion	PADK2_07720//PADK2_07725	//	37 downstream hypothetical protein//32 downstream hypothetical protein	COG2194 Predicted membrane-associated, metal-dependent hydrolase//COG0589 Universal stress protein UspA and related nucleotide-binding proteins
plistTJ	1815248-1815248delta(T)	*	-T	1	Intergenic Deletion	PADK2_08405//PADK2_08410	//	61 downstream Glucose/carbohydrate outer membrane porin OprB precursor//154 upstream putative aldose 1-epimerase	COG3659 Carbohydrate-selective porin//COG0676 Uncharacterized enzymes related to aldose 1-epimerase
plistTJ	183211-183211delta(T)	*	-T	1	Intergenic Deletion	PADK2_00810//PADK2_00815	//	98 downstream hypothetical protein//490 upstream histidine porin OpdC	//
plistTJ	2024236-2024236delta(A)	*	-A	1	Intergenic Deletion	PADK2_09325//PADK2_09330	//	16 downstream 5'-methylthioadenosine phosphorylase//30 downstream hypothetical protein	COG0005 Purine nucleoside phosphorylase//
plistTJ	2180591-2180591delta(C)	*	-C	1	Intergenic Deletion	PADK2_10095//PADK2_10100	//	50 downstream acyl-CoA thioesterase I precursor//6 upstream hypothetical protein	COG2755 Lysophospholipase L1 and related esterases//
plistTJ	2182419-2182419delta(T)	*	-T	1	Intergenic Deletion	PADK2_10110//PADK2_t29639	//	120 upstream Outer membrane lipoprotein OprI precursor//297 downstream tRNA-Ser	//
plistTJ	2220874-2220874delta(G)	*	-G	1	Intergenic Deletion	PADK2_10315//PADK2_10320	//	37 upstream Hypothetical protein rebB3//33 downstream putative RNA polymerase sigma factor	//COG1595 DNA-directed RNA polymerase specialized sigma subunit, sigma24 homolog
plistTJ	2304338-2304338delta(G)	*	-G	1	Intergenic Deletion	PADK2_10870//PADK2_10875	//	310 downstream hypothetical protein//371 upstream HNH endonuclease typeIV restriction enzyme	//
plistTJ	2352135-2352135delta(G)	*	-G	1	Intergenic Deletion	PADK2_11090//PADK2_11095	//	167 upstream hypothetical protein//253 downstream putative periplasmic spermidine/putrescine-binding protein	COG0697 Permeases of the drug/metabolite transporter (DMT) superfamily//COG0687 Spermidine/putrescine-binding periplasmic protein
plistTJ	2482589-2482589delta(G)	*	-G	1	Intergenic Deletion	PADK2_11695//PADK2_11700	//	187 upstream hypothetical protein//20 downstream putative periplasmic spermidine/putrescine-binding protein	//COG0687 Spermidine/putrescine-binding periplasmic protein
plistTJ	2640735-2640736ins(G)	*	+G	1	Intergenic Insertion	PADK2_12505//PADK2_12510	//	22 downstream putative ring-cleaving dioxygenase//89 downstream exonuclease III	COG0346 Lactoylglutathione lyase and related lyases//COG0708 Exonuclease III
plistTJ	3056052-3056053ins(G)	*	+G	1	Intergenic Insertion	PADK2_14115//PADK2_14120	//	98 upstream hypothetical protein//21 downstream hypothetical protein	COG4764 Uncharacterized protein conserved in bacteria//COG2258 Uncharacterized protein conserved in bacteria
plistTJ	3087683-3087684ins(C)	*	+C	1	Intergenic Insertion	PADK2_14295//PADK2_14300	//	158 downstream hypothetical protein//47 upstream AraC family transcriptional regulator	COG5361 Uncharacterized conserved protein//COG2207 AraC-type DNA-binding domain-containing proteins
plistTJ	3138168-3138168delta(C)	*	-C	1	Intergenic Deletion	PADK2_14510//PADK2_14515	//	200 downstream phage integrase//96 downstream hypothetical protein	COG0582 Integrase//COG2801 Transposase and inactivated derivatives
plistTJ	3426062-3426063ins(C)	*	+C	1	Intergenic Insertion	PADK2_15795//PADK2_15800	//	472 upstream hypothetical protein//55 upstream branched-chain amino acid transport system II carrier protein	COG2194 Predicted membrane-associated, metal-dependent hydrolase//COG1114 Branched-chain amino acid permeases
plistTJ	3538538-3538539delta(AA)	*	-AA	2	Intergenic Deletion	PADK2_16300//PADK2_16305	//	186 upstream hypothetical protein//151 downstream acyl carrier protein	//COG0236 Acyl carrier protein
plistTJ	3680010-3680010delta(C)	*	-C	1	Intergenic Deletion	PADK2_16945//PADK2_16950	//	66 upstream hypothetical protein//319 upstream enoyl-CoA hydratase	COG2388 Predicted acetyltransferase//COG1024 Enoyl-CoA hydratase/carnithine racemase
plistTJ	3725274-3725275ins(CC)	*	+CC	2	Intergenic Insertion	PADK2_17220//PADK2_17225	//	42 downstream translocation protein in type III secretion//651 upstream translocation protein in type III secretion	//
plistTJ	3850054-3850055ins(G)	*	+G	1	Intergenic Insertion	PADK2_17800//PADK2_17805	//gltA	314 upstream succinate dehydrogenase, cytochrome b556 subunit//35 upstream type II citrate synthase	COG2009 Succinate dehydrogenase/fumarate reductase, cytochrome b subunit//COG0372 Citrate synthase
plistTJ	3916063-3916063delta(C)	*	-C	1	Intergenic Deletion	PADK2_18110//PADK2_18115	//	5 downstream putative xanthine dehydrogenase accessory factor X//65 upstream guanine deaminase	COG1975 Xanthine and CO dehydrogenases maturation factor, XdhC/CoxF family//COG0402 Cytosine deaminase and related metal-dependent hydrolases
plistTJ	4276460-4276460delta(G)	*	-G	1	Intergenic Deletion	PADK2_19825//PADK2_19830	//	146 upstream hypothetical protein//66 upstream putative glucosyl transferase	COG1179 Dinucleotide-utilizing enzymes involved in molybdopterin and thiamine biosynthesis family 1//COG5309 Exo-beta-1,3-glucanase
plistTJ	4290599-4290600ins(C)	*	+C	1	Intergenic Insertion	PADK2_19870//PADK2_19875	//	814 downstream ribonucleotide-diphosphate reductase subunit beta//1749 downstream hypothetical protein	COG0208 Ribonucleotide reductase, beta subunit//COG2801 Transposase and inactivated derivatives
plistTJ	4615697-4615697delta(C)	*	-C	1	Intergenic Deletion	PADK2_21475//PADK2_21480	//	263 downstream putative sulfate transport protein CysZ//115 upstream alkaline ceramidase	COG2981 Uncharacterized protein involved in cysteine biosynthesis//
plistTJ	4740690-4740691ins(CCC)	*	+CCC	3	Intergenic Insertion	PADK2_22080//PADK2_22085	//	27 downstream hypothetical protein//17 downstream lactoylglutathione lyase	COG3153 Predicted acetyltransferase//COG0346 Lactoylglutathione lyase and related lyases
plistTJ	530093-530093delta(A)	*	-A	1	Intergenic Deletion	PADK2_02395//PADK2_02400	//	250 upstream putative permease//98 downstream putative transcriptional regulator	COG1953 Cytosine/uracil/thiamine/allantoin permeases//COG0583 Transcriptional regulator
plistTJ	5453074-5453075ins(C)	*	+C	1	Intergenic Insertion	PADK2_25285//PADK2_25290	//	30 downstream DNA repair protein RecN//40 downstream ferric uptake regulation protein	COG0497 ATPase involved in DNA repair//COG0735 Fe2+/Zn2+ uptake regulation proteins
plistTJ	5521703-5521703delta(C)	*	-C	1	Intergenic Deletion	PADK2_25630//PADK2_25635	//	30 upstream dihydrolipoamide dehydrogenase//146 upstream hypothetical protein	COG1249 Pyruvate/2-oxoglutarate dehydrogenase complex, dihydrolipoamide dehydrogenase (E3) component, and related enzymes//COG2050 Uncharacterized protein, possibly involved in aromatic compounds catabolism
plistTJ	5557815-5557816ins(C)	*	+C	1	Intergenic Insertion	PADK2_25780//PADK2_25785	//	21 downstream hypothetical protein//138 upstream putative branched-chain amino acid ABC transporter, permease protein	COG0683 ABC-type branched-chain amino acid transport systems, periplasmic component//COG0559 Branched-chain amino acid ABC-type transport system, permease components
plistTJ	5642085-5642086ins(CC)	*	+CC	2	Intergenic Insertion	PADK2_t29715//PADK2_26180	//	73 downstream tRNA-Leu//84 downstream adenylosuccinate synthetase	//COG0104 Adenylosuccinate synthase
plistTJ	5669129-5669130ins(G)	*	+G	1	Intergenic Insertion	PADK2_26290//PADK2_26295	//	166 upstream phosphoserine phosphatase//55 upstream membrane protein	COG3830 ACT domain-containing protein//
plistTJ	5877643-5877643delta(G)	*	-G	1	Intergenic Deletion	PADK2_27145//PADK2_27150	//	57 upstream putative rhodanese-like domain protein//268 upstream phosphoglyceromutase	COG0607 Rhodanese-related sulfurtransferase//COG0696 Phosphoglyceromutase
plistTJ	5879685-5879685delta(C)	*	-C	1	Intergenic Deletion	PADK2_27150//PADK2_27155	//	227 downstream phosphoglyceromutase//87 upstream hypothetical protein	COG0696 Phosphoglyceromutase//COG1266 Predicted metal-dependent membrane protease
plistTJ	5888290-5888290delta(G)	*	-G	1	Intergenic Deletion	PADK2_27190//PADK2_27195	//	71 upstream putative ABC-type amino acid transporter//101 downstream imidazole glycerol phosphate synthase subunit HisF	COG0834 ABC-type amino acid transport/signal transduction systems, periplasmic component/domain//COG0107 Imidazoleglycerol-phosphate synthase
plistTJ	6066354-6066354delta(C)	*	-C	1	Intergenic Deletion	PADK2_28070//PADK2_28075	//	727 upstream hypothetical protein//8 downstream major facilitator transporter	//COG0477 Permeases of the major facilitator superfamily
plistTJ	6228119-6228119delta(C)	*	-C	1	Intergenic Deletion	PADK2_28800//PADK2_28805	//	498 upstream hypothetical protein//903 downstream threonine aldolase	//COG2008 Threonine aldolase
plistTJ	6297697-6297698ins(G)	*	+G	1	Intergenic Insertion	PADK2_29100//PADK2_29105	//	32 upstream hypothetical protein//336 downstream hypothetical protein	COG1690 Uncharacterized conserved protein//COG0834 ABC-type amino acid transport/signal transduction systems, periplasmic component/domain
plistTJ	6320496-6320496delta(A)	*	-A	1	Intergenic Deletion	PADK2_29200//PADK2_29205	engB//	10 downstream GTP-binding protein YsxC//254 downstream DNA polymerase I	COG0218 Predicted GTPase//COG0258 5'-3' exonuclease (including N-terminal domain of PolI)
plistTJ	639263-639263delta(G)	*	-G	1	Intergenic Deletion	PADK2_02965//PADK2_02970	//glpE	54 upstream PrkA family serine protein kinase//225 downstream thiosulfate sulfurtransferase	COG2766 Putative Ser protein kinase//COG0607 Rhodanese-related sulfurtransferase
plistTJ	6393169-6393170ins(G)	*	+G	1	Intergenic Insertion	PADK2_29545//PADK2_29550	//	95 upstream F0F1 ATP synthase subunit I//69 downstream chromosome partitioning protein Spo0J	COG3312 F0F1-type ATP synthase, subunit I//COG1475 Predicted transcriptional regulators
plistTJ	861250-861251ins(G)	*	+G	1	Intergenic Insertion	PADK2_03960//PADK2_03965	//	12 downstream aldehyde dehydrogenase//139 upstream putative amino acid permease	COG1012 NAD-dependent aldehyde dehydrogenases//COG0531 Amino acid transporters
plistTJ	2076596-2076597ins(G)	*	+G	1	Intergenic Insertion	PADK2_09590//PADK2_09595	//	161 upstream electron transfer flavoprotein-ubiquinone oxidoreductase//160 upstream electron transfer flavoprotein beta-subunit	COG0644 Dehydrogenases (flavoproteins)//COG2086 Electron transfer flavoprotein, beta subunit
plistTK	1051092-1051093ins(GG)	*	+GG	2	Insertion	PADK2_04860		putative outer membrane protein	COG1289 Predicted membrane protein
plistTK	127127-127127delta(C)	*	-C	1	Deletion	PADK2_00540		cytochrome c oxidase, subunit II	COG1622 Heme/copper-type cytochrome/quinol oxidases, subunit 2
plistTK	1394377-1394378ins(CC)	*	+CC	2	Insertion	PADK2_06435		glycerol uptake facilitator protein	COG0580 Glycerol uptake facilitator and related permeases (Major Intrinsic Protein Family)
plistTK	1397791-1397865delta(TGGGCTGAGGGGCGCTTCAGGAGGGGGATGCCTCGTGCATGCCAGACCTCCACATACTGAAGCCCTGATCCGTAG)	*	-TGGGCTGAGGGGCGCTTCAGGAGGGGGATGCCTCGTGCATGCCAGACCTCCACATACTGAAGCCCTGATCCGTAG	75	Deletion	PADK2_06450		putative phenazine biosynthesis protein, PhzF family	COG0384 Predicted epimerase, PhzC/PhzF homolog
plistTK	151099-151100ins(C)	*	+C	1	Insertion	PADK2_00685		guanine deaminase	COG0402 Cytosine deaminase and related metal-dependent hydrolases
plistTK	1593010-1593030delta(CGCGGCGGGCGCACCTTCAGT)	*	-CGCGGCGGGCGCACCTTCAGT	21	Deletion	PADK2_07330		hypothetical protein	COG1720 Uncharacterized conserved protein
plistTK	1628291-1628292delta(GC)	*	-GC	2	Deletion	PADK2_07540		putative two-component response regulator	COG0784 FOG: CheY-like receiver
plistTK	1628492-1628492delta(G)	*	-G	1	Deletion	PADK2_07540		putative two-component response regulator	COG0784 FOG: CheY-like receiver
plistTK	1632846-1632847ins(G)	*	+G	1	Insertion	PADK2_07560		hypothetical protein
plistTK	1715348-1715349ins(GGGG)	*	+GGGG	4	Insertion	PADK2_07910		hypothetical protein
plistTK	1830280-1830281ins(G)	*	+G	1	Insertion	PADK2_08485		N-ethylammeline chlorohydrolase	COG0402 Cytosine deaminase and related metal-dependent hydrolases
plistTK	1882075-1882076ins(G)	*	+G	1	Insertion	PADK2_08715		LysR family transcriptional regulator	COG0583 Transcriptional regulator
plistTK	1956774-1956775ins(GG)	*	+GG	2	Insertion	PADK2_09015		hypothetical protein	COG3868 Uncharacterized conserved protein
plistTK	195837-195838ins(C)	*	+C	1	Insertion	PADK2_00865		hypothetical protein	COG2770 FOG: HAMP domain
plistTK	1990637-1990637delta(G)	*	-G	1	Deletion	PADK2_09170		glutathione S-transferase	COG0625 Glutathione S-transferase
plistTK	1995041-1995041delta(A)	*	-A	1	Deletion	PADK2_09195	mobA	molybdopterin-guanine dinucleotide biosynthesis protein MobA	COG0746 Molybdopterin-guanine dinucleotide biosynthesis protein A
plistTK	2177715-2177716ins(G)	*	+G	1	Insertion	PADK2_10085		hypothetical protein	COG3127 Predicted ABC-type transport system involved in lysophospholipase L1 biosynthesis, permease component
plistTK	2217626-2217627ins(G)	*	+G	1	Insertion	PADK2_10300		hypothetical protein
plistTK	2254677-2254678ins(G)	*	+G	1	Insertion	PADK2_10515		hypothetical protein
plistTK	2265185-2265186ins(GG)	*	+GG	2	Insertion	PADK2_10585		hypothetical protein	COG2203 FOG: GAF domain
plistTK	2452824-2452824delta(G)	*	-G	1	Deletion	PADK2_11550		cold-shock protein CspD	COG1278 Cold shock proteins
plistTK	2505426-2505426delta(G)	*	-G	1	Deletion	PADK2_11800		transcriptional regulator 2	COG0583 Transcriptional regulator
plistTK	2536675-2536676ins(C)	*	+C	1	Insertion	PADK2_11970		type IV secretory pathway, VirB4 component	COG3451 Type IV secretory pathway, VirB4 components
plistTK	2537545-2537546ins(G)	*	+G	1	Insertion	PADK2_11970		type IV secretory pathway, VirB4 component	COG3451 Type IV secretory pathway, VirB4 components
plistTK	2606247-2606248ins(G)	*	+G	1	Insertion	PADK2_12345		AsnC family transcriptional regulator	COG1522 Transcriptional regulators
plistTK	2810822-2810823ins(G)	*	+G	1	Insertion	PADK2_13180		putative pirin-related protein	COG1741 Pirin-related protein
plistTK	2887281-2887282ins(G)	*	+G	1	Insertion	PADK2_13405		hypothetical protein
plistTK	3089519-3089519delta(C)	*	-C	1	Deletion	PADK2_14310		chromate resistance protein	COG2059 Chromate transport protein ChrA
plistTK	3090134-3090135ins(C)	*	+C	1	Insertion	PADK2_14310		chromate resistance protein	COG2059 Chromate transport protein ChrA
plistTK	3177403-3177404ins(GGG)	*	+GGG	3	Insertion	PADK2_14705		adenylate cyclase ExoY
plistTK	3210752-3210752delta(C)	*	-C	1	Deletion	PADK2_14880		hypothetical protein	COG1801 Uncharacterized conserved protein
plistTK	3269081-3269082ins(C)	*	+C	1	Insertion	PADK2_15145		thiamine pyrophosphate protein	COG0028 Thiamine pyrophosphate-requiring enzymes [acetolactate synthase, pyruvate dehydrogenase (cytochrome), glyoxylate carboligase, phosphonopyruvate decarboxylase]
plistTK	3273235-3273236ins(GG)	*	+GG	2	Insertion	PADK2_15165		flavin-binding monooxygenase	COG2072 Predicted flavoprotein involved in K+ transport
plistTK	3327063-3327064ins(C)	*	+C	1	Insertion	PADK2_15360		hypothetical protein	COG1629 Outer membrane receptor proteins, mostly Fe transport
plistTK	3402025-3402026ins(CC)	*	+CC	2	Insertion	PADK2_15695		iron-containing alcohol dehydrogenase	COG1454 Alcohol dehydrogenase, class IV
plistTK	3475853-3475853delta(G)	*	-G	1	Deletion	PADK2_16025		putative TonB-dependent receptor	COG4771 Outer membrane receptor for ferrienterochelin and colicins
plistTK	3480178-3480179ins(C)	*	+C	1	Insertion	PADK2_16050		hypothetical protein	COG0665 Glycine/D-amino acid oxidases (deaminating)
plistTK	3637881-3637882ins(G)	*	+G	1	Insertion	PADK2_16760		putative lyase
plistTK	3647304-3647305ins(C)	*	+C	1	Insertion	PADK2_16785		assimilatory nitrate reductase	COG0243 Anaerobic dehydrogenases, typically selenocysteine-containing
plistTK	3697099-3697112delta(CGTGCGCATGTAGA)	*	-CGTGCGCATGTAGA	14	Deletion	PADK2_17045		hypothetical protein	COG2308 Uncharacterized conserved protein
plistTK	3769120-3769121ins(G)	*	+G	1	Insertion	PADK2_17435		putative aminotransferase	COG1167 Transcriptional regulators containing a DNA-binding HTH domain and an aminotransferase domain (MocR family) and their eukaryotic orthologs
plistTK	3861740-3861741ins(C)	*	+C	1	Insertion	PADK2_17880		hypothetical protein	COG0665 Glycine/D-amino acid oxidases (deaminating)
plistTK	403546-403547ins(GG)	*	+GG	2	Insertion	PADK2_01835		aldehyde dehydrogenase	COG1012 NAD-dependent aldehyde dehydrogenases
plistTK	4193962-4193962delta(C)	*	-C	1	Deletion	PADK2_19430		hypothetical protein
plistTK	4383273-4383273delta(C)	*	-C	1	Deletion	PADK2_20325	livG	leucine/isoleucine/valine transporter ATP-binding subunit	COG0411 ABC-type branched-chain amino acid transport systems, ATPase component
plistTK	4434266-4434267ins(G)	*	+G	1	Insertion	PADK2_20585		enoyl-CoA hydratase	COG1024 Enoyl-CoA hydratase/carnithine racemase
plistTK	4478609-4478610ins(G)	*	+G	1	Insertion	PADK2_20805		hypothetical protein	COG0824 Predicted thioesterase
plistTK	4507279-4507280ins(G)	*	+G	1	Insertion	PADK2_20975	purN	phosphoribosylglycinamide formyltransferase	COG0299 Folate-dependent phosphoribosylglycinamide formyltransferase PurN
plistTK	4520096-4520096delta(G)	*	-G	1	Deletion	PADK2_21050		outer membrane receptor FepA	COG4771 Outer membrane receptor for ferrienterochelin and colicins
plistTK	4738901-4738902ins(C)	*	+C	1	Insertion	PADK2_22065		hypothetical protein
plistTK	4780401-4780402delta(CG)	*	-CG	2	Deletion	PADK2_22225			COG1450 Type II secretory pathway, component PulD
plistTK	4825142-4825143ins(C)	*	+C	1	Insertion	PADK2_22370		two-component sensor PprA	COG2202 FOG: PAS/PAC domain
plistTK	4860504-4860505ins(C)	*	+C	1	Insertion	PADK2_22525		putative methanol dehydrogenase regulatory protein	COG0714 MoxR-like ATPases
plistTK	4929864-4929865ins(CC)	*	+CC	2	Insertion	PADK2_22880		hypothetical protein
plistTK	5096111-5096112ins(G)	*	+G	1	Insertion	PADK2_23655		Large exoprotein	COG3210 Large exoproteins involved in heme utilization or adhesion
plistTK	5247766-5247766delta(C)	*	-C	1	Deletion	PADK2_24400		putative ATP-binding component of ABC transporter	COG1136 ABC-type antimicrobial peptide transport system, ATPase component
plistTK	5377898-5377898delta(C)	*	-C	1	Deletion	PADK2_24950		hypothetical protein
plistTK	5572789-5572790ins(C)	*	+C	1	Insertion	PADK2_25865		hypothetical protein	COG2258 Uncharacterized protein conserved in bacteria
plistTK	6061850-6061851ins(C)	*	+C	1	Insertion	PADK2_28040		hypothetical protein	COG0189 Glutathione synthase/Ribosomal protein S6 modification enzyme (glutaminyl transferase)
plistTK	6065505-6065510delta(GAACAC)	*	-GAACAC	6	Deletion	PADK2_28070		hypothetical protein
plistTK	6123489-6123490ins(C)	*	+C	1	Insertion	PADK2_28320		putative binding protein component of ABC dipeptide transporter	COG0747 ABC-type dipeptide transport system, periplasmic component
plistTK	6212324-6212324delta(C)	*	-C	1	Deletion	PADK2_28720		hypothetical protein
plistTK	6230719-6230720ins(C)	*	+C	1	Insertion	PADK2_28810		hypothetical protein
plistTK	785119-785120ins(C)	*	+C	1	Insertion	PADK2_03635		putative Resistance-Nodulation-Cell Division (RND) efflux transporter	COG0841 Cation/multidrug efflux pump
plistTK	785413-785414ins(G)	*	+G	1	Insertion	PADK2_03640		putative Resistance-Nodulation-Cell Division (RND) efflux membrane fusion protein precursor	COG0845 Membrane-fusion protein
plistTK	863206-863207ins(GG)	*	+GG	2	Insertion	PADK2_03970		hypothetical protein
plistTK	912502-912503ins(C)	*	+C	1	Insertion	PADK2_04225		UDP-N-acetylmuramate:L-alanyl-gamma-D-glutamyl-meso-diaminopimelate ligase	COG0773 UDP-N-acetylmuramate-alanine ligase
plistTK	984720-984721ins(G)	*	+G	1	Insertion	PADK2_04595		two-component sensor	COG0834 ABC-type amino acid transport/signal transduction systems, periplasmic component/domain
plistTK	521004-521005ins(GGG)	*	+GGG	3	Insertion	PADK2_02360		hypothetical protein
plistTK	1107441-1107441delta(G)	*	-G	1	Intergenic Deletion	PADK2_05140//PADK2_05145	//	142 upstream putative ABC transporter, periplasmic substrate-binding protein//2550 upstream hypothetical protein	COG2984 ABC-type uncharacterized transport system, periplasmic component//
plistTK	1161014-1161015ins(C)	*	+C	1	Intergenic Insertion	PADK2_05395//PADK2_05400	//	69 downstream hypothetical protein//61 upstream putative membrane or periplasmic protein	//COG2847 Uncharacterized protein conserved in bacteria
plistTK	1437844-1437845delta(TC)	*	-TC	2	Intergenic Deletion	PADK2_06625//PADK2_06630	//algL	5 upstream alginate o-acetyltransferase AlgI//237 downstream poly(beta-D-mannuronate) lyase	COG1696 Predicted membrane protein involved in D-alanine export//
plistTK	1465150-1465151ins(GG)	*	+GG	2	Intergenic Insertion	PADK2_06730//PADK2_06735	//	46 upstream dihydroorotase//87 upstream putative outer membrane protein precursor	COG0418 Dihydroorotase//COG2885 Outer membrane protein and related peptidoglycan-associated (lipo)proteins
plistTK	1633795-1633796ins(GG)	*	+GG	2	Intergenic Insertion	PADK2_07560//PADK2_07565	//	45 downstream hypothetical protein//73 upstream MarR family transcriptional regulator	//COG1846 Transcriptional regulators
plistTK	1736925-1736926ins(G)	*	+G	1	Intergenic Insertion	PADK2_07990//PADK2_07995	//	285 downstream peptidyl-prolyl cis-trans isomerase, FKBP-type//85 upstream hypothetical protein	COG0545 FKBP-type peptidyl-prolyl cis-trans isomerases 1//COG3339 Uncharacterized conserved protein
plistTK	181692-181693ins(G)	*	+G	1	Intergenic Insertion	PADK2_00800//PADK2_00805	//	17 downstream putative Resistance-Nodulation-Cell Division (RND) efflux transporter//200 upstream putative transcriptional regulator	COG0841 Cation/multidrug efflux pump//COG0583 Transcriptional regulator
plistTK	2180590-2180591ins(C)	*	+C	1	Intergenic Insertion	PADK2_10095//PADK2_10100	//	49 downstream acyl-CoA thioesterase I precursor//7 upstream hypothetical protein	COG2755 Lysophospholipase L1 and related esterases//
plistTK	2378907-2378907delta(T)	*	-T	1	Intergenic Deletion	PADK2_11215//PADK2_11220	//	102 upstream two-component response regulator PfeR//163 upstream hypothetical protein	COG0745 Response regulators consisting of a CheY-like receiver domain and a winged-helix DNA-binding domain//COG3501 Uncharacterized protein conserved in bacteria
plistTK	2557814-2557814delta(A)	*	-A	1	Intergenic Deletion	PADK2_12085//PADK2_12090	//	102 upstream pilL lipoprotein (type IV pili)//37 downstream hypothetical protein	//COG0553 Superfamily II DNA/RNA helicases, SNF2 family
plistTK	2587787-2587787delta(T)	*	-T	1	Intergenic Deletion	PADK2_12250//PADK2_12255	//	50 upstream DNA topoisomerase III//234 downstream single-stranded DNA-binding protein	COG0550 Topoisomerase IA//COG0629 Single-stranded DNA-binding protein
plistTK	2621499-2621500ins(C)	*	+C	1	Intergenic Insertion	PADK2_12410//PADK2_12415	//	51 downstream hypothetical protein//76 downstream putative chemotaxis transducer	//COG0840 Methyl-accepting chemotaxis protein
plistTK	2792319-2792320ins(GG)	*	+GG	2	Intergenic Insertion	PADK2_13100//PADK2_13105	//	26 downstream peptide synthase//107 downstream hypothetical protein	COG1020 Non-ribosomal peptide synthetase modules and related proteins//COG0296 1,4-alpha-glucan branching enzyme
plistTK	3004455-3004456ins(C)	*	+C	1	Intergenic Insertion	PADK2_13895//PADK2_13900	//	144 upstream putative transcriptional regulator//65 upstream putative alcohol dehydrogenase	COG2207 AraC-type DNA-binding domain-containing proteins//COG1064 Zn-dependent alcohol dehydrogenases
plistTK	3095648-3095649ins(TCTAG)	*	+TCTAG	5	Intergenic Insertion	PADK2_14330//PADK2_14335	//	118 upstream Tn4652, cointegrate resolution protein T//63 upstream cointegrate resolution protein S	COG0459 Chaperonin GroEL (HSP60 family)//COG0582 Integrase
plistTK	3122245-3122246ins(AACCG)	*	+AACCG	5	Intergenic Insertion	PADK2_14450//PADK2_14455	//	73 upstream phage integrase family protein//110 upstream cointegrate resolution protein T	COG0582 Integrase//
plistTK	3138174-3138175ins(C)	*	+C	1	Intergenic Insertion	PADK2_14510//PADK2_14515	//	206 downstream phage integrase//90 downstream hypothetical protein	COG0582 Integrase//COG2801 Transposase and inactivated derivatives
plistTK	3412625-3412626ins(CC)	*	+CC	2	Intergenic Insertion	PADK2_15745//PADK2_15750	//	21 downstream hypothetical protein//6 downstream response regulator EraR	COG1357 Uncharacterized low-complexity proteins//COG2197 Response regulator containing a CheY-like receiver domain and an HTH DNA-binding domain
plistTK	352062-352063ins(GGG)	*	+GGG	3	Intergenic Insertion	PADK2_01585//PADK2_01590	//	15 downstream putative fumarylacetoacetate hydrolase family protein//142 upstream putatitve transcriptional regulator	COG0179 2-keto-4-pentenoate hydratase/2-oxohepta-3-ene-1,7-dioic acid hydratase (catechol pathway)//COG3204 Uncharacterized protein conserved in bacteria
plistTK	3581337-3581337delta(T)	*	-T	1	Intergenic Deletion	PADK2_16515//PADK2_16520	//	52 downstream putative sterol carrier protein//206 upstream hypothetical protein	COG3255 Putative sterol carrier protein//COG3173 Predicted aminoglycoside phosphotransferase
plistTK	3635400-3635400delta(C)	*	-C	1	Intergenic Deletion	PADK2_16745//PADK2_16750	//	58 downstream bifunctional aconitate hydratase 2/2-methylisocitrate dehydratase//120 upstream nitrate-binding protein NasS	COG1049 Aconitase B//COG0715 ABC-type nitrate/sulfonate/bicarbonate transport systems, periplasmic components
plistTK	3698197-3698198ins(G)	*	+G	1	Intergenic Insertion	PADK2_17045//PADK2_17050	//	325 upstream hypothetical protein//25 downstream hypothetical protein	COG2308 Uncharacterized conserved protein//COG0518 GMP synthase - Glutamine amidotransferase domain
plistTK	3850048-3850049ins(GG)	*	+GG	2	Intergenic Insertion	PADK2_17800//PADK2_17805	//gltA	308 upstream succinate dehydrogenase, cytochrome b556 subunit//41 upstream type II citrate synthase	COG2009 Succinate dehydrogenase/fumarate reductase, cytochrome b subunit//COG0372 Citrate synthase
plistTK	3916063-3916063delta(C)	*	-C	1	Intergenic Deletion	PADK2_18110//PADK2_18115	//	5 downstream putative xanthine dehydrogenase accessory factor X//65 upstream guanine deaminase	COG1975 Xanthine and CO dehydrogenases maturation factor, XdhC/CoxF family//COG0402 Cytosine deaminase and related metal-dependent hydrolases
plistTK	397038-397039ins(A)	*	+A	1	Intergenic Insertion	PADK2_01800//PADK2_01805	//	15 downstream hypothetical protein//255 upstream hypothetical protein	//COG0790 FOG: TPR repeat, SEL1 subfamily
plistTK	4109167-4109167delta(T)	*	-T	1	Intergenic Deletion	PADK2_19030//PADK2_19035	//	52 upstream putative TonB-dependent receptor//187 downstream protoheme IX farnesyltransferase	COG4774 Outer membrane receptor for monomeric catechols//COG0109 Polyprenyltransferase (cytochrome oxidase assembly factor)
plistTK	4215102-4215103ins(C)	*	+C	1	Intergenic Insertion	PADK2_19530//PADK2_19535	//	200 downstream membrane-bound lytic murein transglycolase A//832 upstream putative AMP-binding enzyme	COG2821 Membrane-bound lytic murein transglycosylase//COG1020 Non-ribosomal peptide synthetase modules and related proteins
plistTK	4464654-4464655ins(C)	*	+C	1	Intergenic Insertion	PADK2_20735//PADK2_20740	//	74 upstream anthranilate synthase component I//65 downstream Quinolone signal response protein	COG0147 Anthranilate/para-aminobenzoate synthases component I//COG0491 Zn-dependent hydrolases, including glyoxylases
plistTK	4717312-4717313ins(T)	*	+T	1	Intergenic Insertion	PADK2_21945//PADK2_21950	//	56 downstream hypothetical protein//71 downstream uracil-DNA glycosylase	COG3180 Putative ammonia monooxygenase//COG0692 Uracil DNA glycosylase
plistTK	5097800-5097801ins(CTCTACC)	*	+CTCTACC	7	Intergenic Insertion	PADK2_23655//PADK2_23660	//	281 downstream Large exoprotein//59 upstream chromosome partitioning related protein	COG3210 Large exoproteins involved in heme utilization or adhesion//COG1192 ATPases involved in chromosome partitioning
plistTK	5238788-5238788delta(T)	*	-T	1	Intergenic Deletion	PADK2_24365//PADK2_24370	//	23 downstream cytochrome c551 peroxidase precursor//36 downstream glutamate dehydrogenase	COG1858 Cytochrome c peroxidase//COG0334 Glutamate dehydrogenase/leucine dehydrogenase
plistTK	5309307-5309308ins(C)	*	+C	1	Intergenic Insertion	PADK2_24650//PADK2_24655	//	265 upstream putative lipoprotein//607 upstream malate:quinone oxidoreductase	//COG0579 Predicted dehydrogenase
plistTK	5309351-5309352ins(C)	*	+C	1	Intergenic Insertion	PADK2_24650//PADK2_24655	//	309 upstream putative lipoprotein//563 upstream malate:quinone oxidoreductase	//COG0579 Predicted dehydrogenase
plistTK	5309357-5309358ins(C)	*	+C	1	Intergenic Insertion	PADK2_24650//PADK2_24655	//	315 upstream putative lipoprotein//557 upstream malate:quinone oxidoreductase	//COG0579 Predicted dehydrogenase
plistTK	5317110-5317111ins(G)	*	+G	1	Intergenic Insertion	PADK2_24695//PADK2_24700	//	38 downstream hypothetical protein//11 upstream hypothetical protein	COG5430 Uncharacterized secreted protein//COG5430 Uncharacterized secreted protein
plistTK	5610921-5610922ins(C)	*	+C	1	Intergenic Insertion	PADK2_26045//PADK2_26050	//	6 upstream putative permease of ABC branched-chain amino acid transporter//5 downstream putative permease of ABC branched chain amino acid transporter	COG4177 ABC-type branched-chain amino acid transport system, permease component//COG0559 Branched-chain amino acid ABC-type transport system, permease components
plistTK	562810-562810delta(G)	*	-G	1	Intergenic Deletion	PADK2_02555//PADK2_02560	//	55 downstream acyl-CoA dehydrogenase domain-containing protein//408 downstream c-type cytochrome	COG1960 Acyl-CoA dehydrogenases//COG2010 Cytochrome c, mono- and diheme variants
plistTK	5663654-5663655ins(C)	*	+C	1	Intergenic Insertion	PADK2_26275//PADK2_26280	psd//	274 downstream phosphatidylserine decarboxylase//45 upstream hypothetical protein	COG0688 Phosphatidylserine decarboxylase//
plistTK	5669129-5669130ins(G)	*	+G	1	Intergenic Insertion	PADK2_26290//PADK2_26295	//	166 upstream phosphoserine phosphatase//55 upstream membrane protein	COG3830 ACT domain-containing protein//
plistTK	6063714-6063715ins(C)	*	+C	1	Intergenic Insertion	PADK2_28050//PADK2_28055	//	231 downstream hypothetical protein//33 upstream hypothetical protein	//
plistTK	6132916-6132917delta(CC)	*	-CC	2	Intergenic Deletion	PADK2_28355//PADK2_28360	//	126 upstream putative transcriptional regulator//99 upstream putative enzyme	COG2207 AraC-type DNA-binding domain-containing proteins//COG4313 Protein involved in meta-pathway of phenol degradation
plistTK	6232253-6232254ins(CC)	*	+CC	2	Intergenic Insertion	PADK2_28810//PADK2_28815	//	1469 upstream hypothetical protein//85 upstream sarcosine oxidase, subunit beta	//COG0665 Glycine/D-amino acid oxidases (deaminating)
plistTK	6320496-6320496delta(A)	*	-A	1	Intergenic Deletion	PADK2_29200//PADK2_29205	engB//	10 downstream GTP-binding protein YsxC//254 downstream DNA polymerase I	COG0218 Predicted GTPase//COG0258 5'-3' exonuclease (including N-terminal domain of PolI)
plistTK	663085-663085delta(T)	*	-T	1	Intergenic Deletion	PADK2_03070//PADK2_03075	//	52 downstream anthranilate synthase component I//134 downstream transcriptional regulator PrtN	COG0147 Anthranilate/para-aminobenzoate synthases component I//
plistTK	5531252-5531253ins(GA)	*	+GA	2	Intergenic Insertion	PADK2_25675//PADK2_25680	//	164 downstream hypothetical protein//89 downstream arginine decarboxylase	COG3503 Predicted membrane protein//COG1166 Arginine decarboxylase (spermidine biosynthesis)
plistTL	1664496-1664497ins(G)	*	+G	1	Insertion	PADK2_07675		non-hemolytic phospholipase C precursor	COG3511 Phospholipase C
plistTL	1723456-1723457ins(G)	*	+G	1	Insertion	PADK2_07945		two-component sensor	COG0591 Na+/proline symporter
plistTL	254366-254367ins(C)	*	+C	1	Insertion	PADK2_01140		beta-ketoadipate enol-lactone hydrolase	COG0596 Predicted hydrolases or acyltransferases (alpha/beta hydrolase superfamily)
plistTL	4251452-4251453ins(CCAGT)	*	+CCAGT	5	Insertion	PADK2_19710		hypothetical protein	COG2141 Coenzyme F420-dependent N5,N10-methylene tetrahydromethanopterin reductase and related flavin-dependent oxidoreductases
plistTL	444029-444030ins(C)	*	+C	1	Insertion	PADK2_02055		twitching motility protein PilG	COG0784 FOG: CheY-like receiver
plistTL	4513206-4513206delta(A)	*	-A	1	Deletion	PADK2_21020		lipopolysaccharide biosynthetic protein LpxO2	COG3555 Aspartyl/asparaginyl beta-hydroxylase and related dioxygenases
plistTL	4743255-4743257delta(CGC)	*	-CGC	3	Deletion	PADK2_22100		transcriptional regulator ToxR
plistTL	5228954-5228955ins(C)	*	+C	1	Insertion	PADK2_24325		hypothetical protein
plistTL	5475840-5475841ins(C)	*	+C	1	Insertion	PADK2_25405	fabG	3-ketoacyl-(acyl-carrier-protein) reductase	COG1028 Dehydrogenases with different specificities (related to short-chain alcohol dehydrogenases)
plistTL	1448051-1448051delta(G)	*	-G	1	Intergenic Deletion	PADK2_06660//PADK2_06665	//	131 upstream alginate biosynthesis protein Alg8//13 downstream GDP-mannose 6-dehydrogenase	//COG1004 Predicted UDP-glucose 6-dehydrogenase
plistTL	3056052-3056053ins(G)	*	+G	1	Intergenic Insertion	PADK2_14115//PADK2_14120	//	98 upstream hypothetical protein//21 downstream hypothetical protein	COG4764 Uncharacterized protein conserved in bacteria//COG2258 Uncharacterized protein conserved in bacteria
plistTL	5557815-5557816ins(C)	*	+C	1	Intergenic Insertion	PADK2_25780//PADK2_25785	//	21 downstream hypothetical protein//138 upstream putative branched-chain amino acid ABC transporter, permease protein	COG0683 ABC-type branched-chain amino acid transport systems, periplasmic component//COG0559 Branched-chain amino acid ABC-type transport system, permease components
plistUA	1855806-1855808delta(TGA)	*	-TGA	3	Deletion	PADK2_08590		heparinase II/III
plistUA	5000698-5000703delta(GCCCGC)	*	-GCCCGC	6	Deletion	PADK2_23230		hypothetical protein	COG1934 Uncharacterized protein conserved in bacteria
plistUA	821855-821864delta(CCTTTGCCCG)	*	-CCTTTGCCCG	10	Deletion	PADK2_03785		hypothetical protein
plistUB	1535054-1535054delta(C)	*	-C	1	Deletion	PADK2_07025		ABC transporter ATP-binding protein	COG1116 ABC-type nitrate/sulfonate/bicarbonate transport system, ATPase component
plistUB	1938866-1938867ins(TA)	*	+TA	2	Insertion	PADK2_08955		hypothetical protein
plistUB	3650901-3650902ins(CGA)	*	+CGA	3	Insertion	PADK2_16810		CfrX protein
plistUB	4495537-4495548delta(TGCCAACGCCGA)	*	-TGCCAACGCCGA	12	Deletion	PADK2_20900		Basic amino acid, basic peptide and imipenem outer membrane porin OprD precursor
plistUB	4999284-4999300delta(ATCGCCTCCGGCGTGCG)	*	-ATCGCCTCCGGCGTGCG	17	Deletion	PADK2_23220		putative phophatase	COG1778 Low specificity phosphatase (HAD superfamily)
plistUB	5526873-5526874ins(TGTC)	*	+TGTC	4	Insertion	PADK2_25665		hypothetical protein	COG0500 SAM-dependent methyltransferases
plistUB	2056880-2056881ins(TT)	*	+TT	2	Intergenic Insertion	PADK2_09475//PADK2_09480	//	544 upstream ribonuclease E//42 upstream ribosomal large subunit pseudouridine synthase C	COG1530 Ribonucleases G and E//COG0564 Pseudouridylate synthases, 23S RNA-specific
plistUB	6320496-6320496delta(A)	*	-A	1	Intergenic Deletion	PADK2_29200//PADK2_29205	engB//	10 downstream GTP-binding protein YsxC//254 downstream DNA polymerase I	COG0218 Predicted GTPase//COG0258 5'-3' exonuclease (including N-terminal domain of PolI)
plistUC	2964614-2964615ins(AAA)	*	+AAA	3	Insertion	PADK2_13740		putative transporter, LysE family protein	COG1280 Putative threonine efflux protein
plistUC	3620142-3620146delta(GAGCG)	*	-GAGCG	5	Deletion	PADK2_16680		putative beta-lactamase	COG1680 Beta-lactamase class C and other penicillin binding proteins
plistUC	6397229-6397230ins(AAA)	*	+AAA	3	Insertion	PADK2_29565		tRNA uridine 5-carboxymethylaminomethyl modification enzyme GidA	COG0445 NAD/FAD-utilizing enzyme apparently involved in cell division
plistUC	5481887-5481888ins(GTGAA)	*	+GTGAA	5	Intergenic Insertion	PADK2_25435//PADK2_25440	//	107 upstream putative glycerolphosphodiesterase//25 upstream putative lipoprotein	COG0584 Glycerophosphoryl diester phosphodiesterase//
plistV	5173887-5173888ins(C)	*	+C	1	Insertion	PADK2_24070		hypothetical protein
plistV	7708-7709ins(GCC)	*	+GCC	3	Insertion	PADK2_00025		phospholipid/glycerol acyltransferase	COG0204 1-acyl-sn-glycerol-3-phosphate acyltransferase
plistV	1349658-1349660delta(TAA)	*	-TAA	3	Intergenic Deletion	PADK2_06230//PADK2_06235	//	237 downstream RNA polymerase sigma factor RpoS//190 downstream ferredoxin I	COG0568 DNA-directed RNA polymerase, sigma subunit (sigma70/sigma32)//COG1146 Ferredoxin
plistV	4464654-4464655ins(C)	*	+C	1	Intergenic Insertion	PADK2_20735//PADK2_20740	//	74 upstream anthranilate synthase component I//65 downstream Quinolone signal response protein	COG0147 Anthranilate/para-aminobenzoate synthases component I//COG0491 Zn-dependent hydrolases, including glyoxylases
plistV	5390564-5390565ins(TTG)	*	+TTG	3	Intergenic Insertion	PADK2_25010//PADK2_25015	//	96 upstream putative hemin degrading factor//85 upstream Haem/Haemoglobin uptake outer membrane receptor PhuR precursor	COG3720 Putative heme degradation protein//COG1629 Outer membrane receptor proteins, mostly Fe transport
plistV	556818-556819ins(CT)	*	+CT	2	Intergenic Insertion	PADK2_02540//PADK2_02545	//	268 downstream hypothetical protein//72 upstream acyl-CoA dehydrogenase domain-containing protein	//COG1960 Acyl-CoA dehydrogenases
plistW	3459381-3459382ins(G)	*	+G	1	Insertion	PADK2_15970		hypothetical protein
plistX	4591379-4591379delta(C)	*	-C	1	Deletion	PADK2_21370		aromatic amino acid transport protein AroP2	COG1113 Gamma-aminobutyrate permease and related permeases
plistY	4930160-4930161ins(GTAGC)	*	+GTAGC	5	Insertion	PADK2_22880		hypothetical protein
plistZ	2964614-2964615ins(AAAA)	*	+AAAA	4	Insertion	PADK2_13740		putative transporter, LysE family protein	COG1280 Putative threonine efflux protein
plistZ	3751719-3751720ins(TACT)	*	+TACT	4	Insertion	PADK2_17365		type VI secretion system protein ImpK	COG3455 Uncharacterized protein conserved in bacteria
plistZ	4548939-4548945delta(CCACGCC)	*	-CCACGCC	7	Deletion	PADK2_21180		aspartate kinase	COG0527 Aspartokinases
plistZ	4570745-4570765delta(AGCCTGCACGGCGTGCGGCGG)	*	-AGCCTGCACGGCGTGCGGCGG	21	Deletion	PADK2_21270		putative C4-dicarboxylate transporter	COG1593 TRAP-type C4-dicarboxylate transport system, large permease component
plistZ	6115683-6115697delta(TGCTGTTCGGTGGCG)	*	-TGCTGTTCGGTGGCG	15	Deletion	PADK2_28280		putative oxidoreductase	COG0665 Glycine/D-amino acid oxidases (deaminating)
plistZ	4309851-4309853delta(GCG)	*	-GCG	3	Intergenic Deletion	PADK2_19965//PADK2_19970	//	72 downstream putative transcriptional regulator//65 upstream hypothetical protein	COG0583 Transcriptional regulator//COG3257 Uncharacterized protein, possibly involved in glyoxylate utilization
